# Supplementary material for: Comparative physiological and transcriptomic analyses provide insights into fruit softening in Chinese cherry [Cerasus pseudocerasus (Lindl.) G.Don]
Source: Front Plant Sci. 2023 Jul 17;14:1190061. doi: 10.3389/fpls.2023.1190061 (PMC10388103; doi:10.3389/fpls.2023.1190061)
Supplement: Supplementary file 1 [file DataSheet_1.zip]

Archive with 2 entries (2 files):
- Supplementary Tables.XLSX
- Supplementary Figures.DOCX
