# Supplementary material for: Comparative physiological and transcriptomic analyses provide insights into fruit softening in Chinese cherry [Cerasus pseudocerasus (Lindl.) G.Don]
Source: Front Plant Sci. 2023 Jul 17;14:1190061. doi: 10.3389/fpls.2023.1190061 (PMC10388103; doi:10.3389/fpls.2023.1190061)
Supplement: Supplementary file 1 [file DataSheet_1.zip › Supplementary Tables.XLSX]

## Sheet: Supplementary Table 1
Supplementary Table 1 Primer sequences used in RT-qPCR
Gene id	Abbreviation	Forward sequence (5'-3')	Reverse sequence (5'-3')
MSTRG.19331	CSLH1	TTATTTGGAGTTGTTGGTGTCATACTC	GCCTGCTTCAGTTCCTTCAT
MSTRG.23303	CSLG2	CTCTGCCTACTCAATGGTATTCC	GCCATATAAGCGAGATGTTACTG
MSTRG.13902	PG	CACGCTGATGGCAATTATGATAA	CTGCAATGCCTTCCAATCTTG
MSTRG.10073	PME20	AGGTTTTCAGTCCAACGTGC	GGACATCATCGGCATCCAAG
MSTRG.15464	PMEI4	GGATGGATTTGATGGTGTGAAGGTAA	AATGAGGCTGTCTATGAGAGAAAGAG
MSTRG.31276	β-Glu	GCTGCTTCAGATTGGTTATATGTT	GTAACAGAGGTGGCGATAGTAGTAG
MSTRG.2879	XTH22	GATCCATATCTACAGCCTCCACTT	CTGCTCGTTGTCCTCATTCTTC
MSTRG.30793	XTH31	GCCTGCTACTACCCACCTTTA	TTTGAAGAGAACATGAGGAAGAACAT
MSTRG.38179	BGAL1	GAGATTCGGGATTGTTATCTCTGTAC	CATGTACCACAAGTAGTCTGTAGTATC
MSTRG.37723	BGAL3	ATGGGACTTGTCATGGCAGA	ATCCCCTTCAGGTGCATTGA
MSTRG.32948	IRX14	TCGGTTGGAATACTTGCTCAT	GTACAGGTGCTCTATCATCAATGTAAT
MSTRG.359	ARAE1	CCTCTTAGATATTATCACAACATCACATCAA	GGCATCTTCTTAGGTTCTCCATA
MSTRG.33123	POD21	AAAGTGAGCTCCAACTAAACTATTACTC	GAGACGGCTGTATTTCCATGTTCATA
MSTRG.41683	CCoAOMT	AAATCCAAAGCCAGCAAAGC	CCAATATATACTGGTAAAGTGCATCAC
MSTRG.41723	AOG	CTGGTGTGGTGGTTAGGATTG	GCCACCAAATCCCAATGATAGATAT
MSTRG.9675	IAA8	AGGATGGCAACTACTCTTCATT	CAACAAGTTTACCTCCGAATTAGCATA
MSTRG.16962	AUX22	GAAGGTTTAGGGCTTGAAATCAC	GGATGTACTATTATTATGTCCATCTCCG
MSTRG.41829	GH3.1	CTGGTGAACGACATCAGAACC	GGGTTTTAGAATCCCGTCCATACA
MSTRG.38033	TIFY10A	TTGGCAATCAAGTCATTCAGGAG	CTGCTTGTTTGGTATGGTGTTT
MSTRG.30804	F8H	GGTTATCATAGCGGACGGGA	GATCGTTGAACATCAGGGCC
MSTRG.22592	WAG1	GATTAATTGGGCATTGATCCGGA	TGCTATTACTGTGGTTATTATACTTGTTACT
MSTRG.33072	IDD10	CAAACGCTATGTCTACTTTTGGAAGC	TGGTGATGATAAGGAGAGATTATTTGCAG
MSTRG.22933	NAC56	TGTTGACTTCTGGAGGTACACAG	TTGTTGCTGGTCTTGTTATCAGC
MSTRG.22809	MADS2	AACCAAGCACGAATACAAAAGC	TAAGATGAGAGGCAGACAAAGTTTCT
MSTRG.16184	MYB20	GGAAAAAGTTGCAGGCTGAG	TTCTTGATGTGGGTGTTCCA
	β-Actin	AACCCTAAGGCAAACCGTGAGAAA	TCGAGAACAATACCCGTAGTACGACC
	Ubiquitin	CTTCAGAAAGACCCACCCGCATC	TACAAGAAAAACACCTCCAGCAA

## Sheet: Supplementary Table 2
Supplementary Table 2 Gene ontology enrichment for DEGs between stages and varieties
Comparison	Gene ontology	ID	Description	Gene ratio	Background ratio	P-value	Adjusted p-value	Gene ID	Count
H3 vs. H5	Molecular function	GO:0016491	oxidoreductase activity	169/1952	1000/17716	5.52522e-09	5.10531e-06	MSTRG.32718,MSTRG.40796,MSTRG.8353,MSTRG.3083,MSTRG.32758,MSTRG.6132,MSTRG.7466,MSTRG.10963,MSTRG.17174,MSTRG.14907,MSTRG.19356,MSTRG.43445,MSTRG.42108,MSTRG.20328,MSTRG.20329,MSTRG.28286,MSTRG.33689,MSTRG.7845,MSTRG.26904,MSTRG.21203,MSTRG.5203,MSTRG.25982,MSTRG.33123,MSTRG.4776,MSTRG.4775,MSTRG.33162,MSTRG.38850,MSTRG.198,MSTRG.38849,MSTRG.6938,MSTRG.5606,MSTRG.35383,MSTRG.16616,MSTRG.23385,MST…	169
H3 vs. H5	Molecular function	GO:0004553	hydrolase activity, hydrolyzing O-glycosyl compounds	56/489	1000/17716	3.62084e-07	0.000167283	MSTRG.18882,MSTRG.6132,MSTRG.7419,MSTRG.31453,MSTRG.42136,MSTRG.37965,MSTRG.23362,MSTRG.198,MSTRG.22090,MSTRG.39740,MSTRG.22084,MSTRG.18867,MSTRG.18868,MSTRG.9944,MSTRG.5102,MSTRG.13902,MSTRG.6884,MSTRG.6879,MSTRG.32690,MSTRG.43346,MSTRG.43265,MSTRG.29831,MSTRG.2878,MSTRG.24592,MSTRG.24593,MSTRG.37016,MSTRG.36157,MSTRG.37008,MSTRG.27690,MSTRG.41972,MSTRG.9458,MSTRG.30793,MSTRG.30794,MSTRG.41037,M…	56
H3 vs. H5	Molecular function	GO:0003700	DNA-binding transcription factor activity	118/1329	1000/17716	4.39706e-07	0.000135429	MSTRG.15393,MSTRG.15392,MSTRG.15385,MSTRG.20747,MSTRG.7020,MSTRG.32767,MSTRG.6599,MSTRG.11800,MSTRG.30552,MSTRG.37186,MSTRG.37187,MSTRG.27390,MSTRG.19352,MSTRG.22529,MSTRG.42575,MSTRG.19334,MSTRG.227,MSTRG.6507,MSTRG.36622,MSTRG.6978,MSTRG.39709,MSTRG.21162,MSTRG.34475,MSTRG.21174,MSTRG.24268,MSTRG.42924,MSTRG.27750,MSTRG.37552,MSTRG.22062,MSTRG.42967,MSTRG.41635,MSTRG.16676,MSTRG.8252,MSTRG.75,M…	118
H3 vs. H5	Molecular function	GO:0052716	hydroquinone:oxygen oxidoreductase activity	12/41	1000/17716	1.68542e-06	0.000389331	MSTRG.14907,MSTRG.38850,MSTRG.38849,MSTRG.30023,MSTRG.33558,MSTRG.1116,MSTRG.38787,MSTRG.15120,MSTRG.15121,MSTRG.29376,MSTRG.33384,MSTRG.15907,	12
H3 vs. H5	Molecular function	GO:0016762	xyloglucan:xyloglucosyl transferase activity	11/36	1000/17716	2.85656e-06	0.000527893	MSTRG.18867,MSTRG.18868,MSTRG.32690,MSTRG.2878,MSTRG.41972,MSTRG.30793,MSTRG.30794,MSTRG.19576,MSTRG.37343,MSTRG.21343,MSTRG.2692,	11
H3 vs. H5	Molecular function	GO:0052736	beta-glucanase activity	5/6	1000/17716	3.24635e-06	0.000499938	MSTRG.198,MSTRG.9458,MSTRG.30793,MSTRG.30794,MSTRG.42381,	5
H3 vs. H5	Molecular function	GO:0050660	flavin adenine dinucleotide binding	27/196	1000/17716	1.58505e-05	0.00209226	MSTRG.8353,MSTRG.32758,MSTRG.10963,MSTRG.42108,MSTRG.198,MSTRG.16616,MSTRG.2963,MSTRG.2959,MSTRG.2944,MSTRG.2947,MSTRG.2948,MSTRG.16135,MSTRG.25859,MSTRG.41920,MSTRG.31704,MSTRG.21873,MSTRG.21870,MSTRG.26296,MSTRG.21858,MSTRG.8972,MSTRG.21887,MSTRG.24058,MSTRG.24059,MSTRG.23192,MSTRG.996,MSTRG.38174,MSTRG.22590,	27
H3 vs. H5	Molecular function	GO:0140110	transcription regulator activity	119/1472	1000/17716	3.52485e-05	0.0040712	MSTRG.15393,MSTRG.15392,MSTRG.15385,MSTRG.20747,MSTRG.7020,MSTRG.32767,MSTRG.6599,MSTRG.11800,MSTRG.30552,MSTRG.37186,MSTRG.37187,MSTRG.27390,MSTRG.19352,MSTRG.22529,MSTRG.42575,MSTRG.19334,MSTRG.227,MSTRG.6507,MSTRG.36622,MSTRG.6978,MSTRG.39709,MSTRG.21162,MSTRG.34475,MSTRG.21174,MSTRG.24268,MSTRG.42924,MSTRG.27750,MSTRG.37552,MSTRG.22062,MSTRG.42967,MSTRG.41635,MSTRG.16676,MSTRG.8252,MSTRG.75,M…	119
H3 vs. H5	Molecular function	GO:0000976	transcription cis-regulatory region binding	71/775	1000/17716	3.66499e-05	0.00376273	MSTRG.32767,MSTRG.11800,MSTRG.30552,MSTRG.27390,MSTRG.6101,MSTRG.32773,MSTRG.19334,MSTRG.36622,MSTRG.21162,MSTRG.34475,MSTRG.42924,MSTRG.27750,MSTRG.37552,MSTRG.41635,MSTRG.16676,MSTRG.8252,MSTRG.14487,MSTRG.28591,MSTRG.21959,MSTRG.29413,MSTRG.7392,MSTRG.8247,MSTRG.5586,MSTRG.16184,MSTRG.329,MSTRG.2032,MSTRG.22417,MSTRG.14777,MSTRG.8176,MSTRG.37442,MSTRG.13476,MSTRG.27687,MSTRG.39665,MSTRG.27672,…	71
H3 vs. H5	Molecular function	GO:0001067	transcription regulatory region nucleic acid binding	71/775	1000/17716	3.66499e-05	0.00376273	MSTRG.32767,MSTRG.11800,MSTRG.30552,MSTRG.27390,MSTRG.6101,MSTRG.32773,MSTRG.19334,MSTRG.36622,MSTRG.21162,MSTRG.34475,MSTRG.42924,MSTRG.27750,MSTRG.37552,MSTRG.41635,MSTRG.16676,MSTRG.8252,MSTRG.14487,MSTRG.28591,MSTRG.21959,MSTRG.29413,MSTRG.7392,MSTRG.8247,MSTRG.5586,MSTRG.16184,MSTRG.329,MSTRG.2032,MSTRG.22417,MSTRG.14777,MSTRG.8176,MSTRG.37442,MSTRG.13476,MSTRG.27687,MSTRG.39665,MSTRG.27672,…	71
H3 vs. H5	Molecular function	GO:0016682	oxidoreductase activity, acting on diphenols and related substances as donors, oxygen as acceptor	15/83	1000/17716	5.55582e-05	0.00466689	MSTRG.14907,MSTRG.25982,MSTRG.38850,MSTRG.38849,MSTRG.30023,MSTRG.33558,MSTRG.1116,MSTRG.38787,MSTRG.26283,MSTRG.15120,MSTRG.15121,MSTRG.31644,MSTRG.29376,MSTRG.33384,MSTRG.15907,	15
H3 vs. H5	Molecular function	GO:1990837	sequence-specific double-stranded DNA binding	71/800	1000/17716	9.91825e-05	0.00763706	MSTRG.32767,MSTRG.11800,MSTRG.30552,MSTRG.27390,MSTRG.6101,MSTRG.32773,MSTRG.19334,MSTRG.36622,MSTRG.21162,MSTRG.34475,MSTRG.42924,MSTRG.27750,MSTRG.37552,MSTRG.41635,MSTRG.16676,MSTRG.8252,MSTRG.14487,MSTRG.28591,MSTRG.21959,MSTRG.29413,MSTRG.7392,MSTRG.8247,MSTRG.5586,MSTRG.16184,MSTRG.329,MSTRG.2032,MSTRG.22417,MSTRG.14777,MSTRG.8176,MSTRG.37442,MSTRG.13476,MSTRG.27687,MSTRG.39665,MSTRG.27672,…	71
H3 vs. H5	Molecular function	GO:0020037	heme binding	47/470	1000/17716	0.000102417	0.00727947	MSTRG.6132,MSTRG.20328,MSTRG.20329,MSTRG.28286,MSTRG.21203,MSTRG.41287,MSTRG.33123,MSTRG.33162,MSTRG.5606,MSTRG.23385,MSTRG.29504,MSTRG.2502,MSTRG.75,MSTRG.42460,MSTRG.329,MSTRG.42459,MSTRG.26806,MSTRG.359,MSTRG.9927,MSTRG.37842,MSTRG.25843,MSTRG.24104,MSTRG.36547,MSTRG.9462,MSTRG.9464,MSTRG.15153,MSTRG.15159,MSTRG.14273,MSTRG.8972,MSTRG.43203,MSTRG.9819,MSTRG.387,MSTRG.395,MSTRG.27960,MSTRG.1245…	47
H3 vs. H5	Molecular function	GO:0016679	oxidoreductase activity, acting on diphenols and related substances as donors	15/88	1000/17716	0.000111314	0.00734672	MSTRG.14907,MSTRG.25982,MSTRG.38850,MSTRG.38849,MSTRG.30023,MSTRG.33558,MSTRG.1116,MSTRG.38787,MSTRG.26283,MSTRG.15120,MSTRG.15121,MSTRG.31644,MSTRG.29376,MSTRG.33384,MSTRG.15907,	15
H3 vs. H5	Molecular function	GO:0043565	sequence-specific DNA binding	89/1071	1000/17716	0.000142548	0.00823216	MSTRG.32767,MSTRG.11800,MSTRG.30552,MSTRG.27390,MSTRG.6101,MSTRG.32773,MSTRG.42575,MSTRG.19334,MSTRG.227,MSTRG.36622,MSTRG.21162,MSTRG.34475,MSTRG.24268,MSTRG.42924,MSTRG.27750,MSTRG.37552,MSTRG.41635,MSTRG.16676,MSTRG.8252,MSTRG.14487,MSTRG.28591,MSTRG.21959,MSTRG.29413,MSTRG.38364,MSTRG.7392,MSTRG.8247,MSTRG.7385,MSTRG.22820,MSTRG.5586,MSTRG.16184,MSTRG.329,MSTRG.2032,MSTRG.22417,MSTRG.21030,MS…	89
H3 vs. H5	Molecular function	GO:0005507	copper ion binding	21/156	1000/17716	0.000186988	0.0101633	MSTRG.14907,MSTRG.26904,MSTRG.38850,MSTRG.38849,MSTRG.14470,MSTRG.35383,MSTRG.30023,MSTRG.33558,MSTRG.1116,MSTRG.38787,MSTRG.15120,MSTRG.15121,MSTRG.31644,MSTRG.29376,MSTRG.6755,MSTRG.33384,MSTRG.27523,MSTRG.27518,MSTRG.43547,MSTRG.15907,MSTRG.15444,	21
H3 vs. H5	Molecular function	GO:0016829	lyase activity	49/518	1000/17716	0.000279367	0.0143408	MSTRG.32718,MSTRG.28263,MSTRG.30907,MSTRG.16616,MSTRG.23382,MSTRG.40788,MSTRG.2963,MSTRG.2959,MSTRG.8258,MSTRG.14474,MSTRG.75,MSTRG.25120,MSTRG.41607,MSTRG.30897,MSTRG.8217,MSTRG.2944,MSTRG.2947,MSTRG.2948,MSTRG.19606,MSTRG.16161,MSTRG.16159,MSTRG.13915,MSTRG.26776,MSTRG.38255,MSTRG.30767,MSTRG.19545,MSTRG.885,MSTRG.886,MSTRG.41033,MSTRG.9820,MSTRG.9843,MSTRG.6305,MSTRG.12890,MSTRG.15935,MSTRG.10…	49
H3 vs. H5	Molecular function	GO:0016413	O-acetyltransferase activity	12/67	1000/17716	0.000329707	0.0152325	MSTRG.22974,MSTRG.22980,MSTRG.198,MSTRG.33862,MSTRG.1474,MSTRG.15110,MSTRG.19867,MSTRG.33731,MSTRG.15047,MSTRG.17615,MSTRG.23064,MSTRG.14124,	12
H3 vs. H5	Molecular function	GO:0004857	enzyme inhibitor activity	22/175	1000/17716	0.000356704	0.015695	MSTRG.10979,MSTRG.22946,MSTRG.6100,MSTRG.1221,MSTRG.10073,MSTRG.27244,MSTRG.41542,MSTRG.2070,MSTRG.2064,MSTRG.2069,MSTRG.43260,MSTRG.12594,MSTRG.34379,MSTRG.43259,MSTRG.4533,MSTRG.37707,MSTRG.3627,MSTRG.15113,MSTRG.16368,MSTRG.2635,MSTRG.2633,MSTRG.11058,	22
H3 vs. H5	Molecular function	GO:0046906	tetrapyrrole binding	48/512	1000/17716	0.000393382	0.0165221	MSTRG.6132,MSTRG.20328,MSTRG.20329,MSTRG.28286,MSTRG.21203,MSTRG.41287,MSTRG.33123,MSTRG.33162,MSTRG.5606,MSTRG.23385,MSTRG.29504,MSTRG.2502,MSTRG.75,MSTRG.42460,MSTRG.329,MSTRG.42459,MSTRG.26806,MSTRG.359,MSTRG.9927,MSTRG.37842,MSTRG.25843,MSTRG.24104,MSTRG.36547,MSTRG.9462,MSTRG.9464,MSTRG.15153,MSTRG.15159,MSTRG.14273,MSTRG.8972,MSTRG.43203,MSTRG.9819,MSTRG.387,MSTRG.395,MSTRG.27960,MSTRG.1245…	48
H3 vs. H5	Molecular function	GO:0071949	FAD binding	15/104	1000/17716	0.000721661	0.0266726	MSTRG.8353,MSTRG.10963,MSTRG.42108,MSTRG.198,MSTRG.41920,MSTRG.21873,MSTRG.21870,MSTRG.26296,MSTRG.21858,MSTRG.8972,MSTRG.21887,MSTRG.24058,MSTRG.24059,MSTRG.996,MSTRG.22590,	15
H3 vs. H5	Molecular function	GO:0008171	O-methyltransferase activity	11/63	1000/17716	0.000723519	0.0257127	MSTRG.41685,MSTRG.41683,MSTRG.41686,MSTRG.43475,MSTRG.43473,MSTRG.43468,MSTRG.17965,MSTRG.17816,MSTRG.38262,MSTRG.37287,MSTRG.43510,	11
H3 vs. H5	Molecular function	GO:0046593	mandelonitrile lyase activity	6/21	1000/17716	0.000830591	0.0284247	MSTRG.16616,MSTRG.2963,MSTRG.2959,MSTRG.2944,MSTRG.2947,MSTRG.2948,	6
H3 vs. H5	Cellular component	GO:0005576	extracellular region	185/1628	996/17939	4.44089e-16	1.4122e-13	MSTRG.6157,MSTRG.7034,MSTRG.18882,MSTRG.28680,MSTRG.10979,MSTRG.31433,MSTRG.6123,MSTRG.32755,MSTRG.39382,MSTRG.31404,MSTRG.31403,MSTRG.21616,MSTRG.22946,MSTRG.21615,MSTRG.6132,MSTRG.7419,MSTRG.18497,MSTRG.18498,MSTRG.14907,MSTRG.14906,MSTRG.31453,MSTRG.20328,MSTRG.20329,MSTRG.8706,MSTRG.14936,MSTRG.14937,MSTRG.21203,MSTRG.19386,MSTRG.30153,MSTRG.42077,MSTRG.42076,MSTRG.26812,MSTRG.38850,MSTRG.122…	185
H3 vs. H5	Cellular component	GO:0048046	apoplast	55/452	996/17939	3.59728e-08	5.71968e-06	MSTRG.6157,MSTRG.21616,MSTRG.22946,MSTRG.14907,MSTRG.14906,MSTRG.38850,MSTRG.38849,MSTRG.12229,MSTRG.29930,MSTRG.10071,MSTRG.10072,MSTRG.29929,MSTRG.18867,MSTRG.18868,MSTRG.30023,MSTRG.10874,MSTRG.33558,MSTRG.32690,MSTRG.1116,MSTRG.38787,MSTRG.2878,MSTRG.41972,MSTRG.15120,MSTRG.15121,MSTRG.8598,MSTRG.30793,MSTRG.30794,MSTRG.41033,MSTRG.29376,MSTRG.19576,MSTRG.24988,MSTRG.11110,MSTRG.16804,MSTRG.4…	55
H3 vs. H5	Cellular component	GO:0000943	retrotransposon nucleocapsid	14/59	996/17939	3.07448e-06	0.000325895	MSTRG.17986,MSTRG.17985,MSTRG.18325,MSTRG.5125,MSTRG.12113,MSTRG.12114,MSTRG.1544,MSTRG.1576,MSTRG.10709,MSTRG.5083,MSTRG.4172,MSTRG.893,MSTRG.35569,MSTRG.18508,	14
H3 vs. H5	Cellular component	GO:0031225	anchored component of membrane	35/288	996/17939	1.12331e-05	0.000893035	MSTRG.41674,MSTRG.38487,MSTRG.18882,MSTRG.14098,MSTRG.29153,MSTRG.37965,MSTRG.34444,MSTRG.10476,MSTRG.33102,MSTRG.29998,MSTRG.30504,MSTRG.30505,MSTRG.38434,MSTRG.6884,MSTRG.21560,MSTRG.20151,MSTRG.24592,MSTRG.27666,MSTRG.19505,MSTRG.7645,MSTRG.19148,MSTRG.42392,MSTRG.27910,MSTRG.28814,MSTRG.28815,MSTRG.19948,MSTRG.19954,MSTRG.37267,MSTRG.28365,MSTRG.31595,MSTRG.19038,MSTRG.22680,MSTRG.23475,MSTRG…	35
H3 vs. H5	Cellular component	GO:0046658	anchored component of plasma membrane	23/200	996/17939	0.000752062	0.0478311	MSTRG.41674,MSTRG.18882,MSTRG.29153,MSTRG.37965,MSTRG.34444,MSTRG.6884,MSTRG.20151,MSTRG.24592,MSTRG.19505,MSTRG.7645,MSTRG.19148,MSTRG.27910,MSTRG.28814,MSTRG.28815,MSTRG.19948,MSTRG.19954,MSTRG.28365,MSTRG.31595,MSTRG.19038,MSTRG.22680,MSTRG.23475,MSTRG.15847,MSTRG.15444,	23
H3 vs. H5	Biological process	GO:0071554	cell wall organization or biogenesis	97/834	905/17000	1.84963e-13	4.55379e-10	MSTRG.28680,MSTRG.7457,MSTRG.7456,MSTRG.32755,MSTRG.11800,MSTRG.7419,MSTRG.14907,MSTRG.42108,MSTRG.19328,MSTRG.19386,MSTRG.30153,MSTRG.42136,MSTRG.25516,MSTRG.33102,MSTRG.1221,MSTRG.22090,MSTRG.22084,MSTRG.10073,MSTRG.13111,MSTRG.15777,MSTRG.16680,MSTRG.30504,MSTRG.30505,MSTRG.8252,MSTRG.18867,MSTRG.18868,MSTRG.17486,MSTRG.34815,MSTRG.18317,MSTRG.9944,MSTRG.5102,MSTRG.28180,MSTRG.16184,MSTRG.329,…	97
H3 vs. H5	Biological process	GO:0042546	cell wall biogenesis	46/304	905/17000	1.31651e-10	1.62063e-07	MSTRG.7457,MSTRG.11800,MSTRG.14907,MSTRG.42108,MSTRG.19328,MSTRG.25516,MSTRG.33102,MSTRG.15777,MSTRG.30504,MSTRG.30505,MSTRG.18867,MSTRG.18868,MSTRG.28180,MSTRG.16184,MSTRG.329,MSTRG.359,MSTRG.33558,MSTRG.32690,MSTRG.37455,MSTRG.2878,MSTRG.30804,MSTRG.14317,MSTRG.41920,MSTRG.39665,MSTRG.41972,MSTRG.8107,MSTRG.9428,MSTRG.32948,MSTRG.30793,MSTRG.30794,MSTRG.29376,MSTRG.33862,MSTRG.19576,MSTRG.21378…	46
H3 vs. H5	Biological process	GO:0044036	cell wall macromolecule metabolic process	37/214	905/17000	1.9038e-10	1.56239e-07	MSTRG.7457,MSTRG.42108,MSTRG.42136,MSTRG.18867,MSTRG.18868,MSTRG.9944,MSTRG.5102,MSTRG.28180,MSTRG.329,MSTRG.32690,MSTRG.43346,MSTRG.37455,MSTRG.2878,MSTRG.30804,MSTRG.41920,MSTRG.41972,MSTRG.8107,MSTRG.9428,MSTRG.32948,MSTRG.30793,MSTRG.30794,MSTRG.33862,MSTRG.19576,MSTRG.4562,MSTRG.21378,MSTRG.28814,MSTRG.28815,MSTRG.19954,MSTRG.15110,MSTRG.37343,MSTRG.33731,MSTRG.15047,MSTRG.21343,MSTRG.3572,M…	37
H3 vs. H5	Biological process	GO:0010410	hemicellulose metabolic process	28/132	905/17000	2.52192e-10	1.55224e-07	MSTRG.7457,MSTRG.42136,MSTRG.18867,MSTRG.18868,MSTRG.9944,MSTRG.28180,MSTRG.329,MSTRG.32690,MSTRG.43346,MSTRG.37455,MSTRG.2878,MSTRG.30804,MSTRG.41972,MSTRG.8107,MSTRG.9428,MSTRG.32948,MSTRG.30793,MSTRG.30794,MSTRG.33862,MSTRG.19576,MSTRG.21378,MSTRG.15110,MSTRG.37343,MSTRG.33731,MSTRG.15047,MSTRG.21343,MSTRG.23427,MSTRG.2692,	28
H3 vs. H5	Biological process	GO:0019748	secondary metabolic process	50/360	905/17000	4.57632e-10	2.25338e-07	MSTRG.20747,MSTRG.32767,MSTRG.3083,MSTRG.17598,MSTRG.41685,MSTRG.41683,MSTRG.41686,MSTRG.27390,MSTRG.14907,MSTRG.32773,MSTRG.14863,MSTRG.38850,MSTRG.38849,MSTRG.16680,MSTRG.14474,MSTRG.41607,MSTRG.19606,MSTRG.17486,MSTRG.31306,MSTRG.30023,MSTRG.29016,MSTRG.16184,MSTRG.33558,MSTRG.33492,MSTRG.1116,MSTRG.38787,MSTRG.41941,MSTRG.28965,MSTRG.38262,MSTRG.15120,MSTRG.15121,MSTRG.20104,MSTRG.29376,MSTRG…	50
H3 vs. H5	Biological process	GO:0005976	polysaccharide metabolic process	71/629	905/17000	1.46506e-09	6.01164e-07	MSTRG.7457,MSTRG.7456,MSTRG.32755,MSTRG.30574,MSTRG.30575,MSTRG.28263,MSTRG.7418,MSTRG.14906,MSTRG.19328,MSTRG.42136,MSTRG.25516,MSTRG.6978,MSTRG.1221,MSTRG.198,MSTRG.39740,MSTRG.10073,MSTRG.18867,MSTRG.18868,MSTRG.9944,MSTRG.5102,MSTRG.28180,MSTRG.329,MSTRG.6879,MSTRG.359,MSTRG.32690,MSTRG.43346,MSTRG.43265,MSTRG.43260,MSTRG.34379,MSTRG.37455,MSTRG.2878,MSTRG.37442,MSTRG.14344,MSTRG.30804,MSTRG.…	71
H3 vs. H5	Biological process	GO:0009698	phenylpropanoid metabolic process	35/214	905/17000	2.73007e-09	9.60205e-07	MSTRG.3083,MSTRG.17598,MSTRG.41685,MSTRG.41683,MSTRG.41686,MSTRG.14907,MSTRG.14863,MSTRG.38850,MSTRG.38849,MSTRG.16680,MSTRG.14474,MSTRG.41607,MSTRG.17486,MSTRG.31306,MSTRG.30023,MSTRG.16184,MSTRG.33558,MSTRG.1116,MSTRG.38787,MSTRG.38262,MSTRG.15120,MSTRG.15121,MSTRG.20104,MSTRG.29376,MSTRG.17392,MSTRG.17393,MSTRG.36898,MSTRG.33384,MSTRG.16353,MSTRG.7134,MSTRG.41303,MSTRG.15907,MSTRG.6641,MSTRG.3…	35
H3 vs. H5	Biological process	GO:0010383	cell wall polysaccharide metabolic process	31/177	905/17000	4.10409e-09	1.26303e-06	MSTRG.7457,MSTRG.42136,MSTRG.18867,MSTRG.18868,MSTRG.9944,MSTRG.28180,MSTRG.329,MSTRG.32690,MSTRG.43346,MSTRG.37455,MSTRG.2878,MSTRG.30804,MSTRG.41972,MSTRG.8107,MSTRG.9428,MSTRG.32948,MSTRG.30793,MSTRG.30794,MSTRG.33862,MSTRG.19576,MSTRG.21378,MSTRG.28814,MSTRG.28815,MSTRG.19954,MSTRG.15110,MSTRG.37343,MSTRG.33731,MSTRG.15047,MSTRG.21343,MSTRG.23427,MSTRG.2692,	31
H3 vs. H5	Biological process	GO:0009834	plant-type secondary cell wall biogenesis	23/106	905/17000	6.30947e-09	1.72599e-06	MSTRG.11800,MSTRG.14907,MSTRG.33102,MSTRG.15777,MSTRG.30504,MSTRG.30505,MSTRG.28180,MSTRG.16184,MSTRG.329,MSTRG.33558,MSTRG.14317,MSTRG.39665,MSTRG.8107,MSTRG.9428,MSTRG.32948,MSTRG.29376,MSTRG.19576,MSTRG.21378,MSTRG.28814,MSTRG.28815,MSTRG.37759,MSTRG.15110,MSTRG.21270,	23
H3 vs. H5	Biological process	GO:0045492	xylan biosynthetic process	13/36	905/17000	1.8649e-08	4.59139e-06	MSTRG.7457,MSTRG.28180,MSTRG.329,MSTRG.37455,MSTRG.30804,MSTRG.8107,MSTRG.9428,MSTRG.32948,MSTRG.33862,MSTRG.21378,MSTRG.33731,MSTRG.15047,MSTRG.23427,	13
H3 vs. H5	Biological process	GO:0009699	phenylpropanoid biosynthetic process	29/170	905/17000	2.3859e-08	5.34009e-06	MSTRG.3083,MSTRG.41685,MSTRG.41683,MSTRG.41686,MSTRG.14907,MSTRG.14863,MSTRG.38850,MSTRG.38849,MSTRG.14474,MSTRG.41607,MSTRG.17486,MSTRG.31306,MSTRG.16184,MSTRG.33558,MSTRG.1116,MSTRG.38787,MSTRG.38262,MSTRG.20104,MSTRG.29376,MSTRG.17392,MSTRG.17393,MSTRG.36898,MSTRG.33384,MSTRG.16353,MSTRG.7134,MSTRG.41303,MSTRG.15907,MSTRG.6641,MSTRG.3984,	29
H3 vs. H5	Biological process	GO:0071555	cell wall organization	69/646	905/17000	2.41989e-08	4.9648e-06	MSTRG.28680,MSTRG.7457,MSTRG.7456,MSTRG.32755,MSTRG.7419,MSTRG.42108,MSTRG.19328,MSTRG.19386,MSTRG.30153,MSTRG.25516,MSTRG.1221,MSTRG.22090,MSTRG.22084,MSTRG.10073,MSTRG.13111,MSTRG.16680,MSTRG.8252,MSTRG.17486,MSTRG.34815,MSTRG.18317,MSTRG.6879,MSTRG.32690,MSTRG.33489,MSTRG.43265,MSTRG.43260,MSTRG.34379,MSTRG.15600,MSTRG.37455,MSTRG.2878,MSTRG.30804,MSTRG.41920,MSTRG.39665,MSTRG.41972,MSTRG.3831…	69
H3 vs. H5	Biological process	GO:0005975	carbohydrate metabolic process	116/1321	905/17000	4.24068e-08	8.03119e-06	MSTRG.28204,MSTRG.20726,MSTRG.18882,MSTRG.8353,MSTRG.7457,MSTRG.7456,MSTRG.32755,MSTRG.30574,MSTRG.30575,MSTRG.28263,MSTRG.7418,MSTRG.14906,MSTRG.31453,MSTRG.19328,MSTRG.13604,MSTRG.32340,MSTRG.42136,MSTRG.25516,MSTRG.37965,MSTRG.6978,MSTRG.23362,MSTRG.1221,MSTRG.198,MSTRG.39740,MSTRG.10073,MSTRG.40300,MSTRG.18867,MSTRG.18868,MSTRG.6016,MSTRG.32206,MSTRG.9944,MSTRG.5102,MSTRG.28180,MSTRG.13902,MS…	116
H3 vs. H5	Biological process	GO:0044550	secondary metabolite biosynthetic process	32/210	905/17000	7.3154e-08	1.28647e-05	MSTRG.3083,MSTRG.41685,MSTRG.41683,MSTRG.41686,MSTRG.14907,MSTRG.14863,MSTRG.38850,MSTRG.38849,MSTRG.14474,MSTRG.41607,MSTRG.19606,MSTRG.17486,MSTRG.31306,MSTRG.16184,MSTRG.33558,MSTRG.1116,MSTRG.38787,MSTRG.38262,MSTRG.20104,MSTRG.29376,MSTRG.17392,MSTRG.17393,MSTRG.387,MSTRG.36898,MSTRG.33384,MSTRG.16353,MSTRG.7134,MSTRG.41303,MSTRG.25286,MSTRG.15907,MSTRG.6641,MSTRG.3984,	32
H3 vs. H5	Biological process	GO:0044262	cellular carbohydrate metabolic process	61/566	905/17000	1.17358e-07	1.92623e-05	MSTRG.28204,MSTRG.20726,MSTRG.7457,MSTRG.30574,MSTRG.30575,MSTRG.7418,MSTRG.14906,MSTRG.19328,MSTRG.32340,MSTRG.42136,MSTRG.25516,MSTRG.6978,MSTRG.18867,MSTRG.18868,MSTRG.32206,MSTRG.9944,MSTRG.28180,MSTRG.329,MSTRG.6879,MSTRG.359,MSTRG.32690,MSTRG.43346,MSTRG.43265,MSTRG.32170,MSTRG.37455,MSTRG.2878,MSTRG.14344,MSTRG.30804,MSTRG.41972,MSTRG.8107,MSTRG.9428,MSTRG.32948,MSTRG.41885,MSTRG.38287,MST…	61
H3 vs. H5	Biological process	GO:0042221	response to chemical	226/3101	905/17000	1.31715e-07	2.02677e-05	MSTRG.15393,MSTRG.15392,MSTRG.20747,MSTRG.6150,MSTRG.20726,MSTRG.43405,MSTRG.32758,MSTRG.7449,MSTRG.37186,MSTRG.37187,MSTRG.16264,MSTRG.27390,MSTRG.19352,MSTRG.22529,MSTRG.22520,MSTRG.43445,MSTRG.7885,MSTRG.29152,MSTRG.30125,MSTRG.678,MSTRG.6100,MSTRG.32773,MSTRG.42575,MSTRG.19334,MSTRG.19336,MSTRG.227,MSTRG.33689,MSTRG.13615,MSTRG.33676,MSTRG.32340,MSTRG.14912,MSTRG.21219,MSTRG.1270,MSTRG.21144,…	226
H3 vs. H5	Biological process	GO:0009725	response to hormone	148/1845	905/17000	1.57336e-07	2.27859e-05	MSTRG.15393,MSTRG.15392,MSTRG.20747,MSTRG.6150,MSTRG.43405,MSTRG.32758,MSTRG.7449,MSTRG.37186,MSTRG.37187,MSTRG.16264,MSTRG.27390,MSTRG.19352,MSTRG.22529,MSTRG.22520,MSTRG.7885,MSTRG.29152,MSTRG.30125,MSTRG.678,MSTRG.6100,MSTRG.32773,MSTRG.42575,MSTRG.19334,MSTRG.19336,MSTRG.33689,MSTRG.33676,MSTRG.14912,MSTRG.1270,MSTRG.22485,MSTRG.1269,MSTRG.36622,MSTRG.198,MSTRG.21162,MSTRG.24268,MSTRG.39740,M…	148
H3 vs. H5	Biological process	GO:0045229	external encapsulating structure organization	70/707	905/17000	3.6747e-07	5.02618e-05	MSTRG.28680,MSTRG.7457,MSTRG.7456,MSTRG.32755,MSTRG.7419,MSTRG.42108,MSTRG.19328,MSTRG.19386,MSTRG.30153,MSTRG.25516,MSTRG.1221,MSTRG.22090,MSTRG.22084,MSTRG.10073,MSTRG.13111,MSTRG.16680,MSTRG.8252,MSTRG.17486,MSTRG.34815,MSTRG.18317,MSTRG.6879,MSTRG.359,MSTRG.32690,MSTRG.33489,MSTRG.43265,MSTRG.43260,MSTRG.34379,MSTRG.15600,MSTRG.37455,MSTRG.2878,MSTRG.30804,MSTRG.41920,MSTRG.39665,MSTRG.41972,…	70
H3 vs. H5	Biological process	GO:0045491	xylan metabolic process	17/77	905/17000	4.56172e-07	5.91103e-05	MSTRG.7457,MSTRG.42136,MSTRG.9944,MSTRG.28180,MSTRG.329,MSTRG.43346,MSTRG.37455,MSTRG.30804,MSTRG.8107,MSTRG.9428,MSTRG.32948,MSTRG.33862,MSTRG.21378,MSTRG.15110,MSTRG.33731,MSTRG.15047,MSTRG.23427,	17
H3 vs. H5	Biological process	GO:0044264	cellular polysaccharide metabolic process	48/420	905/17000	4.9532e-07	6.09738e-05	MSTRG.7457,MSTRG.7418,MSTRG.14906,MSTRG.19328,MSTRG.42136,MSTRG.25516,MSTRG.6978,MSTRG.18867,MSTRG.18868,MSTRG.9944,MSTRG.28180,MSTRG.329,MSTRG.6879,MSTRG.359,MSTRG.32690,MSTRG.43346,MSTRG.43265,MSTRG.37455,MSTRG.2878,MSTRG.14344,MSTRG.30804,MSTRG.41972,MSTRG.8107,MSTRG.9428,MSTRG.32948,MSTRG.30793,MSTRG.30794,MSTRG.41037,MSTRG.33862,MSTRG.19576,MSTRG.14628,MSTRG.4562,MSTRG.21378,MSTRG.28814,MSTR…	48
H3 vs. H5	Biological process	GO:0009808	lignin metabolic process	21/114	905/17000	5.44112e-07	6.37907e-05	MSTRG.3083,MSTRG.41685,MSTRG.41683,MSTRG.41686,MSTRG.14907,MSTRG.38850,MSTRG.38849,MSTRG.17486,MSTRG.30023,MSTRG.16184,MSTRG.33558,MSTRG.1116,MSTRG.38787,MSTRG.38262,MSTRG.15120,MSTRG.15121,MSTRG.29376,MSTRG.17392,MSTRG.17393,MSTRG.33384,MSTRG.15907,	21
H3 vs. H5	Biological process	GO:0046274	lignin catabolic process	12/41	905/17000	9.07377e-07	0.000101544	MSTRG.14907,MSTRG.38850,MSTRG.38849,MSTRG.30023,MSTRG.33558,MSTRG.1116,MSTRG.38787,MSTRG.15120,MSTRG.15121,MSTRG.29376,MSTRG.33384,MSTRG.15907,	12
H3 vs. H5	Biological process	GO:0070589	cellular component macromolecule biosynthetic process	18/90	905/17000	9.98945e-07	0.000106931	MSTRG.7457,MSTRG.42108,MSTRG.28180,MSTRG.329,MSTRG.37455,MSTRG.30804,MSTRG.41920,MSTRG.8107,MSTRG.9428,MSTRG.32948,MSTRG.33862,MSTRG.21378,MSTRG.28814,MSTRG.28815,MSTRG.19954,MSTRG.33731,MSTRG.15047,MSTRG.23427,	18
H3 vs. H5	Biological process	GO:0044038	cell wall macromolecule biosynthetic process	18/90	905/17000	9.98945e-07	0.000106931	MSTRG.7457,MSTRG.42108,MSTRG.28180,MSTRG.329,MSTRG.37455,MSTRG.30804,MSTRG.41920,MSTRG.8107,MSTRG.9428,MSTRG.32948,MSTRG.33862,MSTRG.21378,MSTRG.28814,MSTRG.28815,MSTRG.19954,MSTRG.33731,MSTRG.15047,MSTRG.23427,	18
H3 vs. H5	Biological process	GO:0009719	response to endogenous stimulus	148/1914	905/17000	1.39311e-06	0.000137193	MSTRG.15393,MSTRG.15392,MSTRG.20747,MSTRG.6150,MSTRG.43405,MSTRG.32758,MSTRG.7449,MSTRG.37186,MSTRG.37187,MSTRG.16264,MSTRG.27390,MSTRG.19352,MSTRG.22529,MSTRG.22520,MSTRG.7885,MSTRG.29152,MSTRG.30125,MSTRG.678,MSTRG.6100,MSTRG.32773,MSTRG.42575,MSTRG.19334,MSTRG.19336,MSTRG.33689,MSTRG.33676,MSTRG.14912,MSTRG.1270,MSTRG.22485,MSTRG.1269,MSTRG.36622,MSTRG.198,MSTRG.21162,MSTRG.24268,MSTRG.39740,M…	148
H3 vs. H5	Biological process	GO:0009809	lignin biosynthetic process	18/92	905/17000	1.39999e-06	0.000132569	MSTRG.3083,MSTRG.41685,MSTRG.41683,MSTRG.41686,MSTRG.14907,MSTRG.38850,MSTRG.38849,MSTRG.17486,MSTRG.16184,MSTRG.33558,MSTRG.1116,MSTRG.38787,MSTRG.38262,MSTRG.29376,MSTRG.17392,MSTRG.17393,MSTRG.33384,MSTRG.15907,	18
H3 vs. H5	Biological process	GO:0071669	plant-type cell wall organization or biogenesis	42/360	905/17000	1.49746e-06	0.000136546	MSTRG.28680,MSTRG.11800,MSTRG.7419,MSTRG.14907,MSTRG.19328,MSTRG.30153,MSTRG.25516,MSTRG.33102,MSTRG.13111,MSTRG.15777,MSTRG.30504,MSTRG.30505,MSTRG.28180,MSTRG.16184,MSTRG.329,MSTRG.359,MSTRG.33558,MSTRG.33489,MSTRG.14317,MSTRG.39665,MSTRG.8107,MSTRG.9428,MSTRG.32948,MSTRG.26257,MSTRG.14287,MSTRG.15190,MSTRG.15183,MSTRG.41037,MSTRG.29376,MSTRG.19576,MSTRG.34785,MSTRG.24988,MSTRG.21378,MSTRG.2881…	42
H3 vs. H5	Biological process	GO:0009755	hormone-mediated signaling pathway	101/1193	905/17000	1.88323e-06	0.00016559	MSTRG.15393,MSTRG.15392,MSTRG.20747,MSTRG.6150,MSTRG.43405,MSTRG.37186,MSTRG.37187,MSTRG.16264,MSTRG.27390,MSTRG.19352,MSTRG.22529,MSTRG.22520,MSTRG.29152,MSTRG.30125,MSTRG.6100,MSTRG.42575,MSTRG.19334,MSTRG.19336,MSTRG.33689,MSTRG.33676,MSTRG.1270,MSTRG.22485,MSTRG.1269,MSTRG.36622,MSTRG.198,MSTRG.21162,MSTRG.24268,MSTRG.14469,MSTRG.27750,MSTRG.41635,MSTRG.16680,MSTRG.75,MSTRG.9125,MSTRG.10814,M…	101
H3 vs. H5	Biological process	GO:0070592	cell wall polysaccharide biosynthetic process	16/77	905/17000	2.33227e-06	0.000198002	MSTRG.7457,MSTRG.28180,MSTRG.329,MSTRG.37455,MSTRG.30804,MSTRG.8107,MSTRG.9428,MSTRG.32948,MSTRG.33862,MSTRG.21378,MSTRG.28814,MSTRG.28815,MSTRG.19954,MSTRG.33731,MSTRG.15047,MSTRG.23427,	16
H3 vs. H5	Biological process	GO:0010148	transpiration	5/6	905/17000	2.42659e-06	0.000199142	MSTRG.39720,MSTRG.36906,MSTRG.36905,MSTRG.36801,MSTRG.36818,	5
H3 vs. H5	Biological process	GO:0032197	transposition, RNA-mediated	15/69	905/17000	2.64619e-06	0.000210159	MSTRG.17986,MSTRG.17985,MSTRG.37589,MSTRG.18325,MSTRG.5125,MSTRG.12113,MSTRG.12114,MSTRG.1544,MSTRG.1576,MSTRG.10709,MSTRG.5083,MSTRG.4172,MSTRG.893,MSTRG.35569,MSTRG.18508,	15
H3 vs. H5	Biological process	GO:0046271	phenylpropanoid catabolic process	12/45	905/17000	2.71253e-06	0.000208695	MSTRG.14907,MSTRG.38850,MSTRG.38849,MSTRG.30023,MSTRG.33558,MSTRG.1116,MSTRG.38787,MSTRG.15120,MSTRG.15121,MSTRG.29376,MSTRG.33384,MSTRG.15907,	12
H3 vs. H5	Biological process	GO:0070887	cellular response to chemical stimulus	141/1852	905/17000	5.97808e-06	0.000446001	MSTRG.15393,MSTRG.15392,MSTRG.20747,MSTRG.6150,MSTRG.20726,MSTRG.43405,MSTRG.37186,MSTRG.37187,MSTRG.16264,MSTRG.27390,MSTRG.19352,MSTRG.22529,MSTRG.22520,MSTRG.29152,MSTRG.30125,MSTRG.6100,MSTRG.42575,MSTRG.19334,MSTRG.19336,MSTRG.227,MSTRG.33689,MSTRG.33676,MSTRG.1270,MSTRG.22485,MSTRG.1269,MSTRG.36622,MSTRG.33162,MSTRG.198,MSTRG.21162,MSTRG.2525,MSTRG.24268,MSTRG.14469,MSTRG.27750,MSTRG.10078,…	141
H3 vs. H5	Biological process	GO:0010033	response to organic substance	172/2360	905/17000	6.70799e-06	0.000485737	MSTRG.15393,MSTRG.15392,MSTRG.20747,MSTRG.6150,MSTRG.43405,MSTRG.32758,MSTRG.7449,MSTRG.37186,MSTRG.37187,MSTRG.16264,MSTRG.27390,MSTRG.19352,MSTRG.22529,MSTRG.22520,MSTRG.7885,MSTRG.29152,MSTRG.30125,MSTRG.678,MSTRG.6100,MSTRG.32773,MSTRG.42575,MSTRG.19334,MSTRG.19336,MSTRG.33689,MSTRG.13615,MSTRG.33676,MSTRG.14912,MSTRG.1270,MSTRG.22485,MSTRG.1269,MSTRG.36622,MSTRG.3406,MSTRG.198,MSTRG.21162,MS…	172
H3 vs. H5	Biological process	GO:0032870	cellular response to hormone stimulus	102/1251	905/17000	8.67065e-06	0.000609918	MSTRG.15393,MSTRG.15392,MSTRG.20747,MSTRG.6150,MSTRG.43405,MSTRG.37186,MSTRG.37187,MSTRG.16264,MSTRG.27390,MSTRG.19352,MSTRG.22529,MSTRG.22520,MSTRG.29152,MSTRG.30125,MSTRG.6100,MSTRG.42575,MSTRG.19334,MSTRG.19336,MSTRG.33689,MSTRG.33676,MSTRG.1270,MSTRG.22485,MSTRG.1269,MSTRG.36622,MSTRG.198,MSTRG.21162,MSTRG.24268,MSTRG.14469,MSTRG.27750,MSTRG.41635,MSTRG.16680,MSTRG.75,MSTRG.9125,MSTRG.10814,M…	102
H3 vs. H5	Biological process	GO:0033993	response to lipid	89/1093	905/17000	3.54871e-05	0.00242692	MSTRG.20747,MSTRG.43405,MSTRG.32758,MSTRG.7449,MSTRG.19352,MSTRG.22520,MSTRG.7885,MSTRG.29152,MSTRG.30125,MSTRG.678,MSTRG.6100,MSTRG.32773,MSTRG.42575,MSTRG.19336,MSTRG.33689,MSTRG.33676,MSTRG.14912,MSTRG.36622,MSTRG.24268,MSTRG.39740,MSTRG.27750,MSTRG.75,MSTRG.37598,MSTRG.9125,MSTRG.17421,MSTRG.15259,MSTRG.29016,MSTRG.21030,MSTRG.21485,MSTRG.37836,MSTRG.25843,MSTRG.27614,MSTRG.36560,MSTRG.3727,M…	89
H3 vs. H5	Biological process	GO:0010411	xyloglucan metabolic process	12/59	905/17000	5.30583e-05	0.00353053	MSTRG.18867,MSTRG.18868,MSTRG.32690,MSTRG.2878,MSTRG.41972,MSTRG.30793,MSTRG.30794,MSTRG.19576,MSTRG.21378,MSTRG.37343,MSTRG.21343,MSTRG.2692,	12
H3 vs. H5	Biological process	GO:0050896	response to stimulus	421/6850	905/17000	5.5394e-05	0.00358895	MSTRG.15393,MSTRG.15392,MSTRG.28218,MSTRG.20747,MSTRG.22923,MSTRG.14065,MSTRG.6150,MSTRG.38487,MSTRG.7034,MSTRG.20726,MSTRG.18882,MSTRG.10979,MSTRG.31433,MSTRG.6123,MSTRG.28273,MSTRG.26077,MSTRG.26076,MSTRG.11839,MSTRG.43405,MSTRG.28263,MSTRG.32758,MSTRG.7449,MSTRG.31404,MSTRG.31403,MSTRG.21616,MSTRG.22946,MSTRG.37186,MSTRG.37187,MSTRG.16264,MSTRG.6132,MSTRG.27390,MSTRG.10963,MSTRG.19352,MSTRG.17…	421
H3 vs. H5	Biological process	GO:0046688	response to copper ion	8/27	905/17000	5.60781e-05	0.00354011	MSTRG.38850,MSTRG.38849,MSTRG.21587,MSTRG.38787,MSTRG.15120,MSTRG.27523,MSTRG.27518,MSTRG.15907,	8
H3 vs. H5	Biological process	GO:0009832	plant-type cell wall biogenesis	27/224	905/17000	6.20451e-05	0.00381888	MSTRG.11800,MSTRG.14907,MSTRG.19328,MSTRG.25516,MSTRG.33102,MSTRG.15777,MSTRG.30504,MSTRG.30505,MSTRG.28180,MSTRG.16184,MSTRG.329,MSTRG.359,MSTRG.33558,MSTRG.14317,MSTRG.39665,MSTRG.8107,MSTRG.9428,MSTRG.32948,MSTRG.29376,MSTRG.19576,MSTRG.21378,MSTRG.28814,MSTRG.28815,MSTRG.37759,MSTRG.19954,MSTRG.15110,MSTRG.21270,	27
H3 vs. H5	Biological process	GO:0010413	glucuronoxylan metabolic process	6/15	905/17000	7.39789e-05	0.00444234	MSTRG.7457,MSTRG.37455,MSTRG.30804,MSTRG.8107,MSTRG.32948,MSTRG.23427,	6
H3 vs. H5	Biological process	GO:0010417	glucuronoxylan biosynthetic process	6/15	905/17000	7.39789e-05	0.00444234	MSTRG.7457,MSTRG.37455,MSTRG.30804,MSTRG.8107,MSTRG.32948,MSTRG.23427,	6
H3 vs. H5	Biological process	GO:0071495	cellular response to endogenous stimulus	102/1321	905/17000	7.88591e-05	0.00451514	MSTRG.15393,MSTRG.15392,MSTRG.20747,MSTRG.6150,MSTRG.43405,MSTRG.37186,MSTRG.37187,MSTRG.16264,MSTRG.27390,MSTRG.19352,MSTRG.22529,MSTRG.22520,MSTRG.29152,MSTRG.30125,MSTRG.6100,MSTRG.42575,MSTRG.19334,MSTRG.19336,MSTRG.33689,MSTRG.33676,MSTRG.1270,MSTRG.22485,MSTRG.1269,MSTRG.36622,MSTRG.198,MSTRG.21162,MSTRG.24268,MSTRG.14469,MSTRG.27750,MSTRG.41635,MSTRG.16680,MSTRG.75,MSTRG.9125,MSTRG.10814,M…	102
H3 vs. H5	Biological process	GO:0009873	ethylene-activated signaling pathway	27/228	905/17000	8.41668e-05	0.00470952	MSTRG.15393,MSTRG.15392,MSTRG.37186,MSTRG.37187,MSTRG.27390,MSTRG.19334,MSTRG.21162,MSTRG.41635,MSTRG.75,MSTRG.38364,MSTRG.8684,MSTRG.37473,MSTRG.19967,MSTRG.9870,MSTRG.17347,MSTRG.4562,MSTRG.2794,MSTRG.14220,MSTRG.16447,MSTRG.25286,MSTRG.9748,MSTRG.8879,MSTRG.32485,MSTRG.5325,MSTRG.26982,MSTRG.26985,MSTRG.31909,	27
H3 vs. H5	Biological process	GO:0010023	proanthocyanidin biosynthetic process	6/16	905/17000	0.000113046	0.00618488	MSTRG.38850,MSTRG.38849,MSTRG.38787,MSTRG.16353,MSTRG.15907,MSTRG.6641,	6
H3 vs. H5	Biological process	GO:0071369	cellular response to ethylene stimulus	27/232	905/17000	0.000113118	0.0060543	MSTRG.15393,MSTRG.15392,MSTRG.37186,MSTRG.37187,MSTRG.27390,MSTRG.19334,MSTRG.21162,MSTRG.41635,MSTRG.75,MSTRG.38364,MSTRG.8684,MSTRG.37473,MSTRG.19967,MSTRG.9870,MSTRG.17347,MSTRG.4562,MSTRG.2794,MSTRG.14220,MSTRG.16447,MSTRG.25286,MSTRG.9748,MSTRG.8879,MSTRG.32485,MSTRG.5325,MSTRG.26982,MSTRG.26985,MSTRG.31909,	27
H3 vs. H5	Biological process	GO:0010087	phloem or xylem histogenesis	20/151	905/17000	0.000151328	0.00792703	MSTRG.28266,MSTRG.30552,MSTRG.15777,MSTRG.41635,MSTRG.21959,MSTRG.8247,MSTRG.22417,MSTRG.2016,MSTRG.27687,MSTRG.37473,MSTRG.28515,MSTRG.42757,MSTRG.19110,MSTRG.29371,MSTRG.29372,MSTRG.5836,MSTRG.37759,MSTRG.27083,MSTRG.13650,MSTRG.26982,	20
H3 vs. H5	Biological process	GO:0031099	regeneration	7/24	905/17000	0.000184356	0.00945594	MSTRG.20747,MSTRG.41635,MSTRG.5102,MSTRG.37473,MSTRG.10275,MSTRG.31909,MSTRG.2625,	7
H3 vs. H5	Biological process	GO:0000160	phosphorelay signal transduction system	29/266	905/17000	0.000202601	0.0101797	MSTRG.15393,MSTRG.15392,MSTRG.6150,MSTRG.37186,MSTRG.37187,MSTRG.27390,MSTRG.19334,MSTRG.21162,MSTRG.41635,MSTRG.75,MSTRG.38364,MSTRG.8684,MSTRG.37473,MSTRG.38315,MSTRG.19967,MSTRG.9870,MSTRG.17347,MSTRG.4562,MSTRG.2794,MSTRG.14220,MSTRG.16447,MSTRG.25286,MSTRG.9748,MSTRG.8879,MSTRG.32485,MSTRG.5325,MSTRG.26982,MSTRG.26985,MSTRG.31909,	29
H3 vs. H5	Biological process	GO:0071310	cellular response to organic substance	113/1533	905/17000	0.000209946	0.0103377	MSTRG.15393,MSTRG.15392,MSTRG.20747,MSTRG.6150,MSTRG.43405,MSTRG.37186,MSTRG.37187,MSTRG.16264,MSTRG.27390,MSTRG.19352,MSTRG.22529,MSTRG.22520,MSTRG.29152,MSTRG.30125,MSTRG.6100,MSTRG.42575,MSTRG.19334,MSTRG.19336,MSTRG.33689,MSTRG.33676,MSTRG.1270,MSTRG.22485,MSTRG.1269,MSTRG.36622,MSTRG.198,MSTRG.21162,MSTRG.24268,MSTRG.14469,MSTRG.27750,MSTRG.41635,MSTRG.16680,MSTRG.75,MSTRG.9125,MSTRG.10814,M…	113
H3 vs. H5	Biological process	GO:0045488	pectin metabolic process	23/192	905/17000	0.000232067	0.0112029	MSTRG.7457,MSTRG.7456,MSTRG.32755,MSTRG.30574,MSTRG.30575,MSTRG.28263,MSTRG.1221,MSTRG.198,MSTRG.10073,MSTRG.43260,MSTRG.34379,MSTRG.37455,MSTRG.37442,MSTRG.38316,MSTRG.32948,MSTRG.34785,MSTRG.43259,MSTRG.4533,MSTRG.5817,MSTRG.29738,MSTRG.16368,MSTRG.33731,MSTRG.23427,	23
H3 vs. H5	Biological process	GO:0120252	hydrocarbon metabolic process	13/80	905/17000	0.000289156	0.0136904	MSTRG.32718,MSTRG.32758,MSTRG.75,MSTRG.42460,MSTRG.13915,MSTRG.42459,MSTRG.37006,MSTRG.38255,MSTRG.12890,MSTRG.21708,MSTRG.7587,MSTRG.22637,MSTRG.2204,	13
H3 vs. H5	Biological process	GO:0010393	galacturonan metabolic process	23/195	905/17000	0.000291353	0.0135342	MSTRG.7457,MSTRG.7456,MSTRG.32755,MSTRG.30574,MSTRG.30575,MSTRG.28263,MSTRG.1221,MSTRG.198,MSTRG.10073,MSTRG.43260,MSTRG.34379,MSTRG.37455,MSTRG.37442,MSTRG.38316,MSTRG.32948,MSTRG.34785,MSTRG.43259,MSTRG.4533,MSTRG.5817,MSTRG.29738,MSTRG.16368,MSTRG.33731,MSTRG.23427,	23
H3 vs. H5	Biological process	GO:0009737	response to abscisic acid	56/654	905/17000	0.000301725	0.0137564	MSTRG.20747,MSTRG.7449,MSTRG.19352,MSTRG.7885,MSTRG.29152,MSTRG.30125,MSTRG.678,MSTRG.6100,MSTRG.42575,MSTRG.19336,MSTRG.33676,MSTRG.24268,MSTRG.39740,MSTRG.9125,MSTRG.17421,MSTRG.15259,MSTRG.29016,MSTRG.21030,MSTRG.25843,MSTRG.18730,MSTRG.39665,MSTRG.18728,MSTRG.29304,MSTRG.33804,MSTRG.19967,MSTRG.28440,MSTRG.414,MSTRG.41033,MSTRG.33887,MSTRG.43203,MSTRG.29396,MSTRG.36906,MSTRG.36905,MSTRG.6736,…	56
H3 vs. H5	Biological process	GO:0042545	cell wall modification	19/149	905/17000	0.000358755	0.0160592	MSTRG.7457,MSTRG.32755,MSTRG.7419,MSTRG.1221,MSTRG.10073,MSTRG.16680,MSTRG.6879,MSTRG.43260,MSTRG.34379,MSTRG.37455,MSTRG.38316,MSTRG.41037,MSTRG.6317,MSTRG.34785,MSTRG.24988,MSTRG.43259,MSTRG.4533,MSTRG.16368,MSTRG.33731,	19
H3 vs. H5	Biological process	GO:0009723	response to ethylene	33/331	905/17000	0.00040409	0.0177655	MSTRG.15393,MSTRG.15392,MSTRG.32758,MSTRG.37186,MSTRG.37187,MSTRG.27390,MSTRG.19334,MSTRG.21162,MSTRG.41635,MSTRG.75,MSTRG.38364,MSTRG.8684,MSTRG.7306,MSTRG.2838,MSTRG.31704,MSTRG.37473,MSTRG.19967,MSTRG.9870,MSTRG.17347,MSTRG.4562,MSTRG.2794,MSTRG.14220,MSTRG.16447,MSTRG.15033,MSTRG.25286,MSTRG.9748,MSTRG.32857,MSTRG.8879,MSTRG.32485,MSTRG.5325,MSTRG.26982,MSTRG.26985,MSTRG.31909,	33
H3 vs. H5	Biological process	GO:0042044	fluid transport	7/27	905/17000	0.000411224	0.017762	MSTRG.39720,MSTRG.14759,MSTRG.33090,MSTRG.36906,MSTRG.36905,MSTRG.36801,MSTRG.36818,	7
H3 vs. H5	Biological process	GO:0006833	water transport	7/27	905/17000	0.000411224	0.017762	MSTRG.39720,MSTRG.14759,MSTRG.33090,MSTRG.36906,MSTRG.36905,MSTRG.36801,MSTRG.36818,	7
H3 vs. H5	Biological process	GO:0034637	cellular carbohydrate biosynthetic process	29/278	905/17000	0.000425595	0.0177596	MSTRG.7457,MSTRG.7418,MSTRG.14906,MSTRG.19328,MSTRG.32340,MSTRG.25516,MSTRG.28180,MSTRG.329,MSTRG.359,MSTRG.32170,MSTRG.37455,MSTRG.14344,MSTRG.30804,MSTRG.8107,MSTRG.9428,MSTRG.32948,MSTRG.33862,MSTRG.14628,MSTRG.4562,MSTRG.21378,MSTRG.28814,MSTRG.28815,MSTRG.15555,MSTRG.19954,MSTRG.33731,MSTRG.15047,MSTRG.21270,MSTRG.23427,MSTRG.4883,	29
H3 vs. H5	Biological process	GO:1901700	response to oxygen-containing compound	128/1809	905/17000	0.000430963	0.0176838	MSTRG.20747,MSTRG.43405,MSTRG.32758,MSTRG.7449,MSTRG.19352,MSTRG.22520,MSTRG.7885,MSTRG.29152,MSTRG.30125,MSTRG.678,MSTRG.6100,MSTRG.32773,MSTRG.42575,MSTRG.19336,MSTRG.33689,MSTRG.33676,MSTRG.14912,MSTRG.21219,MSTRG.21144,MSTRG.36622,MSTRG.3406,MSTRG.33162,MSTRG.198,MSTRG.2525,MSTRG.24268,MSTRG.39740,MSTRG.27750,MSTRG.39720,MSTRG.16680,MSTRG.75,MSTRG.37598,MSTRG.42934,MSTRG.9125,MSTRG.17421,MSTR…	128
H3 vs. H5	Biological process	GO:0032196	transposition	16/118	905/17000	0.000515803	0.0208181	MSTRG.17986,MSTRG.17985,MSTRG.37589,MSTRG.18325,MSTRG.5125,MSTRG.12113,MSTRG.12114,MSTRG.1544,MSTRG.1576,MSTRG.10709,MSTRG.5083,MSTRG.4172,MSTRG.893,MSTRG.35569,MSTRG.11545,MSTRG.18508,	16
H3 vs. H5	Biological process	GO:0097305	response to alcohol	56/669	905/17000	0.000527009	0.0209274	MSTRG.20747,MSTRG.7449,MSTRG.19352,MSTRG.7885,MSTRG.29152,MSTRG.30125,MSTRG.678,MSTRG.6100,MSTRG.42575,MSTRG.19336,MSTRG.33676,MSTRG.24268,MSTRG.39740,MSTRG.9125,MSTRG.17421,MSTRG.15259,MSTRG.29016,MSTRG.21030,MSTRG.25843,MSTRG.18730,MSTRG.39665,MSTRG.18728,MSTRG.29304,MSTRG.33804,MSTRG.19967,MSTRG.28440,MSTRG.414,MSTRG.41033,MSTRG.33887,MSTRG.43203,MSTRG.29396,MSTRG.36906,MSTRG.36905,MSTRG.6736,…	56
H3 vs. H5	Biological process	GO:0006073	cellular glucan metabolic process	32/323	905/17000	0.000547938	0.0214131	MSTRG.7418,MSTRG.14906,MSTRG.19328,MSTRG.25516,MSTRG.6978,MSTRG.18867,MSTRG.18868,MSTRG.6879,MSTRG.32690,MSTRG.43265,MSTRG.2878,MSTRG.14344,MSTRG.41972,MSTRG.30793,MSTRG.30794,MSTRG.41037,MSTRG.19576,MSTRG.14628,MSTRG.4562,MSTRG.21378,MSTRG.28814,MSTRG.28815,MSTRG.27989,MSTRG.19954,MSTRG.29738,MSTRG.37343,MSTRG.33731,MSTRG.21343,MSTRG.21270,MSTRG.2237,MSTRG.4883,MSTRG.2692,	32
H3 vs. H5	Biological process	GO:0044042	glucan metabolic process	32/326	905/17000	0.00064218	0.0247039	MSTRG.7418,MSTRG.14906,MSTRG.19328,MSTRG.25516,MSTRG.6978,MSTRG.18867,MSTRG.18868,MSTRG.6879,MSTRG.32690,MSTRG.43265,MSTRG.2878,MSTRG.14344,MSTRG.41972,MSTRG.30793,MSTRG.30794,MSTRG.41037,MSTRG.19576,MSTRG.14628,MSTRG.4562,MSTRG.21378,MSTRG.28814,MSTRG.28815,MSTRG.27989,MSTRG.19954,MSTRG.29738,MSTRG.37343,MSTRG.33731,MSTRG.21343,MSTRG.21270,MSTRG.2237,MSTRG.4883,MSTRG.2692,	32
H3 vs. H5	Biological process	GO:0016998	cell wall macromolecule catabolic process	10/57	905/17000	0.000767197	0.0290591	MSTRG.42136,MSTRG.9944,MSTRG.5102,MSTRG.43346,MSTRG.30793,MSTRG.30794,MSTRG.4562,MSTRG.37343,MSTRG.3572,MSTRG.2625,	10
H3 vs. H5	Biological process	GO:0010035	response to inorganic substance	60/741	905/17000	0.000778771	0.0290505	MSTRG.32758,MSTRG.30125,MSTRG.32340,MSTRG.21219,MSTRG.21144,MSTRG.38850,MSTRG.198,MSTRG.38849,MSTRG.2525,MSTRG.27750,MSTRG.39720,MSTRG.16680,MSTRG.8287,MSTRG.42934,MSTRG.8276,MSTRG.17421,MSTRG.30023,MSTRG.16190,MSTRG.21587,MSTRG.2003,MSTRG.25843,MSTRG.14777,MSTRG.38787,MSTRG.39665,MSTRG.15120,MSTRG.1934,MSTRG.414,MSTRG.20104,MSTRG.12934,MSTRG.6755,MSTRG.34754,MSTRG.395,MSTRG.12890,MSTRG.43152,MST…	60
H3 vs. H5	Biological process	GO:0033692	cellular polysaccharide biosynthetic process	26/250	905/17000	0.000863276	0.0308027	MSTRG.7457,MSTRG.7418,MSTRG.14906,MSTRG.19328,MSTRG.25516,MSTRG.28180,MSTRG.329,MSTRG.359,MSTRG.37455,MSTRG.14344,MSTRG.30804,MSTRG.8107,MSTRG.9428,MSTRG.32948,MSTRG.33862,MSTRG.14628,MSTRG.4562,MSTRG.21378,MSTRG.28814,MSTRG.28815,MSTRG.19954,MSTRG.33731,MSTRG.15047,MSTRG.21270,MSTRG.23427,MSTRG.4883,	26
H3 vs. H5	Biological process	GO:0009835	fruit ripening	10/58	905/17000	0.000883563	0.0310762	MSTRG.32718,MSTRG.13915,MSTRG.25843,MSTRG.37006,MSTRG.38255,MSTRG.27989,MSTRG.15033,MSTRG.39027,MSTRG.22637,MSTRG.2204,	10
H3 vs. H5	Biological process	GO:0000271	polysaccharide biosynthetic process	30/306	905/17000	0.000952918	0.0330435	MSTRG.7457,MSTRG.7456,MSTRG.30574,MSTRG.30575,MSTRG.7418,MSTRG.14906,MSTRG.19328,MSTRG.25516,MSTRG.198,MSTRG.28180,MSTRG.329,MSTRG.359,MSTRG.37455,MSTRG.14344,MSTRG.30804,MSTRG.8107,MSTRG.9428,MSTRG.32948,MSTRG.33862,MSTRG.14628,MSTRG.4562,MSTRG.21378,MSTRG.28814,MSTRG.28815,MSTRG.19954,MSTRG.33731,MSTRG.15047,MSTRG.21270,MSTRG.23427,MSTRG.4883,	30
H3 vs. H5	Biological process	GO:0009789	positive regulation of abscisic acid-activated signaling pathway	10/60	905/17000	0.00115984	0.0396601	MSTRG.20747,MSTRG.19352,MSTRG.19336,MSTRG.33676,MSTRG.9125,MSTRG.18730,MSTRG.18728,MSTRG.33804,MSTRG.414,MSTRG.41772,	10
H3 vs. H5	Biological process	GO:0120255	olefinic compound biosynthetic process	14/105	905/17000	0.00133161	0.0449099	MSTRG.20747,MSTRG.32718,MSTRG.10996,MSTRG.14474,MSTRG.29016,MSTRG.13915,MSTRG.19188,MSTRG.11267,MSTRG.37006,MSTRG.38255,MSTRG.27949,MSTRG.21708,MSTRG.22637,MSTRG.2204,	14
H3 vs. H5	Biological process	GO:0016042	lipid catabolic process	29/299	905/17000	0.00135649	0.0451307	MSTRG.20726,MSTRG.39382,MSTRG.678,MSTRG.198,MSTRG.16634,MSTRG.40788,MSTRG.8287,MSTRG.8276,MSTRG.25057,MSTRG.21580,MSTRG.23740,MSTRG.21577,MSTRG.25843,MSTRG.2495,MSTRG.6815,MSTRG.414,MSTRG.34754,MSTRG.395,MSTRG.10275,MSTRG.13360,MSTRG.24499,MSTRG.21708,MSTRG.25286,MSTRG.19404,MSTRG.22637,MSTRG.19456,MSTRG.43091,MSTRG.42604,MSTRG.38585,	29
H3 vs. H5	Biological process	GO:0009738	abscisic acid-activated signaling pathway	31/329	905/17000	0.00150344	0.048071	MSTRG.20747,MSTRG.19352,MSTRG.29152,MSTRG.30125,MSTRG.6100,MSTRG.42575,MSTRG.19336,MSTRG.33676,MSTRG.24268,MSTRG.9125,MSTRG.17421,MSTRG.15259,MSTRG.29016,MSTRG.21030,MSTRG.18730,MSTRG.18728,MSTRG.29304,MSTRG.33804,MSTRG.19967,MSTRG.414,MSTRG.33887,MSTRG.29396,MSTRG.27949,MSTRG.3627,MSTRG.41804,MSTRG.15113,MSTRG.41772,MSTRG.22637,MSTRG.2635,MSTRG.31909,MSTRG.2633,	31
H3 vs. H5	Biological process	GO:1905177	tracheary element differentiation	5/17	905/17000	0.00152938	0.0482734	MSTRG.8252,MSTRG.29413,MSTRG.15162,MSTRG.38294,MSTRG.37759,	5
H5 vs. H7	Molecular function	GO:0004553	hydrolase activity, hydrolyzing O-glycosyl compounds	63/489	1392/17716	6.6707e-05	0.080382	MSTRG.41234,MSTRG.41235,MSTRG.23800,MSTRG.5282,MSTRG.38828,MSTRG.42066,MSTRG.23362,MSTRG.22090,MSTRG.39740,MSTRG.22084,MSTRG.39738,MSTRG.18867,MSTRG.9107,MSTRG.18868,MSTRG.7397,MSTRG.36184,MSTRG.5102,MSTRG.9944,MSTRG.16181,MSTRG.41194,MSTRG.6879,MSTRG.32690,MSTRG.13950,MSTRG.43346,MSTRG.13953,MSTRG.43265,MSTRG.24592,MSTRG.24593,MSTRG.36157,MSTRG.27690,MSTRG.41972,MSTRG.9458,MSTRG.30793,MSTRG.3079…	63
H5 vs. H7	Molecular function	GO:0042973	glucan endo-1,3-beta-D-glucosidase activity	16/69	1392/17716	6.83981e-05	0.0412099	MSTRG.41234,MSTRG.41235,MSTRG.23800,MSTRG.36184,MSTRG.16181,MSTRG.24592,MSTRG.24593,MSTRG.36157,MSTRG.386,MSTRG.380,MSTRG.21360,MSTRG.21702,MSTRG.32849,MSTRG.19439,MSTRG.23953,MSTRG.22680,	16
H5 vs. H7	Molecular function	GO:0004190	aspartic-type endopeptidase activity	78/642	1392/17716	7.25818e-05	0.0291537	MSTRG.25175,MSTRG.25176,MSTRG.7440,MSTRG.21202,MSTRG.13520,MSTRG.14861,MSTRG.23374,MSTRG.36689,MSTRG.36688,MSTRG.3892,MSTRG.3893,MSTRG.182,MSTRG.10071,MSTRG.34,MSTRG.17525,MSTRG.3807,MSTRG.17986,MSTRG.17985,MSTRG.17992,MSTRG.26398,MSTRG.16131,MSTRG.37045,MSTRG.18753,MSTRG.27226,MSTRG.16171,MSTRG.20630,MSTRG.29036,MSTRG.10874,MSTRG.5126,MSTRG.5125,MSTRG.30052,MSTRG.21560,MSTRG.37845,MSTRG.273,MSTR…	78
H5 vs. H7	Molecular function	GO:0070001	aspartic-type peptidase activity	78/642	1392/17716	7.25818e-05	0.0291537	MSTRG.25175,MSTRG.25176,MSTRG.7440,MSTRG.21202,MSTRG.13520,MSTRG.14861,MSTRG.23374,MSTRG.36689,MSTRG.36688,MSTRG.3892,MSTRG.3893,MSTRG.182,MSTRG.10071,MSTRG.34,MSTRG.17525,MSTRG.3807,MSTRG.17986,MSTRG.17985,MSTRG.17992,MSTRG.26398,MSTRG.16131,MSTRG.37045,MSTRG.18753,MSTRG.27226,MSTRG.16171,MSTRG.20630,MSTRG.29036,MSTRG.10874,MSTRG.5126,MSTRG.5125,MSTRG.30052,MSTRG.21560,MSTRG.37845,MSTRG.273,MSTR…	78
H5 vs. H7	Molecular function	GO:0016788	hydrolase activity, acting on ester bonds	177/1720	1392/17716	8.2779e-05	0.0199497	MSTRG.41674,MSTRG.25175,MSTRG.25176,MSTRG.1739,MSTRG.31433,MSTRG.7440,MSTRG.31404,MSTRG.31403,MSTRG.30558,MSTRG.7894,MSTRG.14906,MSTRG.678,MSTRG.680,MSTRG.238,MSTRG.32340,MSTRG.21202,MSTRG.13520,MSTRG.12672,MSTRG.1276,MSTRG.14863,MSTRG.22484,MSTRG.20282,MSTRG.23374,MSTRG.36689,MSTRG.36688,MSTRG.182,MSTRG.34490,MSTRG.34479,MSTRG.16634,MSTRG.33195,MSTRG.34,MSTRG.38875,MSTRG.28669,MSTRG.8268,MSTRG.3…	177
H5 vs. H7	Molecular function	GO:0004523	RNA-DNA hybrid ribonuclease activity	29/176	1392/17716	0.000109612	0.0220137	MSTRG.30558,MSTRG.182,MSTRG.41623,MSTRG.17986,MSTRG.17985,MSTRG.17992,MSTRG.5125,MSTRG.4221,MSTRG.4227,MSTRG.11210,MSTRG.12113,MSTRG.12114,MSTRG.23226,MSTRG.23227,MSTRG.25473,MSTRG.1544,MSTRG.1576,MSTRG.10709,MSTRG.5083,MSTRG.1903,MSTRG.893,MSTRG.24938,MSTRG.24939,MSTRG.35569,MSTRG.14206,MSTRG.21754,MSTRG.22600,MSTRG.5767,MSTRG.35450,	29
H5 vs. H7	Molecular function	GO:0003700	DNA-binding transcription factor activity	141/1329	1392/17716	0.000119222	0.0205233	MSTRG.32724,MSTRG.15393,MSTRG.15392,MSTRG.9676,MSTRG.20747,MSTRG.27357,MSTRG.28691,MSTRG.1729,MSTRG.7020,MSTRG.6599,MSTRG.20754,MSTRG.7478,MSTRG.37187,MSTRG.37189,MSTRG.27390,MSTRG.30136,MSTRG.42575,MSTRG.20370,MSTRG.7847,MSTRG.41294,MSTRG.14853,MSTRG.13536,MSTRG.6507,MSTRG.7824,MSTRG.42924,MSTRG.38429,MSTRG.28615,MSTRG.27750,MSTRG.2538,MSTRG.41635,MSTRG.16676,MSTRG.20703,MSTRG.14487,MSTRG.38364,…	141
H5 vs. H7	Molecular function	GO:0046906	tetrapyrrole binding	64/512	1392/17716	0.000141821	0.0213617	MSTRG.18899,MSTRG.28678,MSTRG.41643,MSTRG.38060,MSTRG.7412,MSTRG.28298,MSTRG.683,MSTRG.28286,MSTRG.7843,MSTRG.41287,MSTRG.14921,MSTRG.33123,MSTRG.22045,MSTRG.16630,MSTRG.23395,MSTRG.23385,MSTRG.29504,MSTRG.2502,MSTRG.37590,MSTRG.40256,MSTRG.7770,MSTRG.42459,MSTRG.9961,MSTRG.32238,MSTRG.35735,MSTRG.11768,MSTRG.273,MSTRG.25843,MSTRG.36547,MSTRG.3315,MSTRG.9464,MSTRG.21824,MSTRG.15153,MSTRG.14273,MS…	64
H5 vs. H7	Molecular function	GO:0004497	monooxygenase activity	57/445	1392/17716	0.000170112	0.0227761	MSTRG.41643,MSTRG.38060,MSTRG.32758,MSTRG.7412,MSTRG.34979,MSTRG.28298,MSTRG.28286,MSTRG.7843,MSTRG.238,MSTRG.43390,MSTRG.43389,MSTRG.43386,MSTRG.16630,MSTRG.23395,MSTRG.23385,MSTRG.29504,MSTRG.2502,MSTRG.8292,MSTRG.29969,MSTRG.37590,MSTRG.7770,MSTRG.41143,MSTRG.42459,MSTRG.6889,MSTRG.35735,MSTRG.11768,MSTRG.273,MSTRG.25843,MSTRG.36547,MSTRG.9464,MSTRG.21824,MSTRG.14273,MSTRG.27177,MSTRG.7684,MST…	57
H5 vs. H7	Molecular function	GO:0003887	DNA-directed DNA polymerase activity	19/101	1392/17716	0.0002941	0.0354391	MSTRG.182,MSTRG.17986,MSTRG.17985,MSTRG.17992,MSTRG.5125,MSTRG.12113,MSTRG.12114,MSTRG.23226,MSTRG.23227,MSTRG.25473,MSTRG.1544,MSTRG.1576,MSTRG.10709,MSTRG.5083,MSTRG.893,MSTRG.24938,MSTRG.24939,MSTRG.35569,MSTRG.35450,	19
H5 vs. H7	Molecular function	GO:0016762	xyloglucan:xyloglucosyl transferase activity	10/36	1392/17716	0.000331736	0.0363402	MSTRG.5282,MSTRG.18867,MSTRG.18868,MSTRG.32690,MSTRG.41972,MSTRG.30793,MSTRG.30794,MSTRG.19576,MSTRG.21245,MSTRG.2692,	10
H5 vs. H7	Molecular function	GO:0016491	oxidoreductase activity	193/1952	1392/17716	0.00034792	0.034937	MSTRG.32718,MSTRG.28220,MSTRG.22901,MSTRG.41643,MSTRG.38060,MSTRG.3083,MSTRG.32758,MSTRG.29575,MSTRG.20753,MSTRG.33659,MSTRG.7412,MSTRG.669,MSTRG.34979,MSTRG.28298,MSTRG.42108,MSTRG.683,MSTRG.7421,MSTRG.28286,MSTRG.20379,MSTRG.33689,MSTRG.223,MSTRG.7843,MSTRG.6997,MSTRG.238,MSTRG.26904,MSTRG.33660,MSTRG.20294,MSTRG.33123,MSTRG.37967,MSTRG.34446,MSTRG.43390,MSTRG.43389,MSTRG.43386,MSTRG.14849,MSTR…	193
H5 vs. H7	Molecular function	GO:0019203	carbohydrate phosphatase activity	8/26	1392/17716	0.000616162	0.0464047	MSTRG.14906,MSTRG.32340,MSTRG.1276,MSTRG.22484,MSTRG.27225,MSTRG.33534,MSTRG.41097,MSTRG.15555,	8
H5 vs. H7	Molecular function	GO:0015926	glucosidase activity	27/177	1392/17716	0.000656927	0.0465645	MSTRG.41234,MSTRG.41235,MSTRG.23800,MSTRG.38828,MSTRG.42066,MSTRG.23362,MSTRG.36184,MSTRG.16181,MSTRG.41194,MSTRG.24592,MSTRG.24593,MSTRG.36157,MSTRG.31277,MSTRG.31276,MSTRG.386,MSTRG.380,MSTRG.21360,MSTRG.21702,MSTRG.32849,MSTRG.19439,MSTRG.6200,MSTRG.23953,MSTRG.23959,MSTRG.22680,MSTRG.12307,MSTRG.12334,MSTRG.15443,	27
H5 vs. H7	Cellular component	GO:0005576	extracellular region	192/1628	1373/17939	3.7298e-10	1.57025e-07	MSTRG.40342,MSTRG.6157,MSTRG.1739,MSTRG.20717,MSTRG.28680,MSTRG.10979,MSTRG.31433,MSTRG.41234,MSTRG.41235,MSTRG.26097,MSTRG.29585,MSTRG.32756,MSTRG.23800,MSTRG.40375,MSTRG.6143,MSTRG.31404,MSTRG.31403,MSTRG.5282,MSTRG.18498,MSTRG.14906,MSTRG.683,MSTRG.26925,MSTRG.238,MSTRG.3032,MSTRG.247,MSTRG.30153,MSTRG.12672,MSTRG.1276,MSTRG.22484,MSTRG.42077,MSTRG.26812,MSTRG.3892,MSTRG.3893,MSTRG.38849,MSTRG…	192
H5 vs. H7	Cellular component	GO:0031224	intrinsic component of membrane	513/5451	1373/17939	5.25171e-09	1.10549e-06	MSTRG.26045,MSTRG.29558,MSTRG.29557,MSTRG.41674,MSTRG.20733,MSTRG.18899,MSTRG.14058,MSTRG.15389,MSTRG.7490,MSTRG.38487,MSTRG.32705,MSTRG.29521,MSTRG.28678,MSTRG.30993,MSTRG.29528,MSTRG.41643,MSTRG.41234,MSTRG.7451,MSTRG.41235,MSTRG.7457,MSTRG.7456,MSTRG.26097,MSTRG.28273,MSTRG.11839,MSTRG.30574,MSTRG.31422,MSTRG.38060,MSTRG.18474,MSTRG.23800,MSTRG.8774,MSTRG.7446,MSTRG.32758,MSTRG.40368,MSTRG.529…	513
H5 vs. H7	Cellular component	GO:0009521	photosystem	26/97	1373/17939	1.04953e-08	1.47283e-06	MSTRG.26045,MSTRG.29558,MSTRG.29557,MSTRG.18899,MSTRG.28678,MSTRG.40256,MSTRG.19697,MSTRG.9961,MSTRG.14755,MSTRG.37426,MSTRG.14362,MSTRG.41884,MSTRG.1927,MSTRG.23610,MSTRG.6318,MSTRG.23578,MSTRG.21384,MSTRG.21382,MSTRG.380,MSTRG.8918,MSTRG.24443,MSTRG.16818,MSTRG.42706,MSTRG.15007,MSTRG.42609,MSTRG.18963,	26
H5 vs. H7	Cellular component	GO:0000943	retrotransposon nucleocapsid	19/59	1373/17939	3.97077e-08	4.17924e-06	MSTRG.182,MSTRG.17986,MSTRG.17985,MSTRG.17992,MSTRG.5125,MSTRG.12113,MSTRG.12114,MSTRG.23226,MSTRG.23227,MSTRG.25473,MSTRG.1544,MSTRG.1576,MSTRG.10709,MSTRG.5083,MSTRG.893,MSTRG.24938,MSTRG.24939,MSTRG.35569,MSTRG.35450,	19
H5 vs. H7	Cellular component	GO:0009579	thylakoid	70/513	1373/17939	1.5102e-06	0.000127159	MSTRG.26045,MSTRG.29558,MSTRG.29557,MSTRG.18899,MSTRG.28678,MSTRG.8798,MSTRG.34979,MSTRG.14906,MSTRG.223,MSTRG.238,MSTRG.21144,MSTRG.1276,MSTRG.22484,MSTRG.22045,MSTRG.21197,MSTRG.15755,MSTRG.34479,MSTRG.35391,MSTRG.40256,MSTRG.29030,MSTRG.28169,MSTRG.19697,MSTRG.9961,MSTRG.332,MSTRG.6874,MSTRG.43284,MSTRG.32142,MSTRG.36569,MSTRG.38724,MSTRG.14755,MSTRG.29837,MSTRG.33066,MSTRG.37426,MSTRG.14362,M…	70
H5 vs. H7	Cellular component	GO:0016021	integral component of membrane	477/5225	1373/17939	1.54548e-06	0.000108441	MSTRG.26045,MSTRG.29558,MSTRG.29557,MSTRG.20733,MSTRG.18899,MSTRG.14058,MSTRG.15389,MSTRG.7490,MSTRG.32705,MSTRG.29521,MSTRG.28678,MSTRG.30993,MSTRG.29528,MSTRG.41643,MSTRG.7451,MSTRG.7457,MSTRG.7456,MSTRG.28273,MSTRG.11839,MSTRG.30574,MSTRG.31422,MSTRG.38060,MSTRG.18474,MSTRG.8774,MSTRG.7446,MSTRG.32758,MSTRG.40368,MSTRG.5297,MSTRG.22948,MSTRG.14088,MSTRG.14087,MSTRG.8798,MSTRG.43453,MSTRG.7412,…	477
H5 vs. H7	Cellular component	GO:0031976	plastid thylakoid	64/460	1373/17939	2.19283e-06	0.000131883	MSTRG.26045,MSTRG.29558,MSTRG.29557,MSTRG.18899,MSTRG.28678,MSTRG.8798,MSTRG.34979,MSTRG.223,MSTRG.21144,MSTRG.22045,MSTRG.21197,MSTRG.15755,MSTRG.34479,MSTRG.35391,MSTRG.40256,MSTRG.29030,MSTRG.28169,MSTRG.19697,MSTRG.9961,MSTRG.332,MSTRG.6874,MSTRG.43284,MSTRG.32142,MSTRG.36569,MSTRG.38724,MSTRG.14755,MSTRG.29837,MSTRG.33066,MSTRG.37426,MSTRG.14362,MSTRG.37469,MSTRG.7256,MSTRG.41884,MSTRG.1927,…	64
H5 vs. H7	Cellular component	GO:0009534	chloroplast thylakoid	64/460	1373/17939	2.19283e-06	0.000131883	MSTRG.26045,MSTRG.29558,MSTRG.29557,MSTRG.18899,MSTRG.28678,MSTRG.8798,MSTRG.34979,MSTRG.223,MSTRG.21144,MSTRG.22045,MSTRG.21197,MSTRG.15755,MSTRG.34479,MSTRG.35391,MSTRG.40256,MSTRG.29030,MSTRG.28169,MSTRG.19697,MSTRG.9961,MSTRG.332,MSTRG.6874,MSTRG.43284,MSTRG.32142,MSTRG.36569,MSTRG.38724,MSTRG.14755,MSTRG.29837,MSTRG.33066,MSTRG.37426,MSTRG.14362,MSTRG.37469,MSTRG.7256,MSTRG.41884,MSTRG.1927,…	64
H5 vs. H7	Cellular component	GO:0048046	apoplast	62/452	1373/17939	5.02047e-06	0.000234847	MSTRG.40342,MSTRG.6157,MSTRG.40375,MSTRG.6143,MSTRG.5282,MSTRG.14906,MSTRG.238,MSTRG.3032,MSTRG.247,MSTRG.1276,MSTRG.22484,MSTRG.3892,MSTRG.3893,MSTRG.38849,MSTRG.29930,MSTRG.10071,MSTRG.34,MSTRG.29929,MSTRG.18867,MSTRG.9107,MSTRG.18868,MSTRG.41539,MSTRG.7397,MSTRG.10874,MSTRG.33558,MSTRG.32690,MSTRG.273,MSTRG.38787,MSTRG.41972,MSTRG.37399,MSTRG.8598,MSTRG.19525,MSTRG.6380,MSTRG.30793,MSTRG.30794…	62
H5 vs. H7	Cellular component	GO:0042651	thylakoid membrane	53/368	1373/17939	5.93363e-06	0.000249806	MSTRG.26045,MSTRG.29558,MSTRG.29557,MSTRG.18899,MSTRG.28678,MSTRG.8798,MSTRG.34979,MSTRG.223,MSTRG.21197,MSTRG.15755,MSTRG.34479,MSTRG.35391,MSTRG.40256,MSTRG.29030,MSTRG.19697,MSTRG.9961,MSTRG.6874,MSTRG.32142,MSTRG.36569,MSTRG.38724,MSTRG.14755,MSTRG.33066,MSTRG.37426,MSTRG.14362,MSTRG.37469,MSTRG.7256,MSTRG.41884,MSTRG.1927,MSTRG.23610,MSTRG.29387,MSTRG.6318,MSTRG.19141,MSTRG.42379,MSTRG.23578…	53
H5 vs. H7	Cellular component	GO:0034357	photosynthetic membrane	53/369	1373/17939	6.42587e-06	0.000245936	MSTRG.26045,MSTRG.29558,MSTRG.29557,MSTRG.18899,MSTRG.28678,MSTRG.8798,MSTRG.34979,MSTRG.223,MSTRG.21197,MSTRG.15755,MSTRG.34479,MSTRG.35391,MSTRG.40256,MSTRG.29030,MSTRG.19697,MSTRG.9961,MSTRG.6874,MSTRG.32142,MSTRG.36569,MSTRG.38724,MSTRG.14755,MSTRG.33066,MSTRG.37426,MSTRG.14362,MSTRG.37469,MSTRG.7256,MSTRG.41884,MSTRG.1927,MSTRG.23610,MSTRG.29387,MSTRG.6318,MSTRG.19141,MSTRG.42379,MSTRG.23578…	53
H5 vs. H7	Cellular component	GO:0009523	photosystem II	18/74	1373/17939	8.48182e-06	0.000297571	MSTRG.26045,MSTRG.18899,MSTRG.28678,MSTRG.19697,MSTRG.9961,MSTRG.14755,MSTRG.37426,MSTRG.1927,MSTRG.23610,MSTRG.6318,MSTRG.23578,MSTRG.21384,MSTRG.21382,MSTRG.8918,MSTRG.24443,MSTRG.42706,MSTRG.15007,MSTRG.18963,	18
H5 vs. H7	Cellular component	GO:0009535	chloroplast thylakoid membrane	51/354	1373/17939	8.76356e-06	0.000283804	MSTRG.26045,MSTRG.29558,MSTRG.29557,MSTRG.18899,MSTRG.28678,MSTRG.8798,MSTRG.34979,MSTRG.223,MSTRG.21197,MSTRG.15755,MSTRG.34479,MSTRG.35391,MSTRG.40256,MSTRG.29030,MSTRG.19697,MSTRG.9961,MSTRG.6874,MSTRG.32142,MSTRG.36569,MSTRG.38724,MSTRG.14755,MSTRG.33066,MSTRG.37426,MSTRG.14362,MSTRG.37469,MSTRG.7256,MSTRG.41884,MSTRG.1927,MSTRG.29387,MSTRG.6318,MSTRG.19141,MSTRG.42379,MSTRG.21384,MSTRG.21382…	51
H5 vs. H7	Cellular component	GO:0055035	plastid thylakoid membrane	51/354	1373/17939	8.76356e-06	0.000283804	MSTRG.26045,MSTRG.29558,MSTRG.29557,MSTRG.18899,MSTRG.28678,MSTRG.8798,MSTRG.34979,MSTRG.223,MSTRG.21197,MSTRG.15755,MSTRG.34479,MSTRG.35391,MSTRG.40256,MSTRG.29030,MSTRG.19697,MSTRG.9961,MSTRG.6874,MSTRG.32142,MSTRG.36569,MSTRG.38724,MSTRG.14755,MSTRG.33066,MSTRG.37426,MSTRG.14362,MSTRG.37469,MSTRG.7256,MSTRG.41884,MSTRG.1927,MSTRG.29387,MSTRG.6318,MSTRG.19141,MSTRG.42379,MSTRG.21384,MSTRG.21382…	51
H5 vs. H7	Cellular component	GO:0016020	membrane	647/7458	1373/17939	8.80999e-06	0.000247267	MSTRG.26045,MSTRG.29558,MSTRG.29557,MSTRG.41674,MSTRG.20733,MSTRG.18899,MSTRG.14058,MSTRG.15389,MSTRG.7490,MSTRG.16250,MSTRG.20717,MSTRG.38487,MSTRG.32705,MSTRG.29521,MSTRG.28678,MSTRG.30993,MSTRG.29528,MSTRG.41643,MSTRG.28680,MSTRG.41234,MSTRG.7451,MSTRG.41235,MSTRG.7457,MSTRG.7456,MSTRG.26097,MSTRG.28273,MSTRG.26076,MSTRG.29585,MSTRG.11839,MSTRG.30574,MSTRG.31422,MSTRG.38060,MSTRG.18474,MSTRG.2…	647
H5 vs. H7	Cellular component	GO:0009522	photosystem I	14/49	1373/17939	1.16897e-05	0.000307586	MSTRG.29558,MSTRG.29557,MSTRG.18899,MSTRG.28678,MSTRG.40256,MSTRG.14362,MSTRG.41884,MSTRG.1927,MSTRG.21384,MSTRG.21382,MSTRG.380,MSTRG.16818,MSTRG.15007,MSTRG.42609,	14
H5 vs. H7	Cellular component	GO:0005618	cell wall	51/363	1373/17939	1.76712e-05	0.000437623	MSTRG.40342,MSTRG.7490,MSTRG.40375,MSTRG.6104,MSTRG.30153,MSTRG.29174,MSTRG.20294,MSTRG.33123,MSTRG.34441,MSTRG.9107,MSTRG.9542,MSTRG.17424,MSTRG.7397,MSTRG.37087,MSTRG.10839,MSTRG.32238,MSTRG.33558,MSTRG.4200,MSTRG.26752,MSTRG.36540,MSTRG.3315,MSTRG.31634,MSTRG.27124,MSTRG.19970,MSTRG.19969,MSTRG.19975,MSTRG.19973,MSTRG.19974,MSTRG.19525,MSTRG.7239,MSTRG.21858,MSTRG.42351,MSTRG.380,MSTRG.3686,MS…	51
H5 vs. H7	Cellular component	GO:0071944	cell periphery	368/4020	1373/17939	3.80577e-05	0.000890127	MSTRG.41674,MSTRG.20733,MSTRG.40342,MSTRG.7490,MSTRG.16250,MSTRG.20717,MSTRG.38487,MSTRG.32705,MSTRG.29528,MSTRG.41234,MSTRG.41235,MSTRG.26097,MSTRG.28273,MSTRG.26076,MSTRG.11839,MSTRG.31422,MSTRG.23800,MSTRG.40375,MSTRG.8774,MSTRG.26086,MSTRG.5297,MSTRG.6143,MSTRG.8798,MSTRG.2190,MSTRG.20343,MSTRG.21670,MSTRG.5227,MSTRG.22976,MSTRG.6104,MSTRG.23823,MSTRG.223,MSTRG.43486,MSTRG.238,MSTRG.26904,MST…	368
H5 vs. H7	Cellular component	GO:0031225	anchored component of membrane	41/288	1373/17939	8.46188e-05	0.00187497	MSTRG.41674,MSTRG.38487,MSTRG.41234,MSTRG.41235,MSTRG.26097,MSTRG.23800,MSTRG.6143,MSTRG.238,MSTRG.30087,MSTRG.33102,MSTRG.29937,MSTRG.38882,MSTRG.17525,MSTRG.19630,MSTRG.16181,MSTRG.21560,MSTRG.37845,MSTRG.273,MSTRG.22384,MSTRG.24592,MSTRG.27666,MSTRG.19505,MSTRG.42795,MSTRG.7239,MSTRG.38281,MSTRG.11639,MSTRG.42351,MSTRG.19148,MSTRG.386,MSTRG.380,MSTRG.21360,MSTRG.19948,MSTRG.21702,MSTRG.32849,M…	41
H5 vs. H7	Cellular component	GO:0031978	plastid thylakoid lumen	14/59	1373/17939	0.000111692	0.00235112	MSTRG.22045,MSTRG.28169,MSTRG.19697,MSTRG.32142,MSTRG.23610,MSTRG.6318,MSTRG.21415,MSTRG.20116,MSTRG.23578,MSTRG.386,MSTRG.380,MSTRG.36498,MSTRG.23517,MSTRG.22114,	14
H5 vs. H7	Cellular component	GO:0009543	chloroplast thylakoid lumen	14/59	1373/17939	0.000111692	0.00235112	MSTRG.22045,MSTRG.28169,MSTRG.19697,MSTRG.32142,MSTRG.23610,MSTRG.6318,MSTRG.21415,MSTRG.20116,MSTRG.23578,MSTRG.386,MSTRG.380,MSTRG.36498,MSTRG.23517,MSTRG.22114,	14
H5 vs. H7	Cellular component	GO:0030312	external encapsulating structure	53/411	1373/17939	0.000125325	0.00239826	MSTRG.40342,MSTRG.7490,MSTRG.40375,MSTRG.6143,MSTRG.6104,MSTRG.30153,MSTRG.29174,MSTRG.20294,MSTRG.33123,MSTRG.34441,MSTRG.9107,MSTRG.9542,MSTRG.17424,MSTRG.7397,MSTRG.37087,MSTRG.10839,MSTRG.32238,MSTRG.33558,MSTRG.4200,MSTRG.26752,MSTRG.36540,MSTRG.3315,MSTRG.39663,MSTRG.31634,MSTRG.27124,MSTRG.19970,MSTRG.19969,MSTRG.19975,MSTRG.19973,MSTRG.19974,MSTRG.19525,MSTRG.7239,MSTRG.21858,MSTRG.42351,…	53
H5 vs. H7	Cellular component	GO:0031977	thylakoid lumen	15/72	1373/17939	0.000303423	0.00555395	MSTRG.22045,MSTRG.34479,MSTRG.28169,MSTRG.19697,MSTRG.32142,MSTRG.23610,MSTRG.6318,MSTRG.21415,MSTRG.20116,MSTRG.23578,MSTRG.386,MSTRG.380,MSTRG.36498,MSTRG.23517,MSTRG.22114,	15
H5 vs. H7	Cellular component	GO:0009505	plant-type cell wall	45/346	1373/17939	0.000325666	0.00571273	MSTRG.40342,MSTRG.7490,MSTRG.40375,MSTRG.6104,MSTRG.30153,MSTRG.29174,MSTRG.20294,MSTRG.33123,MSTRG.34441,MSTRG.9107,MSTRG.9542,MSTRG.17424,MSTRG.7397,MSTRG.37087,MSTRG.32238,MSTRG.33558,MSTRG.4200,MSTRG.26752,MSTRG.36540,MSTRG.3315,MSTRG.31634,MSTRG.27124,MSTRG.19525,MSTRG.7239,MSTRG.21858,MSTRG.42351,MSTRG.380,MSTRG.3686,MSTRG.19058,MSTRG.14211,MSTRG.23163,MSTRG.7172,MSTRG.16439,MSTRG.18536,MST…	45
H5 vs. H7	Cellular component	GO:0005886	plasma membrane	332/3696	1373/17939	0.000448816	0.00755806	MSTRG.41674,MSTRG.20733,MSTRG.7490,MSTRG.16250,MSTRG.38487,MSTRG.32705,MSTRG.29528,MSTRG.41234,MSTRG.41235,MSTRG.26097,MSTRG.28273,MSTRG.26076,MSTRG.11839,MSTRG.31422,MSTRG.23800,MSTRG.8774,MSTRG.26086,MSTRG.5297,MSTRG.6143,MSTRG.8798,MSTRG.2190,MSTRG.20343,MSTRG.21670,MSTRG.5227,MSTRG.22976,MSTRG.223,MSTRG.43486,MSTRG.238,MSTRG.26904,MSTRG.42142,MSTRG.12736,MSTRG.22548,MSTRG.22543,MSTRG.22542,MS…	332
H5 vs. H7	Cellular component	GO:0042170	plastid membrane	74/661	1373/17939	0.000594618	0.00962823	MSTRG.26045,MSTRG.29558,MSTRG.29557,MSTRG.18899,MSTRG.14058,MSTRG.28678,MSTRG.40368,MSTRG.8798,MSTRG.34979,MSTRG.223,MSTRG.21234,MSTRG.238,MSTRG.36679,MSTRG.21197,MSTRG.15755,MSTRG.34479,MSTRG.35391,MSTRG.29969,MSTRG.17007,MSTRG.40256,MSTRG.29030,MSTRG.40275,MSTRG.19697,MSTRG.9961,MSTRG.6874,MSTRG.9939,MSTRG.33555,MSTRG.12627,MSTRG.32142,MSTRG.36569,MSTRG.38724,MSTRG.14755,MSTRG.5960,MSTRG.33066,…	74
H5 vs. H7	Cellular component	GO:0009526	plastid envelope	91/849	1373/17939	0.000629008	0.00980787	MSTRG.26045,MSTRG.29558,MSTRG.29557,MSTRG.18899,MSTRG.14058,MSTRG.28678,MSTRG.40368,MSTRG.22948,MSTRG.8798,MSTRG.34979,MSTRG.14906,MSTRG.223,MSTRG.21234,MSTRG.238,MSTRG.1276,MSTRG.22484,MSTRG.36679,MSTRG.21197,MSTRG.15755,MSTRG.34479,MSTRG.35391,MSTRG.29969,MSTRG.41539,MSTRG.16163,MSTRG.17007,MSTRG.40256,MSTRG.27295,MSTRG.29030,MSTRG.40275,MSTRG.19697,MSTRG.9961,MSTRG.332,MSTRG.6874,MSTRG.9939,MS…	91
H5 vs. H7	Cellular component	GO:0046658	anchored component of plasma membrane	29/200	1373/17939	0.000645536	0.0097061	MSTRG.41674,MSTRG.41234,MSTRG.41235,MSTRG.23800,MSTRG.238,MSTRG.30087,MSTRG.38882,MSTRG.19630,MSTRG.16181,MSTRG.273,MSTRG.22384,MSTRG.24592,MSTRG.19505,MSTRG.7239,MSTRG.42351,MSTRG.19148,MSTRG.386,MSTRG.380,MSTRG.21360,MSTRG.19948,MSTRG.21702,MSTRG.32849,MSTRG.30215,MSTRG.19439,MSTRG.28365,MSTRG.31595,MSTRG.23953,MSTRG.22680,MSTRG.28760,	29
H5 vs. H7	Cellular component	GO:0043680	filiform apparatus	6/16	1373/17939	0.000814531	0.0118247	MSTRG.10839,MSTRG.19970,MSTRG.19969,MSTRG.19975,MSTRG.19973,MSTRG.19974,	6
H5 vs. H7	Cellular component	GO:0031226	intrinsic component of plasma membrane	45/367	1373/17939	0.00114522	0.0160713	MSTRG.41674,MSTRG.41234,MSTRG.41235,MSTRG.23800,MSTRG.8798,MSTRG.238,MSTRG.30087,MSTRG.38882,MSTRG.19630,MSTRG.16181,MSTRG.18367,MSTRG.332,MSTRG.19257,MSTRG.273,MSTRG.5960,MSTRG.22384,MSTRG.25456,MSTRG.24592,MSTRG.19505,MSTRG.42734,MSTRG.1935,MSTRG.7239,MSTRG.42351,MSTRG.19148,MSTRG.6767,MSTRG.8938,MSTRG.5453,MSTRG.386,MSTRG.380,MSTRG.21360,MSTRG.43140,MSTRG.16865,MSTRG.19948,MSTRG.21702,MSTRG.32…	45
H5 vs. H7	Cellular component	GO:0009654	photosystem II oxygen evolving complex	6/19	1373/17939	0.00226119	0.0307084	MSTRG.14755,MSTRG.37426,MSTRG.23610,MSTRG.6318,MSTRG.23578,MSTRG.18963,	6
H5 vs. H7	Cellular component	GO:0098807	chloroplast thylakoid membrane protein complex	5/14	1373/17939	0.00290581	0.0382296	MSTRG.29558,MSTRG.29557,MSTRG.14362,MSTRG.5371,MSTRG.14141,	5
H5 vs. H7	Biological process	GO:0015979	photosynthesis	54/264	1300/17000	1.90363e-11	5.6614e-08	MSTRG.26045,MSTRG.29558,MSTRG.29557,MSTRG.18899,MSTRG.28678,MSTRG.22901,MSTRG.40368,MSTRG.26060,MSTRG.34979,MSTRG.14906,MSTRG.21234,MSTRG.238,MSTRG.21144,MSTRG.1276,MSTRG.22484,MSTRG.22045,MSTRG.34479,MSTRG.35391,MSTRG.28666,MSTRG.8292,MSTRG.40256,MSTRG.33534,MSTRG.18394,MSTRG.19697,MSTRG.9961,MSTRG.6874,MSTRG.14755,MSTRG.37426,MSTRG.14362,MSTRG.41884,MSTRG.1927,MSTRG.23610,MSTRG.6318,MSTRG.20116…	54
H5 vs. H7	Biological process	GO:0042221	response to chemical	322/3101	1300/17000	5.91702e-10	8.7986e-07	MSTRG.32724,MSTRG.15393,MSTRG.15392,MSTRG.40342,MSTRG.9676,MSTRG.9675,MSTRG.1709,MSTRG.16250,MSTRG.20747,MSTRG.20717,MSTRG.9216,MSTRG.29528,MSTRG.29119,MSTRG.29120,MSTRG.28254,MSTRG.40375,MSTRG.32758,MSTRG.20754,MSTRG.6143,MSTRG.14088,MSTRG.37187,MSTRG.14087,MSTRG.18444,MSTRG.27390,MSTRG.7412,MSTRG.30136,MSTRG.7885,MSTRG.29152,MSTRG.10516,MSTRG.30125,MSTRG.678,MSTRG.41258,MSTRG.3076,MSTRG.35816,M…	322
H5 vs. H7	Biological process	GO:0009725	response to hormone	210/1845	1300/17000	9.02929e-10	8.95104e-07	MSTRG.32724,MSTRG.15393,MSTRG.15392,MSTRG.9676,MSTRG.9675,MSTRG.16250,MSTRG.20747,MSTRG.20717,MSTRG.29528,MSTRG.29119,MSTRG.29120,MSTRG.28254,MSTRG.32758,MSTRG.20754,MSTRG.6143,MSTRG.14088,MSTRG.37187,MSTRG.14087,MSTRG.27390,MSTRG.7885,MSTRG.29152,MSTRG.10516,MSTRG.30125,MSTRG.678,MSTRG.35816,MSTRG.32773,MSTRG.680,MSTRG.42575,MSTRG.19336,MSTRG.33689,MSTRG.42135,MSTRG.22548,MSTRG.42132,MSTRG.6537,…	210
H5 vs. H7	Biological process	GO:0009719	response to endogenous stimulus	210/1914	1300/17000	1.96881e-08	1.46381e-05	MSTRG.32724,MSTRG.15393,MSTRG.15392,MSTRG.9676,MSTRG.9675,MSTRG.16250,MSTRG.20747,MSTRG.20717,MSTRG.29528,MSTRG.29119,MSTRG.29120,MSTRG.28254,MSTRG.32758,MSTRG.20754,MSTRG.6143,MSTRG.14088,MSTRG.37187,MSTRG.14087,MSTRG.27390,MSTRG.7885,MSTRG.29152,MSTRG.10516,MSTRG.30125,MSTRG.678,MSTRG.35816,MSTRG.32773,MSTRG.680,MSTRG.42575,MSTRG.19336,MSTRG.33689,MSTRG.42135,MSTRG.22548,MSTRG.42132,MSTRG.6537,…	210
H5 vs. H7	Biological process	GO:0010033	response to organic substance	248/2360	1300/17000	3.85524e-08	2.29309e-05	MSTRG.32724,MSTRG.15393,MSTRG.15392,MSTRG.9676,MSTRG.9675,MSTRG.16250,MSTRG.20747,MSTRG.20717,MSTRG.29528,MSTRG.29119,MSTRG.29120,MSTRG.28254,MSTRG.32758,MSTRG.20754,MSTRG.6143,MSTRG.14088,MSTRG.37187,MSTRG.14087,MSTRG.18444,MSTRG.27390,MSTRG.7885,MSTRG.29152,MSTRG.10516,MSTRG.30125,MSTRG.678,MSTRG.41258,MSTRG.35816,MSTRG.32773,MSTRG.680,MSTRG.42575,MSTRG.19336,MSTRG.33689,MSTRG.21234,MSTRG.238,M…	248
H5 vs. H7	Biological process	GO:0032197	transposition, RNA-mediated	20/69	1300/17000	1.24211e-07	6.15671e-05	MSTRG.182,MSTRG.17986,MSTRG.17985,MSTRG.17992,MSTRG.37589,MSTRG.5125,MSTRG.12113,MSTRG.12114,MSTRG.23226,MSTRG.23227,MSTRG.25473,MSTRG.1544,MSTRG.1576,MSTRG.10709,MSTRG.5083,MSTRG.893,MSTRG.24938,MSTRG.24939,MSTRG.35569,MSTRG.35450,	20
H5 vs. H7	Biological process	GO:0009755	hormone-mediated signaling pathway	137/1193	1300/17000	6.83372e-07	0.000290336	MSTRG.32724,MSTRG.15393,MSTRG.15392,MSTRG.9676,MSTRG.9675,MSTRG.16250,MSTRG.20747,MSTRG.20717,MSTRG.29528,MSTRG.20754,MSTRG.14088,MSTRG.37187,MSTRG.14087,MSTRG.27390,MSTRG.29152,MSTRG.30125,MSTRG.35816,MSTRG.42575,MSTRG.19336,MSTRG.33689,MSTRG.22548,MSTRG.42132,MSTRG.6537,MSTRG.29174,MSTRG.26883,MSTRG.2557,MSTRG.182,MSTRG.13540,MSTRG.38429,MSTRG.27750,MSTRG.40729,MSTRG.34,MSTRG.26419,MSTRG.41635,…	137
H5 vs. H7	Biological process	GO:0032870	cellular response to hormone stimulus	141/1251	1300/17000	1.33586e-06	0.000496604	MSTRG.32724,MSTRG.15393,MSTRG.15392,MSTRG.9676,MSTRG.9675,MSTRG.16250,MSTRG.20747,MSTRG.20717,MSTRG.29528,MSTRG.20754,MSTRG.14088,MSTRG.37187,MSTRG.14087,MSTRG.27390,MSTRG.29152,MSTRG.30125,MSTRG.35816,MSTRG.42575,MSTRG.19336,MSTRG.33689,MSTRG.22548,MSTRG.42132,MSTRG.6537,MSTRG.29174,MSTRG.26883,MSTRG.2557,MSTRG.182,MSTRG.13540,MSTRG.38429,MSTRG.27750,MSTRG.40729,MSTRG.34,MSTRG.26419,MSTRG.41635,…	141
H5 vs. H7	Biological process	GO:0009809	lignin biosynthetic process	21/92	1300/17000	4.51955e-06	0.00149346	MSTRG.3083,MSTRG.41683,MSTRG.41686,MSTRG.20379,MSTRG.38849,MSTRG.17486,MSTRG.17470,MSTRG.16184,MSTRG.32238,MSTRG.33558,MSTRG.14720,MSTRG.38787,MSTRG.38262,MSTRG.7275,MSTRG.41036,MSTRG.17392,MSTRG.17393,MSTRG.41012,MSTRG.386,MSTRG.15907,MSTRG.25653,	21
H5 vs. H7	Biological process	GO:0050896	response to stimulus	597/6850	1300/17000	1.05542e-05	0.00313881	MSTRG.32724,MSTRG.15393,MSTRG.15392,MSTRG.40342,MSTRG.9676,MSTRG.9675,MSTRG.41676,MSTRG.1709,MSTRG.16250,MSTRG.20747,MSTRG.20717,MSTRG.38487,MSTRG.9216,MSTRG.32705,MSTRG.29521,MSTRG.28675,MSTRG.29528,MSTRG.10979,MSTRG.29119,MSTRG.31433,MSTRG.28273,MSTRG.29120,MSTRG.26077,MSTRG.26076,MSTRG.28254,MSTRG.11839,MSTRG.32756,MSTRG.38060,MSTRG.18474,MSTRG.23800,MSTRG.40375,MSTRG.28263,MSTRG.32758,MSTRG.2…	597
H5 vs. H7	Biological process	GO:0071456	cellular response to hypoxia	32/187	1300/17000	1.33249e-05	0.00360256	MSTRG.40342,MSTRG.16250,MSTRG.40375,MSTRG.7412,MSTRG.3076,MSTRG.32779,MSTRG.14921,MSTRG.6537,MSTRG.7838,MSTRG.38429,MSTRG.34038,MSTRG.19710,MSTRG.2081,MSTRG.13920,MSTRG.16190,MSTRG.23291,MSTRG.40636,MSTRG.40635,MSTRG.38292,MSTRG.414,MSTRG.386,MSTRG.380,MSTRG.395,MSTRG.2759,MSTRG.20932,MSTRG.8014,MSTRG.20411,MSTRG.29200,MSTRG.38159,MSTRG.6652,MSTRG.32396,MSTRG.25614,	32
H5 vs. H7	Biological process	GO:0015977	carbon fixation	11/32	1300/17000	1.43906e-05	0.00356647	MSTRG.26060,MSTRG.14906,MSTRG.21144,MSTRG.1276,MSTRG.22484,MSTRG.33534,MSTRG.18394,MSTRG.17805,MSTRG.24408,MSTRG.25715,MSTRG.6603,	11
H5 vs. H7	Biological process	GO:0071453	cellular response to oxygen levels	32/188	1300/17000	1.49038e-05	0.00340953	MSTRG.40342,MSTRG.16250,MSTRG.40375,MSTRG.7412,MSTRG.3076,MSTRG.32779,MSTRG.14921,MSTRG.6537,MSTRG.7838,MSTRG.38429,MSTRG.34038,MSTRG.19710,MSTRG.2081,MSTRG.13920,MSTRG.16190,MSTRG.23291,MSTRG.40636,MSTRG.40635,MSTRG.38292,MSTRG.414,MSTRG.386,MSTRG.380,MSTRG.395,MSTRG.2759,MSTRG.20932,MSTRG.8014,MSTRG.20411,MSTRG.29200,MSTRG.38159,MSTRG.6652,MSTRG.32396,MSTRG.25614,	32
H5 vs. H7	Biological process	GO:0036294	cellular response to decreased oxygen levels	32/188	1300/17000	1.49038e-05	0.00340953	MSTRG.40342,MSTRG.16250,MSTRG.40375,MSTRG.7412,MSTRG.3076,MSTRG.32779,MSTRG.14921,MSTRG.6537,MSTRG.7838,MSTRG.38429,MSTRG.34038,MSTRG.19710,MSTRG.2081,MSTRG.13920,MSTRG.16190,MSTRG.23291,MSTRG.40636,MSTRG.40635,MSTRG.38292,MSTRG.414,MSTRG.386,MSTRG.380,MSTRG.395,MSTRG.2759,MSTRG.20932,MSTRG.8014,MSTRG.20411,MSTRG.29200,MSTRG.38159,MSTRG.6652,MSTRG.32396,MSTRG.25614,	32
H5 vs. H7	Biological process	GO:0120254	olefinic compound metabolic process	25/131	1300/17000	1.72811e-05	0.00342627	MSTRG.20747,MSTRG.40330,MSTRG.32718,MSTRG.41643,MSTRG.20754,MSTRG.7412,MSTRG.10996,MSTRG.238,MSTRG.34,MSTRG.14474,MSTRG.29016,MSTRG.13915,MSTRG.273,MSTRG.25843,MSTRG.19188,MSTRG.38255,MSTRG.403,MSTRG.386,MSTRG.395,MSTRG.2759,MSTRG.21708,MSTRG.19415,MSTRG.22637,MSTRG.2204,MSTRG.16745,	25
H5 vs. H7	Biological process	GO:0009737	response to abscisic acid	80/654	1300/17000	1.78481e-05	0.00331752	MSTRG.32724,MSTRG.20747,MSTRG.20717,MSTRG.29119,MSTRG.29120,MSTRG.20754,MSTRG.7885,MSTRG.29152,MSTRG.10516,MSTRG.30125,MSTRG.678,MSTRG.680,MSTRG.42575,MSTRG.19336,MSTRG.6537,MSTRG.7838,MSTRG.26883,MSTRG.38429,MSTRG.28615,MSTRG.39740,MSTRG.61,MSTRG.34,MSTRG.39738,MSTRG.17421,MSTRG.9500,MSTRG.10839,MSTRG.29016,MSTRG.6889,MSTRG.20269,MSTRG.20266,MSTRG.21030,MSTRG.273,MSTRG.25843,MSTRG.28928,MSTRG.33…	80
H5 vs. H7	Biological process	GO:0006721	terpenoid metabolic process	40/262	1300/17000	2.01955e-05	0.00353303	MSTRG.14058,MSTRG.20747,MSTRG.40330,MSTRG.41643,MSTRG.38060,MSTRG.29575,MSTRG.20754,MSTRG.7412,MSTRG.10996,MSTRG.23410,MSTRG.7843,MSTRG.238,MSTRG.28666,MSTRG.16110,MSTRG.32645,MSTRG.29016,MSTRG.42459,MSTRG.273,MSTRG.25843,MSTRG.19188,MSTRG.3789,MSTRG.28965,MSTRG.27682,MSTRG.21824,MSTRG.19545,MSTRG.29338,MSTRG.403,MSTRG.414,MSTRG.386,MSTRG.380,MSTRG.395,MSTRG.10275,MSTRG.15524,MSTRG.1404,MSTRG.140…	40
H5 vs. H7	Biological process	GO:0071555	cell wall organization	79/646	1300/17000	2.0323e-05	0.00335781	MSTRG.30993,MSTRG.28680,MSTRG.41234,MSTRG.41235,MSTRG.7457,MSTRG.7456,MSTRG.29585,MSTRG.23800,MSTRG.5282,MSTRG.18444,MSTRG.42108,MSTRG.238,MSTRG.42142,MSTRG.30153,MSTRG.12672,MSTRG.7810,MSTRG.23303,MSTRG.22090,MSTRG.36234,MSTRG.61,MSTRG.22084,MSTRG.1637,MSTRG.18774,MSTRG.28563,MSTRG.17486,MSTRG.40260,MSTRG.4292,MSTRG.17470,MSTRG.16147,MSTRG.5588,MSTRG.20207,MSTRG.20208,MSTRG.6879,MSTRG.32690,MSTR…	79
H5 vs. H7	Biological process	GO:0097305	response to alcohol	81/669	1300/17000	2.29288e-05	0.00358896	MSTRG.32724,MSTRG.20747,MSTRG.20717,MSTRG.29119,MSTRG.29120,MSTRG.20754,MSTRG.7885,MSTRG.29152,MSTRG.10516,MSTRG.30125,MSTRG.678,MSTRG.680,MSTRG.42575,MSTRG.19336,MSTRG.6537,MSTRG.7838,MSTRG.26883,MSTRG.38429,MSTRG.28615,MSTRG.39740,MSTRG.61,MSTRG.34,MSTRG.39738,MSTRG.17421,MSTRG.9500,MSTRG.10839,MSTRG.29016,MSTRG.6889,MSTRG.20269,MSTRG.20266,MSTRG.21030,MSTRG.273,MSTRG.25843,MSTRG.28928,MSTRG.33…	81
H5 vs. H7	Biological process	GO:0071495	cellular response to endogenous stimulus	141/1321	1300/17000	2.36781e-05	0.00352093	MSTRG.32724,MSTRG.15393,MSTRG.15392,MSTRG.9676,MSTRG.9675,MSTRG.16250,MSTRG.20747,MSTRG.20717,MSTRG.29528,MSTRG.20754,MSTRG.14088,MSTRG.37187,MSTRG.14087,MSTRG.27390,MSTRG.29152,MSTRG.30125,MSTRG.35816,MSTRG.42575,MSTRG.19336,MSTRG.33689,MSTRG.22548,MSTRG.42132,MSTRG.6537,MSTRG.29174,MSTRG.26883,MSTRG.2557,MSTRG.182,MSTRG.13540,MSTRG.38429,MSTRG.27750,MSTRG.40729,MSTRG.34,MSTRG.26419,MSTRG.41635,…	141
H5 vs. H7	Biological process	GO:0032196	transposition	23/118	1300/17000	2.60402e-05	0.00368779	MSTRG.182,MSTRG.17986,MSTRG.17985,MSTRG.17992,MSTRG.37589,MSTRG.5125,MSTRG.12113,MSTRG.12114,MSTRG.23226,MSTRG.23227,MSTRG.25473,MSTRG.36127,MSTRG.1544,MSTRG.1576,MSTRG.10709,MSTRG.5083,MSTRG.893,MSTRG.40177,MSTRG.24938,MSTRG.24939,MSTRG.35569,MSTRG.11545,MSTRG.35450,	23
H5 vs. H7	Biological process	GO:0001666	response to hypoxia	35/220	1300/17000	2.71606e-05	0.00367162	MSTRG.40342,MSTRG.16250,MSTRG.40375,MSTRG.7412,MSTRG.3076,MSTRG.32779,MSTRG.14921,MSTRG.6537,MSTRG.7838,MSTRG.38429,MSTRG.34038,MSTRG.19710,MSTRG.2081,MSTRG.13920,MSTRG.16190,MSTRG.23291,MSTRG.40636,MSTRG.40635,MSTRG.38292,MSTRG.414,MSTRG.386,MSTRG.380,MSTRG.3686,MSTRG.395,MSTRG.2759,MSTRG.20932,MSTRG.2719,MSTRG.8014,MSTRG.20411,MSTRG.29200,MSTRG.38159,MSTRG.6652,MSTRG.32396,MSTRG.25614,MSTRG.839…	35
H5 vs. H7	Biological process	GO:0009723	response to ethylene	47/331	1300/17000	2.74557e-05	0.00355014	MSTRG.15393,MSTRG.15392,MSTRG.16250,MSTRG.32758,MSTRG.37187,MSTRG.27390,MSTRG.42135,MSTRG.22548,MSTRG.38429,MSTRG.41635,MSTRG.39764,MSTRG.38364,MSTRG.21507,MSTRG.10839,MSTRG.15286,MSTRG.2081,MSTRG.42006,MSTRG.7306,MSTRG.273,MSTRG.2838,MSTRG.8156,MSTRG.19970,MSTRG.19969,MSTRG.28451,MSTRG.19975,MSTRG.19973,MSTRG.19974,MSTRG.17347,MSTRG.43250,MSTRG.37800,MSTRG.380,MSTRG.2759,MSTRG.14220,MSTRG.2719,M…	47
H5 vs. H7	Biological process	GO:0019684	photosynthesis, light reaction	26/143	1300/17000	2.86708e-05	0.00355279	MSTRG.26045,MSTRG.29558,MSTRG.29557,MSTRG.18899,MSTRG.28678,MSTRG.40368,MSTRG.238,MSTRG.34479,MSTRG.35391,MSTRG.19697,MSTRG.9961,MSTRG.6874,MSTRG.37426,MSTRG.14362,MSTRG.41884,MSTRG.6318,MSTRG.20116,MSTRG.21384,MSTRG.21382,MSTRG.386,MSTRG.380,MSTRG.17718,MSTRG.42706,MSTRG.15007,MSTRG.27812,MSTRG.14141,	26
H5 vs. H7	Biological process	GO:0033993	response to lipid	120/1093	1300/17000	2.90653e-05	0.00345761	MSTRG.32724,MSTRG.20747,MSTRG.20717,MSTRG.29119,MSTRG.29120,MSTRG.32758,MSTRG.20754,MSTRG.6143,MSTRG.14088,MSTRG.14087,MSTRG.7885,MSTRG.29152,MSTRG.10516,MSTRG.30125,MSTRG.678,MSTRG.32773,MSTRG.680,MSTRG.42575,MSTRG.19336,MSTRG.33689,MSTRG.6537,MSTRG.7838,MSTRG.26883,MSTRG.38429,MSTRG.28615,MSTRG.39740,MSTRG.61,MSTRG.27750,MSTRG.34,MSTRG.39738,MSTRG.26419,MSTRG.8265,MSTRG.37590,MSTRG.17421,MSTRG.…	120
H5 vs. H7	Biological process	GO:0036293	response to decreased oxygen levels	35/221	1300/17000	2.9949e-05	0.0034257	MSTRG.40342,MSTRG.16250,MSTRG.40375,MSTRG.7412,MSTRG.3076,MSTRG.32779,MSTRG.14921,MSTRG.6537,MSTRG.7838,MSTRG.38429,MSTRG.34038,MSTRG.19710,MSTRG.2081,MSTRG.13920,MSTRG.16190,MSTRG.23291,MSTRG.40636,MSTRG.40635,MSTRG.38292,MSTRG.414,MSTRG.386,MSTRG.380,MSTRG.3686,MSTRG.395,MSTRG.2759,MSTRG.20932,MSTRG.2719,MSTRG.8014,MSTRG.20411,MSTRG.29200,MSTRG.38159,MSTRG.6652,MSTRG.32396,MSTRG.25614,MSTRG.839…	35
H5 vs. H7	Biological process	GO:0071554	cell wall organization or biogenesis	96/834	1300/17000	3.15889e-05	0.00347946	MSTRG.30993,MSTRG.28680,MSTRG.41234,MSTRG.41235,MSTRG.7457,MSTRG.7456,MSTRG.29585,MSTRG.23800,MSTRG.5282,MSTRG.18444,MSTRG.42108,MSTRG.238,MSTRG.42142,MSTRG.30153,MSTRG.12672,MSTRG.7810,MSTRG.33102,MSTRG.23303,MSTRG.22090,MSTRG.36234,MSTRG.61,MSTRG.22084,MSTRG.1637,MSTRG.6088,MSTRG.18867,MSTRG.9107,MSTRG.18868,MSTRG.18774,MSTRG.28563,MSTRG.17486,MSTRG.40260,MSTRG.21518,MSTRG.4292,MSTRG.17470,MSTR…	96
H5 vs. H7	Biological process	GO:0070482	response to oxygen levels	35/222	1300/17000	3.29959e-05	0.00350463	MSTRG.40342,MSTRG.16250,MSTRG.40375,MSTRG.7412,MSTRG.3076,MSTRG.32779,MSTRG.14921,MSTRG.6537,MSTRG.7838,MSTRG.38429,MSTRG.34038,MSTRG.19710,MSTRG.2081,MSTRG.13920,MSTRG.16190,MSTRG.23291,MSTRG.40636,MSTRG.40635,MSTRG.38292,MSTRG.414,MSTRG.386,MSTRG.380,MSTRG.3686,MSTRG.395,MSTRG.2759,MSTRG.20932,MSTRG.2719,MSTRG.8014,MSTRG.20411,MSTRG.29200,MSTRG.38159,MSTRG.6652,MSTRG.32396,MSTRG.25614,MSTRG.839…	35
H5 vs. H7	Biological process	GO:0008300	isoprenoid catabolic process	10/29	1300/17000	3.43439e-05	0.00352203	MSTRG.41643,MSTRG.7412,MSTRG.32645,MSTRG.25843,MSTRG.414,MSTRG.395,MSTRG.10275,MSTRG.21708,MSTRG.22637,MSTRG.16745,	10
H5 vs. H7	Biological process	GO:0070887	cellular response to chemical stimulus	186/1852	1300/17000	4.33922e-05	0.00430161	MSTRG.32724,MSTRG.15393,MSTRG.15392,MSTRG.40342,MSTRG.9676,MSTRG.9675,MSTRG.1709,MSTRG.16250,MSTRG.20747,MSTRG.20717,MSTRG.29528,MSTRG.40375,MSTRG.20754,MSTRG.14088,MSTRG.37187,MSTRG.14087,MSTRG.27390,MSTRG.7412,MSTRG.29152,MSTRG.30125,MSTRG.41258,MSTRG.3076,MSTRG.35816,MSTRG.32779,MSTRG.42575,MSTRG.19336,MSTRG.33689,MSTRG.238,MSTRG.12736,MSTRG.22548,MSTRG.14921,MSTRG.42132,MSTRG.6537,MSTRG.29174…	186
H5 vs. H7	Biological process	GO:0016042	lipid catabolic process	43/299	1300/17000	4.38581e-05	0.00420755	MSTRG.41643,MSTRG.7412,MSTRG.678,MSTRG.680,MSTRG.16634,MSTRG.38875,MSTRG.28669,MSTRG.32645,MSTRG.6005,MSTRG.28166,MSTRG.29495,MSTRG.21580,MSTRG.13966,MSTRG.23740,MSTRG.5984,MSTRG.273,MSTRG.25843,MSTRG.37404,MSTRG.37408,MSTRG.34369,MSTRG.16998,MSTRG.17820,MSTRG.7257,MSTRG.20531,MSTRG.414,MSTRG.34754,MSTRG.395,MSTRG.10275,MSTRG.36466,MSTRG.21708,MSTRG.20425,MSTRG.16390,MSTRG.16389,MSTRG.22637,MSTRG…	43
H5 vs. H7	Biological process	GO:0009808	lignin metabolic process	22/114	1300/17000	4.53896e-05	0.00421839	MSTRG.3083,MSTRG.41683,MSTRG.41686,MSTRG.20379,MSTRG.38849,MSTRG.17486,MSTRG.17470,MSTRG.16184,MSTRG.32238,MSTRG.33558,MSTRG.14720,MSTRG.38787,MSTRG.38262,MSTRG.7275,MSTRG.41036,MSTRG.17392,MSTRG.17393,MSTRG.41012,MSTRG.386,MSTRG.9735,MSTRG.15907,MSTRG.25653,	22
H5 vs. H7	Biological process	GO:0019748	secondary metabolic process	49/360	1300/17000	5.66154e-05	0.00510225	MSTRG.20747,MSTRG.1729,MSTRG.3083,MSTRG.20754,MSTRG.17598,MSTRG.41683,MSTRG.41686,MSTRG.27390,MSTRG.32773,MSTRG.20379,MSTRG.14863,MSTRG.38849,MSTRG.61,MSTRG.14474,MSTRG.6095,MSTRG.16122,MSTRG.28563,MSTRG.19606,MSTRG.32645,MSTRG.17486,MSTRG.17470,MSTRG.34866,MSTRG.29016,MSTRG.16184,MSTRG.32238,MSTRG.33558,MSTRG.33009,MSTRG.273,MSTRG.14720,MSTRG.38787,MSTRG.28965,MSTRG.41925,MSTRG.2850,MSTRG.38262,…	49
H5 vs. H7	Biological process	GO:0009765	photosynthesis, light harvesting	12/43	1300/17000	6.26788e-05	0.00548255	MSTRG.18899,MSTRG.28678,MSTRG.34479,MSTRG.19697,MSTRG.9961,MSTRG.41884,MSTRG.20116,MSTRG.21384,MSTRG.21382,MSTRG.386,MSTRG.380,MSTRG.15007,	12
H5 vs. H7	Biological process	GO:0005976	polysaccharide metabolic process	75/629	1300/17000	7.58049e-05	0.00644125	MSTRG.7457,MSTRG.7456,MSTRG.30574,MSTRG.28263,MSTRG.28264,MSTRG.5282,MSTRG.14906,MSTRG.12672,MSTRG.7810,MSTRG.1276,MSTRG.22484,MSTRG.23303,MSTRG.39740,MSTRG.39738,MSTRG.20704,MSTRG.18867,MSTRG.9107,MSTRG.18868,MSTRG.29892,MSTRG.40260,MSTRG.4292,MSTRG.5102,MSTRG.9944,MSTRG.5588,MSTRG.21118,MSTRG.6879,MSTRG.32690,MSTRG.13950,MSTRG.43346,MSTRG.13953,MSTRG.43299,MSTRG.43265,MSTRG.34379,MSTRG.37455,MS…	75
H5 vs. H7	Biological process	GO:0120255	olefinic compound biosynthetic process	20/105	1300/17000	0.000119646	0.00988407	MSTRG.20747,MSTRG.40330,MSTRG.32718,MSTRG.20754,MSTRG.10996,MSTRG.238,MSTRG.14474,MSTRG.29016,MSTRG.13915,MSTRG.273,MSTRG.19188,MSTRG.38255,MSTRG.403,MSTRG.386,MSTRG.2759,MSTRG.21708,MSTRG.19415,MSTRG.22637,MSTRG.2204,MSTRG.16745,	20
H5 vs. H7	Biological process	GO:0009873	ethylene-activated signaling pathway	34/228	1300/17000	0.000131413	0.0105628	MSTRG.15393,MSTRG.15392,MSTRG.16250,MSTRG.37187,MSTRG.27390,MSTRG.22548,MSTRG.38429,MSTRG.41635,MSTRG.39764,MSTRG.38364,MSTRG.21507,MSTRG.10839,MSTRG.15286,MSTRG.2081,MSTRG.273,MSTRG.8156,MSTRG.19970,MSTRG.19969,MSTRG.19975,MSTRG.19973,MSTRG.19974,MSTRG.17347,MSTRG.380,MSTRG.2759,MSTRG.14220,MSTRG.16447,MSTRG.9748,MSTRG.8879,MSTRG.6652,MSTRG.5325,MSTRG.26982,MSTRG.31909,MSTRG.13227,MSTRG.13226,	34
H5 vs. H7	Biological process	GO:1901700	response to oxygen-containing compound	179/1809	1300/17000	0.00013724	0.0107408	MSTRG.32724,MSTRG.1709,MSTRG.20747,MSTRG.20717,MSTRG.9216,MSTRG.29119,MSTRG.29120,MSTRG.28254,MSTRG.32758,MSTRG.20754,MSTRG.6143,MSTRG.14088,MSTRG.14087,MSTRG.18444,MSTRG.7412,MSTRG.7885,MSTRG.29152,MSTRG.10516,MSTRG.30125,MSTRG.678,MSTRG.32773,MSTRG.680,MSTRG.42575,MSTRG.19336,MSTRG.33689,MSTRG.21234,MSTRG.238,MSTRG.12736,MSTRG.33660,MSTRG.14921,MSTRG.6537,MSTRG.21144,MSTRG.20294,MSTRG.7838,MSTR…	179
H5 vs. H7	Biological process	GO:0019253	reductive pentose-phosphate cycle	8/22	1300/17000	0.000138427	0.0105559	MSTRG.26060,MSTRG.14906,MSTRG.1276,MSTRG.22484,MSTRG.33534,MSTRG.18394,MSTRG.25715,MSTRG.6603,	8
H5 vs. H7	Biological process	GO:0019685	photosynthesis, dark reaction	8/22	1300/17000	0.000138427	0.0105559	MSTRG.26060,MSTRG.14906,MSTRG.1276,MSTRG.22484,MSTRG.33534,MSTRG.18394,MSTRG.25715,MSTRG.6603,	8
H5 vs. H7	Biological process	GO:0006720	isoprenoid metabolic process	43/315	1300/17000	0.000147448	0.0106953	MSTRG.14058,MSTRG.20747,MSTRG.40330,MSTRG.41643,MSTRG.38060,MSTRG.32758,MSTRG.29575,MSTRG.20754,MSTRG.7412,MSTRG.41258,MSTRG.10996,MSTRG.23410,MSTRG.7843,MSTRG.238,MSTRG.28666,MSTRG.16110,MSTRG.32645,MSTRG.29016,MSTRG.42459,MSTRG.37935,MSTRG.273,MSTRG.25843,MSTRG.19188,MSTRG.3789,MSTRG.28965,MSTRG.27682,MSTRG.21824,MSTRG.19545,MSTRG.29338,MSTRG.403,MSTRG.414,MSTRG.386,MSTRG.380,MSTRG.395,MSTRG.10…	43
H5 vs. H7	Biological process	GO:0009687	abscisic acid metabolic process	12/47	1300/17000	0.000160465	0.0113624	MSTRG.20747,MSTRG.41643,MSTRG.20754,MSTRG.7412,MSTRG.238,MSTRG.29016,MSTRG.273,MSTRG.25843,MSTRG.395,MSTRG.21708,MSTRG.22637,MSTRG.16745,	12
H5 vs. H7	Biological process	GO:1902644	tertiary alcohol metabolic process	12/47	1300/17000	0.000160465	0.0113624	MSTRG.20747,MSTRG.41643,MSTRG.20754,MSTRG.7412,MSTRG.238,MSTRG.29016,MSTRG.273,MSTRG.25843,MSTRG.395,MSTRG.21708,MSTRG.22637,MSTRG.16745,	12
H5 vs. H7	Biological process	GO:0043288	apocarotenoid metabolic process	12/47	1300/17000	0.000160465	0.0113624	MSTRG.20747,MSTRG.41643,MSTRG.20754,MSTRG.7412,MSTRG.238,MSTRG.29016,MSTRG.273,MSTRG.25843,MSTRG.395,MSTRG.21708,MSTRG.22637,MSTRG.16745,	12
H5 vs. H7	Biological process	GO:0071369	cellular response to ethylene stimulus	34/232	1300/17000	0.000184705	0.0122069	MSTRG.15393,MSTRG.15392,MSTRG.16250,MSTRG.37187,MSTRG.27390,MSTRG.22548,MSTRG.38429,MSTRG.41635,MSTRG.39764,MSTRG.38364,MSTRG.21507,MSTRG.10839,MSTRG.15286,MSTRG.2081,MSTRG.273,MSTRG.8156,MSTRG.19970,MSTRG.19969,MSTRG.19975,MSTRG.19973,MSTRG.19974,MSTRG.17347,MSTRG.380,MSTRG.2759,MSTRG.14220,MSTRG.16447,MSTRG.9748,MSTRG.8879,MSTRG.6652,MSTRG.5325,MSTRG.26982,MSTRG.31909,MSTRG.13227,MSTRG.13226,	34
H5 vs. H7	Biological process	GO:0045229	external encapsulating structure organization	80/707	1300/17000	0.000248767	0.0160833	MSTRG.30993,MSTRG.28680,MSTRG.41234,MSTRG.41235,MSTRG.7457,MSTRG.7456,MSTRG.29585,MSTRG.23800,MSTRG.6143,MSTRG.5282,MSTRG.18444,MSTRG.42108,MSTRG.238,MSTRG.42142,MSTRG.30153,MSTRG.12672,MSTRG.7810,MSTRG.23303,MSTRG.22090,MSTRG.36234,MSTRG.61,MSTRG.22084,MSTRG.1637,MSTRG.18774,MSTRG.28563,MSTRG.17486,MSTRG.40260,MSTRG.4292,MSTRG.17470,MSTRG.16147,MSTRG.5588,MSTRG.20207,MSTRG.20208,MSTRG.6879,MSTRG…	80
H5 vs. H7	Biological process	GO:0005975	carbohydrate metabolic process	135/1321	1300/17000	0.000255703	0.01618	MSTRG.28220,MSTRG.41234,MSTRG.41235,MSTRG.7457,MSTRG.7456,MSTRG.30574,MSTRG.23800,MSTRG.28263,MSTRG.28264,MSTRG.5282,MSTRG.26060,MSTRG.14906,MSTRG.3076,MSTRG.6997,MSTRG.238,MSTRG.32340,MSTRG.12672,MSTRG.7810,MSTRG.1276,MSTRG.38828,MSTRG.22484,MSTRG.42066,MSTRG.23303,MSTRG.23362,MSTRG.34490,MSTRG.37995,MSTRG.35391,MSTRG.39740,MSTRG.39738,MSTRG.20704,MSTRG.18867,MSTRG.9107,MSTRG.18868,MSTRG.7397,MS…	135
H5 vs. H7	Biological process	GO:0010597	green leaf volatile biosynthetic process	10/36	1300/17000	0.000266107	0.0164875	MSTRG.39357,MSTRG.3083,MSTRG.32247,MSTRG.29837,MSTRG.14372,MSTRG.27170,MSTRG.403,MSTRG.17392,MSTRG.17393,MSTRG.25653,	10
H5 vs. H7	Biological process	GO:0019372	lipoxygenase pathway	10/36	1300/17000	0.000266107	0.0164875	MSTRG.39357,MSTRG.3083,MSTRG.32247,MSTRG.29837,MSTRG.14372,MSTRG.27170,MSTRG.403,MSTRG.17392,MSTRG.17393,MSTRG.25653,	10
H5 vs. H7	Biological process	GO:0016114	terpenoid biosynthetic process	34/237	1300/17000	0.000278095	0.0165411	MSTRG.20747,MSTRG.40330,MSTRG.38060,MSTRG.29575,MSTRG.20754,MSTRG.10996,MSTRG.23410,MSTRG.7843,MSTRG.238,MSTRG.28666,MSTRG.16110,MSTRG.32645,MSTRG.29016,MSTRG.42459,MSTRG.273,MSTRG.19188,MSTRG.3789,MSTRG.28965,MSTRG.27682,MSTRG.21824,MSTRG.19545,MSTRG.29338,MSTRG.403,MSTRG.414,MSTRG.386,MSTRG.380,MSTRG.15524,MSTRG.1404,MSTRG.1405,MSTRG.29728,MSTRG.21708,MSTRG.22637,MSTRG.16745,MSTRG.16320,	34
H5 vs. H7	Biological process	GO:0000160	phosphorelay signal transduction system	37/266	1300/17000	0.000286222	0.0166907	MSTRG.15393,MSTRG.15392,MSTRG.16250,MSTRG.37187,MSTRG.27390,MSTRG.35816,MSTRG.22548,MSTRG.38429,MSTRG.41635,MSTRG.39764,MSTRG.38364,MSTRG.21507,MSTRG.10839,MSTRG.15286,MSTRG.2081,MSTRG.273,MSTRG.8156,MSTRG.19970,MSTRG.19969,MSTRG.19975,MSTRG.19973,MSTRG.19974,MSTRG.17347,MSTRG.10797,MSTRG.386,MSTRG.380,MSTRG.2759,MSTRG.14220,MSTRG.16447,MSTRG.9748,MSTRG.8879,MSTRG.6652,MSTRG.5325,MSTRG.26982,MSTR…	37
H5 vs. H7	Biological process	GO:0071310	cellular response to organic substance	153/1533	1300/17000	0.000297109	0.0169924	MSTRG.32724,MSTRG.15393,MSTRG.15392,MSTRG.9676,MSTRG.9675,MSTRG.16250,MSTRG.20747,MSTRG.20717,MSTRG.29528,MSTRG.20754,MSTRG.14088,MSTRG.37187,MSTRG.14087,MSTRG.27390,MSTRG.29152,MSTRG.30125,MSTRG.41258,MSTRG.35816,MSTRG.42575,MSTRG.19336,MSTRG.33689,MSTRG.238,MSTRG.22548,MSTRG.42132,MSTRG.6537,MSTRG.29174,MSTRG.26883,MSTRG.2557,MSTRG.182,MSTRG.13540,MSTRG.38429,MSTRG.27750,MSTRG.40729,MSTRG.34,MS…	153
H5 vs. H7	Biological process	GO:0016115	terpenoid catabolic process	7/19	1300/17000	0.000333838	0.0187327	MSTRG.41643,MSTRG.7412,MSTRG.32645,MSTRG.25843,MSTRG.414,MSTRG.395,MSTRG.10275,	7
H5 vs. H7	Biological process	GO:0009741	response to brassinosteroid	23/140	1300/17000	0.000384845	0.021195	MSTRG.14088,MSTRG.14087,MSTRG.34,MSTRG.26419,MSTRG.8265,MSTRG.37590,MSTRG.10839,MSTRG.14757,MSTRG.3727,MSTRG.19970,MSTRG.19969,MSTRG.19975,MSTRG.19973,MSTRG.19974,MSTRG.42356,MSTRG.42352,MSTRG.12938,MSTRG.23174,MSTRG.17737,MSTRG.12810,MSTRG.38545,MSTRG.9260,MSTRG.36372,	23
H5 vs. H7	Biological process	GO:0015074	DNA integration	64/550	1300/17000	0.000485208	0.0262365	MSTRG.25175,MSTRG.25176,MSTRG.7440,MSTRG.21202,MSTRG.13520,MSTRG.23374,MSTRG.36689,MSTRG.36688,MSTRG.182,MSTRG.34,MSTRG.3807,MSTRG.17986,MSTRG.17985,MSTRG.17992,MSTRG.26398,MSTRG.16131,MSTRG.37045,MSTRG.27226,MSTRG.16171,MSTRG.20630,MSTRG.29036,MSTRG.5126,MSTRG.5125,MSTRG.30052,MSTRG.273,MSTRG.12113,MSTRG.12114,MSTRG.2442,MSTRG.23226,MSTRG.23227,MSTRG.25473,MSTRG.36127,MSTRG.1542,MSTRG.1544,MSTRG…	64
H5 vs. H7	Biological process	GO:0014070	response to organic cyclic compound	54/447	1300/17000	0.000541708	0.0287686	MSTRG.28254,MSTRG.32758,MSTRG.14088,MSTRG.14087,MSTRG.238,MSTRG.14921,MSTRG.27750,MSTRG.34,MSTRG.26419,MSTRG.8265,MSTRG.37590,MSTRG.10839,MSTRG.42006,MSTRG.18367,MSTRG.3381,MSTRG.273,MSTRG.14757,MSTRG.3727,MSTRG.17409,MSTRG.19970,MSTRG.19969,MSTRG.19975,MSTRG.19973,MSTRG.19974,MSTRG.15180,MSTRG.42356,MSTRG.42352,MSTRG.12938,MSTRG.33455,MSTRG.24989,MSTRG.6755,MSTRG.7629,MSTRG.33423,MSTRG.34754,MST…	54
H5 vs. H7	Biological process	GO:0006714	sesquiterpenoid metabolic process	12/54	1300/17000	0.000640054	0.0333951	MSTRG.20747,MSTRG.41643,MSTRG.20754,MSTRG.7412,MSTRG.238,MSTRG.29016,MSTRG.273,MSTRG.25843,MSTRG.395,MSTRG.21708,MSTRG.22637,MSTRG.16745,	12
H5 vs. H7	Biological process	GO:0009624	response to nematode	18/102	1300/17000	0.000674683	0.0345949	MSTRG.28263,MSTRG.28264,MSTRG.5297,MSTRG.32773,MSTRG.33684,MSTRG.21234,MSTRG.42132,MSTRG.15156,MSTRG.42795,MSTRG.15180,MSTRG.8509,MSTRG.29387,MSTRG.6796,MSTRG.28388,MSTRG.33795,MSTRG.26982,MSTRG.11481,MSTRG.9230,	18
H5 vs. H7	Biological process	GO:0006952	defense response	233/2524	1300/17000	0.000853283	0.0430112	MSTRG.15393,MSTRG.15392,MSTRG.41676,MSTRG.20717,MSTRG.32705,MSTRG.28675,MSTRG.10979,MSTRG.31433,MSTRG.28273,MSTRG.26077,MSTRG.26076,MSTRG.32756,MSTRG.23800,MSTRG.26086,MSTRG.6143,MSTRG.31404,MSTRG.31403,MSTRG.37187,MSTRG.18444,MSTRG.10540,MSTRG.21670,MSTRG.678,MSTRG.3076,MSTRG.680,MSTRG.20379,MSTRG.33689,MSTRG.223,MSTRG.238,MSTRG.3032,MSTRG.42135,MSTRG.14921,MSTRG.11415,MSTRG.34469,MSTRG.33123,MS…	233
H5 vs. H7	Biological process	GO:0016098	monoterpenoid metabolic process	9/35	1300/17000	0.000993565	0.0492477	MSTRG.40330,MSTRG.10996,MSTRG.273,MSTRG.19188,MSTRG.21824,MSTRG.403,MSTRG.386,MSTRG.1404,MSTRG.1405,	9
H5 vs. H7	Biological process	GO:0016099	monoterpenoid biosynthetic process	9/35	1300/17000	0.000993565	0.0492477	MSTRG.40330,MSTRG.10996,MSTRG.273,MSTRG.19188,MSTRG.21824,MSTRG.403,MSTRG.386,MSTRG.1404,MSTRG.1405,	9
H5 vs. H7	Biological process	GO:0010035	response to inorganic substance	80/741	1300/17000	0.00102801	0.0493114	MSTRG.32724,MSTRG.1709,MSTRG.20717,MSTRG.9216,MSTRG.29119,MSTRG.29120,MSTRG.28254,MSTRG.32758,MSTRG.6143,MSTRG.7412,MSTRG.10516,MSTRG.30125,MSTRG.33684,MSTRG.32340,MSTRG.33660,MSTRG.21144,MSTRG.20294,MSTRG.38849,MSTRG.34470,MSTRG.2525,MSTRG.38429,MSTRG.27750,MSTRG.13580,MSTRG.34,MSTRG.39720,MSTRG.6095,MSTRG.17421,MSTRG.16190,MSTRG.332,MSTRG.6889,MSTRG.20269,MSTRG.20266,MSTRG.8608,MSTRG.29063,MSTR…	80
H5 vs. H7	Biological process	GO:0010410	hemicellulose metabolic process	21/132	1300/17000	0.00103826	0.0490127	MSTRG.7457,MSTRG.5282,MSTRG.18867,MSTRG.9107,MSTRG.18868,MSTRG.9944,MSTRG.5588,MSTRG.32690,MSTRG.43346,MSTRG.37455,MSTRG.41972,MSTRG.38794,MSTRG.30793,MSTRG.30794,MSTRG.19576,MSTRG.33731,MSTRG.42661,MSTRG.9735,MSTRG.21245,MSTRG.2692,MSTRG.41734,	21
H5 vs. H7	Biological process	GO:0009607	response to biotic stimulus	194/2064	1300/17000	0.00105206	0.0488878	MSTRG.41676,MSTRG.20717,MSTRG.38487,MSTRG.32705,MSTRG.28675,MSTRG.31433,MSTRG.26076,MSTRG.38060,MSTRG.18474,MSTRG.28263,MSTRG.32758,MSTRG.28264,MSTRG.26086,MSTRG.5297,MSTRG.6143,MSTRG.31404,MSTRG.31403,MSTRG.37187,MSTRG.18444,MSTRG.3076,MSTRG.32773,MSTRG.20379,MSTRG.33689,MSTRG.223,MSTRG.33684,MSTRG.21234,MSTRG.238,MSTRG.3032,MSTRG.42135,MSTRG.14921,MSTRG.42132,MSTRG.11415,MSTRG.34469,MSTRG.33123…	194
H3 vs. H7	Molecular function	GO:0016491	oxidoreductase activity	325/1952	2076/17716	4.22229e-12	6.11387e-09	MSTRG.22917,MSTRG.28220,MSTRG.22901,MSTRG.40796,MSTRG.3083,MSTRG.29575,MSTRG.7466,MSTRG.33659,MSTRG.7412,MSTRG.34979,MSTRG.28298,MSTRG.28299,MSTRG.19356,MSTRG.7421,MSTRG.31036,MSTRG.20379,MSTRG.6990,MSTRG.238,MSTRG.242,MSTRG.33660,MSTRG.25982,MSTRG.37967,MSTRG.169,MSTRG.160,MSTRG.37948,MSTRG.23379,MSTRG.23369,MSTRG.22045,MSTRG.198,MSTRG.14458,MSTRG.35383,MSTRG.39742,MSTRG.23395,MSTRG.23385,MSTRG.…	325
H3 vs. H7	Molecular function	GO:0003700	DNA-binding transcription factor activity	228/1329	2076/17716	7.36114e-10	5.32946e-07	MSTRG.6169,MSTRG.33619,MSTRG.42560,MSTRG.22933,MSTRG.7474,MSTRG.7478,MSTRG.30552,MSTRG.37186,MSTRG.37187,MSTRG.37189,MSTRG.19352,MSTRG.42575,MSTRG.19334,MSTRG.20370,MSTRG.227,MSTRG.242,MSTRG.25985,MSTRG.36622,MSTRG.169,MSTRG.11338,MSTRG.176,MSTRG.178,MSTRG.2538,MSTRG.22062,MSTRG.37117,MSTRG.13157,MSTRG.14487,MSTRG.38364,MSTRG.7392,MSTRG.14394,MSTRG.7385,MSTRG.21500,MSTRG.28152,MSTRG.21518,MSTRG.4…	228
H3 vs. H7	Molecular function	GO:0050660	flavin adenine dinucleotide binding	50/196	2076/17716	6.45442e-08	3.11533e-05	MSTRG.29575,MSTRG.238,MSTRG.160,MSTRG.198,MSTRG.16135,MSTRG.273,MSTRG.41920,MSTRG.31704,MSTRG.21869,MSTRG.21878,MSTRG.21873,MSTRG.21870,MSTRG.10304,MSTRG.21887,MSTRG.21882,MSTRG.380,MSTRG.24058,MSTRG.24059,MSTRG.40027,MSTRG.10149,MSTRG.18090,MSTRG.7094,MSTRG.7082,MSTRG.8353,MSTRG.32758,MSTRG.42108,MSTRG.42169,MSTRG.2189,MSTRG.43390,MSTRG.43389,MSTRG.43386,MSTRG.16616,MSTRG.1692,MSTRG.28666,MSTRG.…	50
H3 vs. H7	Molecular function	GO:0140110	transcription regulator activity	235/1472	2076/17716	2.30975e-07	8.36131e-05	MSTRG.6169,MSTRG.33619,MSTRG.42560,MSTRG.22933,MSTRG.7474,MSTRG.7478,MSTRG.30552,MSTRG.37186,MSTRG.37187,MSTRG.37189,MSTRG.19352,MSTRG.42575,MSTRG.19334,MSTRG.20370,MSTRG.227,MSTRG.242,MSTRG.5680,MSTRG.25985,MSTRG.36622,MSTRG.169,MSTRG.11338,MSTRG.176,MSTRG.178,MSTRG.2538,MSTRG.22062,MSTRG.37117,MSTRG.13157,MSTRG.14487,MSTRG.38364,MSTRG.7392,MSTRG.14394,MSTRG.7385,MSTRG.21500,MSTRG.28152,MSTRG.21…	235
H3 vs. H7	Molecular function	GO:0043565	sequence-specific DNA binding	173/1071	2076/17716	5.03803e-06	0.00145901	MSTRG.6169,MSTRG.21625,MSTRG.21624,MSTRG.33619,MSTRG.22933,MSTRG.7478,MSTRG.30552,MSTRG.37189,MSTRG.6101,MSTRG.42575,MSTRG.19334,MSTRG.20370,MSTRG.227,MSTRG.242,MSTRG.25985,MSTRG.36622,MSTRG.169,MSTRG.176,MSTRG.178,MSTRG.22054,MSTRG.2538,MSTRG.37117,MSTRG.13157,MSTRG.14487,MSTRG.29413,MSTRG.38364,MSTRG.7392,MSTRG.7385,MSTRG.21518,MSTRG.41105,MSTRG.22820,MSTRG.13920,MSTRG.8643,MSTRG.323,MSTRG.332,…	173
H3 vs. H7	Molecular function	GO:0071949	FAD binding	29/104	2076/17716	5.58199e-06	0.00134712	MSTRG.29575,MSTRG.238,MSTRG.198,MSTRG.41920,MSTRG.21869,MSTRG.21878,MSTRG.21873,MSTRG.21870,MSTRG.21887,MSTRG.21882,MSTRG.24058,MSTRG.24059,MSTRG.40027,MSTRG.7094,MSTRG.7082,MSTRG.8353,MSTRG.42108,MSTRG.43390,MSTRG.43389,MSTRG.43386,MSTRG.28666,MSTRG.37412,MSTRG.8972,MSTRG.36466,MSTRG.38190,MSTRG.10611,MSTRG.996,MSTRG.118,MSTRG.22590,	29
H3 vs. H7	Molecular function	GO:0004857	enzyme inhibitor activity	41/175	2076/17716	9.54957e-06	0.0019754	MSTRG.10979,MSTRG.22946,MSTRG.6100,MSTRG.12672,MSTRG.160,MSTRG.1221,MSTRG.10073,MSTRG.43259,MSTRG.380,MSTRG.3618,MSTRG.3627,MSTRG.15113,MSTRG.16364,MSTRG.16368,MSTRG.16367,MSTRG.32432,MSTRG.20468,MSTRG.42990,MSTRG.32756,MSTRG.7882,MSTRG.8265,MSTRG.41542,MSTRG.40260,MSTRG.2070,MSTRG.2064,MSTRG.2069,MSTRG.43299,MSTRG.43260,MSTRG.21081,MSTRG.5873,MSTRG.4533,MSTRG.37707,MSTRG.15568,MSTRG.15577,MSTRG.…	41
H3 vs. H7	Molecular function	GO:0015144	carbohydrate transmembrane transporter activity	24/81	2076/17716	1.14361e-05	0.00206993	MSTRG.3802,MSTRG.38458,MSTRG.38365,MSTRG.279,MSTRG.273,MSTRG.13038,MSTRG.40110,MSTRG.412,MSTRG.43140,MSTRG.41315,MSTRG.4020,MSTRG.15909,MSTRG.4003,MSTRG.27893,MSTRG.14058,MSTRG.26058,MSTRG.3406,MSTRG.15340,MSTRG.36173,MSTRG.36142,MSTRG.36140,MSTRG.21429,MSTRG.20938,MSTRG.15408,	24
H3 vs. H7	Molecular function	GO:0051119	sugar transmembrane transporter activity	21/68	2076/17716	1.98134e-05	0.00318776	MSTRG.3802,MSTRG.38458,MSTRG.38365,MSTRG.279,MSTRG.273,MSTRG.13038,MSTRG.412,MSTRG.43140,MSTRG.41315,MSTRG.4020,MSTRG.15909,MSTRG.4003,MSTRG.27893,MSTRG.14058,MSTRG.3406,MSTRG.15340,MSTRG.36173,MSTRG.36142,MSTRG.36140,MSTRG.20938,MSTRG.15408,	21
H3 vs. H7	Molecular function	GO:0015293	symporter activity	35/145	2076/17716	2.12662e-05	0.00307934	MSTRG.28218,MSTRG.21655,MSTRG.33589,MSTRG.38458,MSTRG.38365,MSTRG.273,MSTRG.42762,MSTRG.20536,MSTRG.40110,MSTRG.412,MSTRG.12934,MSTRG.41315,MSTRG.28388,MSTRG.4020,MSTRG.12811,MSTRG.4003,MSTRG.25245,MSTRG.5297,MSTRG.42147,MSTRG.2175,MSTRG.42132,MSTRG.29956,MSTRG.13580,MSTRG.15340,MSTRG.8205,MSTRG.14737,MSTRG.33057,MSTRG.5960,MSTRG.9481,MSTRG.21429,MSTRG.29387,MSTRG.20938,MSTRG.6253,MSTRG.14989,MST…	35
H3 vs. H7	Molecular function	GO:0052689	carboxylic ester hydrolase activity	62/315	2076/17716	2.63606e-05	0.00347001	MSTRG.242,MSTRG.12672,MSTRG.160,MSTRG.178,MSTRG.1221,MSTRG.10073,MSTRG.6005,MSTRG.279,MSTRG.2495,MSTRG.11257,MSTRG.16998,MSTRG.11288,MSTRG.38316,MSTRG.42752,MSTRG.20531,MSTRG.414,MSTRG.43259,MSTRG.466,MSTRG.380,MSTRG.13360,MSTRG.7192,MSTRG.16364,MSTRG.41303,MSTRG.16368,MSTRG.16367,MSTRG.19455,MSTRG.19456,MSTRG.36758,MSTRG.26524,MSTRG.32755,MSTRG.678,MSTRG.680,MSTRG.38875,MSTRG.8286,MSTRG.8287,MST…	62
H3 vs. H7	Molecular function	GO:0000976	transcription cis-regulatory region binding	127/775	2076/17716	4.8409e-05	0.00584135	MSTRG.6169,MSTRG.33619,MSTRG.22933,MSTRG.7478,MSTRG.30552,MSTRG.37189,MSTRG.6101,MSTRG.19334,MSTRG.36622,MSTRG.169,MSTRG.176,MSTRG.178,MSTRG.37117,MSTRG.13157,MSTRG.14487,MSTRG.29413,MSTRG.7392,MSTRG.21518,MSTRG.41105,MSTRG.13920,MSTRG.8643,MSTRG.323,MSTRG.332,MSTRG.279,MSTRG.273,MSTRG.28949,MSTRG.9047,MSTRG.14372,MSTRG.17409,MSTRG.27687,MSTRG.39665,MSTRG.27672,MSTRG.14356,MSTRG.1918,MSTRG.27170,…	127
H3 vs. H7	Molecular function	GO:0001067	transcription regulatory region nucleic acid binding	127/775	2076/17716	4.8409e-05	0.00584135	MSTRG.6169,MSTRG.33619,MSTRG.22933,MSTRG.7478,MSTRG.30552,MSTRG.37189,MSTRG.6101,MSTRG.19334,MSTRG.36622,MSTRG.169,MSTRG.176,MSTRG.178,MSTRG.37117,MSTRG.13157,MSTRG.14487,MSTRG.29413,MSTRG.7392,MSTRG.21518,MSTRG.41105,MSTRG.13920,MSTRG.8643,MSTRG.323,MSTRG.332,MSTRG.279,MSTRG.273,MSTRG.28949,MSTRG.9047,MSTRG.14372,MSTRG.17409,MSTRG.27687,MSTRG.39665,MSTRG.27672,MSTRG.14356,MSTRG.1918,MSTRG.27170,…	127
H3 vs. H7	Molecular function	GO:0046593	mandelonitrile lyase activity	10/21	2076/17716	4.9525e-05	0.0051223	MSTRG.160,MSTRG.273,MSTRG.16616,MSTRG.2963,MSTRG.2959,MSTRG.2944,MSTRG.2947,MSTRG.2948,MSTRG.2938,MSTRG.6307,	10
H3 vs. H7	Molecular function	GO:1990837	sequence-specific double-stranded DNA binding	129/800	2076/17716	8.86457e-05	0.00855726	MSTRG.6169,MSTRG.33619,MSTRG.22933,MSTRG.7478,MSTRG.30552,MSTRG.37189,MSTRG.6101,MSTRG.19334,MSTRG.36622,MSTRG.169,MSTRG.176,MSTRG.178,MSTRG.37117,MSTRG.13157,MSTRG.14487,MSTRG.29413,MSTRG.7392,MSTRG.21518,MSTRG.41105,MSTRG.13920,MSTRG.8643,MSTRG.323,MSTRG.332,MSTRG.279,MSTRG.273,MSTRG.28949,MSTRG.9047,MSTRG.14372,MSTRG.17409,MSTRG.27687,MSTRG.39665,MSTRG.27672,MSTRG.14356,MSTRG.1918,MSTRG.27170,…	129
H3 vs. H7	Molecular function	GO:0016298	lipase activity	35/155	2076/17716	9.26883e-05	0.00838829	MSTRG.242,MSTRG.178,MSTRG.6005,MSTRG.273,MSTRG.2495,MSTRG.6815,MSTRG.7287,MSTRG.7257,MSTRG.20531,MSTRG.414,MSTRG.36882,MSTRG.13360,MSTRG.25286,MSTRG.15018,MSTRG.16389,MSTRG.19455,MSTRG.19456,MSTRG.26524,MSTRG.38585,MSTRG.39382,MSTRG.678,MSTRG.680,MSTRG.16634,MSTRG.38875,MSTRG.8286,MSTRG.8287,MSTRG.8276,MSTRG.23740,MSTRG.5984,MSTRG.37404,MSTRG.37408,MSTRG.34369,MSTRG.17820,MSTRG.37493,MSTRG.26956,	35
H3 vs. H7	Molecular function	GO:0045330	aspartyl esterase activity	19/65	2076/17716	0.000111544	0.0095009	MSTRG.12672,MSTRG.160,MSTRG.1221,MSTRG.10073,MSTRG.38316,MSTRG.43259,MSTRG.380,MSTRG.16364,MSTRG.16368,MSTRG.16367,MSTRG.32755,MSTRG.40260,MSTRG.43299,MSTRG.43260,MSTRG.4533,MSTRG.15568,MSTRG.15577,MSTRG.18536,MSTRG.21240,	19
H3 vs. H7	Molecular function	GO:0030599	pectinesterase activity	19/65	2076/17716	0.000111544	0.0095009	MSTRG.12672,MSTRG.160,MSTRG.1221,MSTRG.10073,MSTRG.38316,MSTRG.43259,MSTRG.380,MSTRG.16364,MSTRG.16368,MSTRG.16367,MSTRG.32755,MSTRG.40260,MSTRG.43299,MSTRG.43260,MSTRG.4533,MSTRG.15568,MSTRG.15577,MSTRG.18536,MSTRG.21240,	19
H3 vs. H7	Molecular function	GO:0052736	beta-glucanase activity	5/6	2076/17716	0.000119148	0.0090803	MSTRG.198,MSTRG.30793,MSTRG.30794,MSTRG.9458,MSTRG.42381,	5
H3 vs. H7	Molecular function	GO:0046906	tetrapyrrole binding	88/512	2076/17716	0.000134467	0.00973541	MSTRG.22917,MSTRG.18898,MSTRG.7412,MSTRG.28298,MSTRG.28299,MSTRG.242,MSTRG.23379,MSTRG.22045,MSTRG.23395,MSTRG.23385,MSTRG.2502,MSTRG.6038,MSTRG.42436,MSTRG.5598,MSTRG.310,MSTRG.42460,MSTRG.42459,MSTRG.9961,MSTRG.32238,MSTRG.359,MSTRG.9927,MSTRG.33540,MSTRG.37842,MSTRG.273,MSTRG.25843,MSTRG.36547,MSTRG.13050,MSTRG.21824,MSTRG.15153,MSTRG.15159,MSTRG.27148,MSTRG.418,MSTRG.43203,MSTRG.10301,MSTRG.9…	88
H3 vs. H7	Molecular function	GO:0016679	oxidoreductase activity, acting on diphenols and related substances as donors	23/88	2076/17716	0.000149	0.0102739	MSTRG.25982,MSTRG.41143,MSTRG.41142,MSTRG.33558,MSTRG.32146,MSTRG.32147,MSTRG.15120,MSTRG.15121,MSTRG.14907,MSTRG.38850,MSTRG.38849,MSTRG.19605,MSTRG.30023,MSTRG.26283,MSTRG.31644,MSTRG.41036,MSTRG.29376,MSTRG.41012,MSTRG.21417,MSTRG.21415,MSTRG.21411,MSTRG.33384,MSTRG.24390,	23
H3 vs. H7	Molecular function	GO:0015145	monosaccharide transmembrane transporter activity	15/46	2076/17716	0.000150875	0.0099303	MSTRG.38458,MSTRG.38365,MSTRG.273,MSTRG.13038,MSTRG.412,MSTRG.41315,MSTRG.4020,MSTRG.15909,MSTRG.4003,MSTRG.14058,MSTRG.3406,MSTRG.15340,MSTRG.36142,MSTRG.20938,MSTRG.15408,	15
H3 vs. H7	Molecular function	GO:0016682	oxidoreductase activity, acting on diphenols and related substances as donors, oxygen as acceptor	22/83	2076/17716	0.00016502	0.0103891	MSTRG.25982,MSTRG.41143,MSTRG.41142,MSTRG.33558,MSTRG.32146,MSTRG.32147,MSTRG.15120,MSTRG.15121,MSTRG.14907,MSTRG.38850,MSTRG.38849,MSTRG.30023,MSTRG.26283,MSTRG.31644,MSTRG.41036,MSTRG.29376,MSTRG.41012,MSTRG.21417,MSTRG.21415,MSTRG.21411,MSTRG.33384,MSTRG.24390,	22
H3 vs. H7	Molecular function	GO:0016832	aldehyde-lyase activity	13/38	2076/17716	0.000240496	0.0145099	MSTRG.160,MSTRG.273,MSTRG.18443,MSTRG.18444,MSTRG.16616,MSTRG.2963,MSTRG.2959,MSTRG.2944,MSTRG.2947,MSTRG.2948,MSTRG.2938,MSTRG.41033,MSTRG.6307,	13
H3 vs. H7	Molecular function	GO:0016614	oxidoreductase activity, acting on CH-OH group of donors	61/333	2076/17716	0.000251713	0.0145792	MSTRG.33659,MSTRG.7421,MSTRG.20379,MSTRG.6990,MSTRG.33660,MSTRG.160,MSTRG.28133,MSTRG.32206,MSTRG.41147,MSTRG.37935,MSTRG.19171,MSTRG.273,MSTRG.2434,MSTRG.41920,MSTRG.7275,MSTRG.21878,MSTRG.21870,MSTRG.7236,MSTRG.403,MSTRG.1926,MSTRG.27194,MSTRG.32596,MSTRG.32576,MSTRG.36898,MSTRG.20415,MSTRG.9744,MSTRG.9770,MSTRG.14596,MSTRG.14597,MSTRG.31927,MSTRG.8353,MSTRG.669,MSTRG.42108,MSTRG.2189,MSTRG.242…	61
H3 vs. H7	Molecular function	GO:0003690	double-stranded DNA binding	143/932	2076/17716	0.000381532	0.0212484	MSTRG.6169,MSTRG.33619,MSTRG.22933,MSTRG.7478,MSTRG.30552,MSTRG.37189,MSTRG.6101,MSTRG.19334,MSTRG.242,MSTRG.36622,MSTRG.169,MSTRG.176,MSTRG.178,MSTRG.37117,MSTRG.13157,MSTRG.14487,MSTRG.29413,MSTRG.7392,MSTRG.21518,MSTRG.41105,MSTRG.13920,MSTRG.8643,MSTRG.323,MSTRG.332,MSTRG.37919,MSTRG.279,MSTRG.273,MSTRG.28949,MSTRG.15606,MSTRG.18700,MSTRG.36577,MSTRG.9047,MSTRG.14372,MSTRG.17409,MSTRG.27687,M…	143
H3 vs. H7	Molecular function	GO:0015291	secondary active transmembrane transporter activity	70/401	2076/17716	0.000398923	0.0213941	MSTRG.28218,MSTRG.30574,MSTRG.30575,MSTRG.21655,MSTRG.227,MSTRG.33684,MSTRG.33589,MSTRG.160,MSTRG.178,MSTRG.38458,MSTRG.38365,MSTRG.273,MSTRG.27630,MSTRG.15640,MSTRG.9051,MSTRG.40636,MSTRG.40635,MSTRG.38319,MSTRG.42762,MSTRG.19506,MSTRG.20536,MSTRG.40110,MSTRG.412,MSTRG.6796,MSTRG.12934,MSTRG.386,MSTRG.380,MSTRG.14626,MSTRG.41315,MSTRG.28388,MSTRG.32406,MSTRG.4020,MSTRG.12811,MSTRG.35516,MSTRG.33…	70
H3 vs. H7	Molecular function	GO:0016757	glycosyltransferase activity	119/765	2076/17716	0.000689331	0.0356483	MSTRG.7457,MSTRG.7456,MSTRG.19328,MSTRG.4395,MSTRG.8702,MSTRG.6963,MSTRG.32267,MSTRG.169,MSTRG.23303,MSTRG.198,MSTRG.37122,MSTRG.18774,MSTRG.4292,MSTRG.29474,MSTRG.38396,MSTRG.6016,MSTRG.319,MSTRG.4211,MSTRG.12628,MSTRG.4200,MSTRG.4201,MSTRG.19188,MSTRG.11279,MSTRG.14344,MSTRG.41937,MSTRG.25039,MSTRG.41961,MSTRG.29776,MSTRG.29777,MSTRG.403,MSTRG.30793,MSTRG.30794,MSTRG.32551,MSTRG.39170,MSTRG.195…	119
H3 vs. H7	Molecular function	GO:0004553	hydrolase activity, hydrolyzing O-glycosyl compounds	81/489	2076/17716	0.00078113	0.0390026	MSTRG.18882,MSTRG.41234,MSTRG.22930,MSTRG.7419,MSTRG.8720,MSTRG.6963,MSTRG.160,MSTRG.198,MSTRG.199,MSTRG.39740,MSTRG.34046,MSTRG.39738,MSTRG.39739,MSTRG.37040,MSTRG.7323,MSTRG.6014,MSTRG.9944,MSTRG.13902,MSTRG.13950,MSTRG.13953,MSTRG.37008,MSTRG.27690,MSTRG.30793,MSTRG.30794,MSTRG.19535,MSTRG.19576,MSTRG.27196,MSTRG.31277,MSTRG.31276,MSTRG.24988,MSTRG.1034,MSTRG.386,MSTRG.380,MSTRG.27989,MSTRG.71…	81
H3 vs. H7	Cellular component	GO:0005576	extracellular region	289/1628	2035/17939	8.88178e-16	4.9738e-13	MSTRG.22917,MSTRG.18882,MSTRG.10979,MSTRG.41234,MSTRG.6123,MSTRG.29585,MSTRG.21616,MSTRG.22946,MSTRG.21615,MSTRG.7419,MSTRG.8706,MSTRG.238,MSTRG.3032,MSTRG.8720,MSTRG.247,MSTRG.242,MSTRG.19386,MSTRG.12672,MSTRG.6963,MSTRG.1276,MSTRG.169,MSTRG.160,MSTRG.178,MSTRG.3892,MSTRG.3893,MSTRG.6921,MSTRG.1221,MSTRG.198,MSTRG.199,MSTRG.2575,MSTRG.39752,MSTRG.39740,MSTRG.38417,MSTRG.34046,MSTRG.10071,MSTRG.1…	289
H3 vs. H7	Cellular component	GO:0009521	photosystem	35/97	2035/17939	1.52872e-10	4.28041e-08	MSTRG.29558,MSTRG.29557,MSTRG.18898,MSTRG.39757,MSTRG.5598,MSTRG.34831,MSTRG.9961,MSTRG.14362,MSTRG.1927,MSTRG.23610,MSTRG.23578,MSTRG.380,MSTRG.42706,MSTRG.15007,MSTRG.1788,MSTRG.42609,MSTRG.18963,MSTRG.26045,MSTRG.28678,MSTRG.39372,MSTRG.22566,MSTRG.40256,MSTRG.19697,MSTRG.14755,MSTRG.37426,MSTRG.37427,MSTRG.41884,MSTRG.6318,MSTRG.21384,MSTRG.21382,MSTRG.8918,MSTRG.24443,MSTRG.16818,MSTRG.20837…	35
H3 vs. H7	Cellular component	GO:0009579	thylakoid	103/513	2035/17939	4.16757e-09	7.77946e-07	MSTRG.29558,MSTRG.29557,MSTRG.18898,MSTRG.32325,MSTRG.34979,MSTRG.238,MSTRG.1276,MSTRG.10026,MSTRG.160,MSTRG.176,MSTRG.15740,MSTRG.22045,MSTRG.198,MSTRG.39757,MSTRG.35391,MSTRG.34039,MSTRG.26477,MSTRG.5598,MSTRG.28169,MSTRG.34831,MSTRG.9961,MSTRG.332,MSTRG.6874,MSTRG.32223,MSTRG.33540,MSTRG.32142,MSTRG.36569,MSTRG.17410,MSTRG.25009,MSTRG.25008,MSTRG.14362,MSTRG.7256,MSTRG.41415,MSTRG.1927,MSTRG.2…	103
H3 vs. H7	Cellular component	GO:0031976	plastid thylakoid	94/460	2035/17939	8.0513e-09	1.12718e-06	MSTRG.29558,MSTRG.29557,MSTRG.18898,MSTRG.32325,MSTRG.34979,MSTRG.10026,MSTRG.160,MSTRG.176,MSTRG.15740,MSTRG.22045,MSTRG.198,MSTRG.39757,MSTRG.35391,MSTRG.34039,MSTRG.5598,MSTRG.28169,MSTRG.34831,MSTRG.9961,MSTRG.332,MSTRG.6874,MSTRG.32223,MSTRG.33540,MSTRG.32142,MSTRG.36569,MSTRG.17410,MSTRG.25009,MSTRG.25008,MSTRG.14362,MSTRG.7256,MSTRG.41415,MSTRG.1927,MSTRG.23610,MSTRG.23578,MSTRG.386,MSTRG.…	94
H3 vs. H7	Cellular component	GO:0009534	chloroplast thylakoid	94/460	2035/17939	8.0513e-09	1.12718e-06	MSTRG.29558,MSTRG.29557,MSTRG.18898,MSTRG.32325,MSTRG.34979,MSTRG.10026,MSTRG.160,MSTRG.176,MSTRG.15740,MSTRG.22045,MSTRG.198,MSTRG.39757,MSTRG.35391,MSTRG.34039,MSTRG.5598,MSTRG.28169,MSTRG.34831,MSTRG.9961,MSTRG.332,MSTRG.6874,MSTRG.32223,MSTRG.33540,MSTRG.32142,MSTRG.36569,MSTRG.17410,MSTRG.25009,MSTRG.25008,MSTRG.14362,MSTRG.7256,MSTRG.41415,MSTRG.1927,MSTRG.23610,MSTRG.23578,MSTRG.386,MSTRG.…	94
H3 vs. H7	Cellular component	GO:0031224	intrinsic component of membrane	730/5451	2035/17939	9.73779e-09	9.0886e-07	MSTRG.29558,MSTRG.29557,MSTRG.18898,MSTRG.28218,MSTRG.7490,MSTRG.30536,MSTRG.18879,MSTRG.29521,MSTRG.29528,MSTRG.18882,MSTRG.41234,MSTRG.7451,MSTRG.7457,MSTRG.8789,MSTRG.7456,MSTRG.30574,MSTRG.30575,MSTRG.8774,MSTRG.37198,MSTRG.22948,MSTRG.16264,MSTRG.33658,MSTRG.22990,MSTRG.7412,MSTRG.28298,MSTRG.34977,MSTRG.28299,MSTRG.18025,MSTRG.21670,MSTRG.22978,MSTRG.22976,MSTRG.19328,MSTRG.22974,MSTRG.4125…	730
H3 vs. H7	Cellular component	GO:0005618	cell wall	77/363	2035/17939	3.53153e-08	2.82523e-06	MSTRG.22917,MSTRG.7490,MSTRG.5649,MSTRG.199,MSTRG.38417,MSTRG.17424,MSTRG.10839,MSTRG.32238,MSTRG.4211,MSTRG.33558,MSTRG.41179,MSTRG.9927,MSTRG.37842,MSTRG.4200,MSTRG.21485,MSTRG.4201,MSTRG.27124,MSTRG.15120,MSTRG.21878,MSTRG.20547,MSTRG.21870,MSTRG.7239,MSTRG.21887,MSTRG.21882,MSTRG.27193,MSTRG.31270,MSTRG.36954,MSTRG.380,MSTRG.3686,MSTRG.7172,MSTRG.16439,MSTRG.24058,MSTRG.24059,MSTRG.6636,MSTRG…	77
H3 vs. H7	Cellular component	GO:0009523	photosystem II	25/74	2035/17939	2.73509e-07	1.91457e-05	MSTRG.18898,MSTRG.39757,MSTRG.5598,MSTRG.9961,MSTRG.1927,MSTRG.23610,MSTRG.23578,MSTRG.42706,MSTRG.15007,MSTRG.18963,MSTRG.26045,MSTRG.28678,MSTRG.39372,MSTRG.22566,MSTRG.19697,MSTRG.14755,MSTRG.37426,MSTRG.37427,MSTRG.6318,MSTRG.21384,MSTRG.21382,MSTRG.8918,MSTRG.24443,MSTRG.20837,MSTRG.118,	25
H3 vs. H7	Cellular component	GO:0042651	thylakoid membrane	74/368	2035/17939	5.96218e-07	3.7098e-05	MSTRG.29558,MSTRG.29557,MSTRG.18898,MSTRG.32325,MSTRG.34979,MSTRG.10026,MSTRG.176,MSTRG.39757,MSTRG.35391,MSTRG.5598,MSTRG.34831,MSTRG.9961,MSTRG.6874,MSTRG.32223,MSTRG.33540,MSTRG.32142,MSTRG.36569,MSTRG.17410,MSTRG.25009,MSTRG.25008,MSTRG.14362,MSTRG.7256,MSTRG.41415,MSTRG.1927,MSTRG.23610,MSTRG.23578,MSTRG.386,MSTRG.380,MSTRG.43197,MSTRG.17718,MSTRG.42706,MSTRG.7192,MSTRG.15007,MSTRG.42610,MST…	74
H3 vs. H7	Cellular component	GO:0071944	cell periphery	544/4020	2035/17939	6.06993e-07	3.39916e-05	MSTRG.22917,MSTRG.28218,MSTRG.7490,MSTRG.16250,MSTRG.30536,MSTRG.29528,MSTRG.18882,MSTRG.41234,MSTRG.8774,MSTRG.3088,MSTRG.21616,MSTRG.16264,MSTRG.33658,MSTRG.32325,MSTRG.7419,MSTRG.22990,MSTRG.34977,MSTRG.18025,MSTRG.21670,MSTRG.22978,MSTRG.22976,MSTRG.19328,MSTRG.6101,MSTRG.28278,MSTRG.21655,MSTRG.22984,MSTRG.227,MSTRG.238,MSTRG.21688,MSTRG.242,MSTRG.5680,MSTRG.37974,MSTRG.24658,MSTRG.22008,MST…	544
H3 vs. H7	Cellular component	GO:0034357	photosynthetic membrane	74/369	2035/17939	6.6466e-07	3.38373e-05	MSTRG.29558,MSTRG.29557,MSTRG.18898,MSTRG.32325,MSTRG.34979,MSTRG.10026,MSTRG.176,MSTRG.39757,MSTRG.35391,MSTRG.5598,MSTRG.34831,MSTRG.9961,MSTRG.6874,MSTRG.32223,MSTRG.33540,MSTRG.32142,MSTRG.36569,MSTRG.17410,MSTRG.25009,MSTRG.25008,MSTRG.14362,MSTRG.7256,MSTRG.41415,MSTRG.1927,MSTRG.23610,MSTRG.23578,MSTRG.386,MSTRG.380,MSTRG.43197,MSTRG.17718,MSTRG.42706,MSTRG.7192,MSTRG.15007,MSTRG.42610,MST…	74
H3 vs. H7	Cellular component	GO:0030312	external encapsulating structure	80/411	2035/17939	8.37857e-07	3.91e-05	MSTRG.22917,MSTRG.7490,MSTRG.5649,MSTRG.199,MSTRG.38417,MSTRG.17424,MSTRG.10839,MSTRG.32238,MSTRG.4211,MSTRG.33558,MSTRG.41179,MSTRG.9927,MSTRG.37842,MSTRG.4200,MSTRG.21485,MSTRG.4201,MSTRG.39663,MSTRG.27124,MSTRG.15120,MSTRG.21878,MSTRG.20547,MSTRG.21870,MSTRG.7239,MSTRG.21887,MSTRG.21882,MSTRG.27193,MSTRG.31270,MSTRG.36954,MSTRG.380,MSTRG.3686,MSTRG.7172,MSTRG.16439,MSTRG.24058,MSTRG.24059,MSTR…	80
H3 vs. H7	Cellular component	GO:0016021	integral component of membrane	686/5225	2035/17939	1.01033e-06	4.35221e-05	MSTRG.29558,MSTRG.29557,MSTRG.18898,MSTRG.28218,MSTRG.7490,MSTRG.30536,MSTRG.18879,MSTRG.29521,MSTRG.29528,MSTRG.7451,MSTRG.7457,MSTRG.8789,MSTRG.7456,MSTRG.30574,MSTRG.30575,MSTRG.8774,MSTRG.37198,MSTRG.22948,MSTRG.16264,MSTRG.33658,MSTRG.22990,MSTRG.7412,MSTRG.28298,MSTRG.34977,MSTRG.28299,MSTRG.18025,MSTRG.21670,MSTRG.22978,MSTRG.22976,MSTRG.19328,MSTRG.22974,MSTRG.41258,MSTRG.28278,MSTRG.2165…	686
H3 vs. H7	Cellular component	GO:0009535	chloroplast thylakoid membrane	71/354	2035/17939	1.10823e-06	4.43292e-05	MSTRG.29558,MSTRG.29557,MSTRG.18898,MSTRG.32325,MSTRG.34979,MSTRG.10026,MSTRG.176,MSTRG.35391,MSTRG.5598,MSTRG.34831,MSTRG.9961,MSTRG.6874,MSTRG.32223,MSTRG.33540,MSTRG.32142,MSTRG.36569,MSTRG.17410,MSTRG.25009,MSTRG.25008,MSTRG.14362,MSTRG.7256,MSTRG.41415,MSTRG.1927,MSTRG.386,MSTRG.380,MSTRG.43197,MSTRG.17718,MSTRG.42706,MSTRG.7192,MSTRG.15007,MSTRG.42610,MSTRG.5371,MSTRG.23525,MSTRG.23517,MSTR…	71
H3 vs. H7	Cellular component	GO:0055035	plastid thylakoid membrane	71/354	2035/17939	1.10823e-06	4.43292e-05	MSTRG.29558,MSTRG.29557,MSTRG.18898,MSTRG.32325,MSTRG.34979,MSTRG.10026,MSTRG.176,MSTRG.35391,MSTRG.5598,MSTRG.34831,MSTRG.9961,MSTRG.6874,MSTRG.32223,MSTRG.33540,MSTRG.32142,MSTRG.36569,MSTRG.17410,MSTRG.25009,MSTRG.25008,MSTRG.14362,MSTRG.7256,MSTRG.41415,MSTRG.1927,MSTRG.386,MSTRG.380,MSTRG.43197,MSTRG.17718,MSTRG.42706,MSTRG.7192,MSTRG.15007,MSTRG.42610,MSTRG.5371,MSTRG.23525,MSTRG.23517,MSTR…	71
H3 vs. H7	Cellular component	GO:0009654	photosystem II oxygen evolving complex	11/19	2035/17939	1.23585e-06	4.32547e-05	MSTRG.39757,MSTRG.23610,MSTRG.23578,MSTRG.18963,MSTRG.22566,MSTRG.14755,MSTRG.37426,MSTRG.37427,MSTRG.6318,MSTRG.20837,MSTRG.118,	11
H3 vs. H7	Cellular component	GO:0009505	plant-type cell wall	69/346	2035/17939	1.93264e-06	6.36635e-05	MSTRG.22917,MSTRG.7490,MSTRG.5649,MSTRG.38417,MSTRG.17424,MSTRG.32238,MSTRG.4211,MSTRG.33558,MSTRG.41179,MSTRG.9927,MSTRG.37842,MSTRG.4200,MSTRG.21485,MSTRG.4201,MSTRG.27124,MSTRG.15120,MSTRG.21878,MSTRG.20547,MSTRG.21870,MSTRG.7239,MSTRG.21887,MSTRG.21882,MSTRG.27193,MSTRG.31270,MSTRG.36954,MSTRG.380,MSTRG.3686,MSTRG.7172,MSTRG.16439,MSTRG.24058,MSTRG.24059,MSTRG.6636,MSTRG.40074,MSTRG.40075,MST…	69
H3 vs. H7	Cellular component	GO:0009522	photosystem I	18/49	2035/17939	3.22988e-06	0.000100485	MSTRG.29558,MSTRG.29557,MSTRG.18898,MSTRG.5598,MSTRG.34831,MSTRG.14362,MSTRG.1927,MSTRG.380,MSTRG.15007,MSTRG.1788,MSTRG.42609,MSTRG.28678,MSTRG.39372,MSTRG.40256,MSTRG.41884,MSTRG.21384,MSTRG.21382,MSTRG.16818,	18
H3 vs. H7	Cellular component	GO:0016020	membrane	941/7458	2035/17939	3.47125e-06	0.000102311	MSTRG.29558,MSTRG.29557,MSTRG.18898,MSTRG.28218,MSTRG.7490,MSTRG.16250,MSTRG.30536,MSTRG.18879,MSTRG.29521,MSTRG.29528,MSTRG.18882,MSTRG.41234,MSTRG.7451,MSTRG.7457,MSTRG.8789,MSTRG.7456,MSTRG.29585,MSTRG.30574,MSTRG.30575,MSTRG.8774,MSTRG.3088,MSTRG.29575,MSTRG.37198,MSTRG.22948,MSTRG.21616,MSTRG.16264,MSTRG.33658,MSTRG.32325,MSTRG.22990,MSTRG.7412,MSTRG.34979,MSTRG.28298,MSTRG.34977,MSTRG.28299…	941
H3 vs. H7	Cellular component	GO:0031977	thylakoid lumen	22/72	2035/17939	9.10202e-06	0.000254856	MSTRG.176,MSTRG.15740,MSTRG.22045,MSTRG.39757,MSTRG.28169,MSTRG.32142,MSTRG.23610,MSTRG.23578,MSTRG.386,MSTRG.380,MSTRG.23517,MSTRG.22114,MSTRG.8343,MSTRG.34479,MSTRG.19697,MSTRG.6318,MSTRG.21417,MSTRG.21415,MSTRG.21411,MSTRG.20116,MSTRG.36498,MSTRG.118,	22
H3 vs. H7	Cellular component	GO:0009526	plastid envelope	137/849	2035/17939	1.07015e-05	0.000285372	MSTRG.29558,MSTRG.29557,MSTRG.18898,MSTRG.22948,MSTRG.32325,MSTRG.34979,MSTRG.238,MSTRG.1276,MSTRG.10026,MSTRG.169,MSTRG.176,MSTRG.36679,MSTRG.198,MSTRG.34068,MSTRG.35391,MSTRG.14498,MSTRG.16163,MSTRG.5598,MSTRG.34831,MSTRG.9961,MSTRG.332,MSTRG.6874,MSTRG.9939,MSTRG.32223,MSTRG.33540,MSTRG.20247,MSTRG.12627,MSTRG.279,MSTRG.32142,MSTRG.36569,MSTRG.17410,MSTRG.25009,MSTRG.25008,MSTRG.14362,MSTRG.72…	137
H3 vs. H7	Cellular component	GO:0042170	plastid membrane	111/661	2035/17939	1.29324e-05	0.000329187	MSTRG.29558,MSTRG.29557,MSTRG.18898,MSTRG.32325,MSTRG.34979,MSTRG.238,MSTRG.10026,MSTRG.169,MSTRG.176,MSTRG.36679,MSTRG.198,MSTRG.34068,MSTRG.35391,MSTRG.14498,MSTRG.5598,MSTRG.34831,MSTRG.9961,MSTRG.6874,MSTRG.9939,MSTRG.32223,MSTRG.33540,MSTRG.12627,MSTRG.279,MSTRG.32142,MSTRG.36569,MSTRG.17410,MSTRG.25009,MSTRG.25008,MSTRG.14362,MSTRG.7256,MSTRG.28458,MSTRG.41415,MSTRG.1927,MSTRG.43203,MSTRG.2…	111
H3 vs. H7	Cellular component	GO:0031978	plastid thylakoid lumen	19/59	2035/17939	1.59124e-05	0.000387433	MSTRG.15740,MSTRG.22045,MSTRG.39757,MSTRG.28169,MSTRG.32142,MSTRG.23610,MSTRG.23578,MSTRG.386,MSTRG.380,MSTRG.23517,MSTRG.22114,MSTRG.19697,MSTRG.6318,MSTRG.21417,MSTRG.21415,MSTRG.21411,MSTRG.20116,MSTRG.36498,MSTRG.118,	19
H3 vs. H7	Cellular component	GO:0009543	chloroplast thylakoid lumen	19/59	2035/17939	1.59124e-05	0.000387433	MSTRG.15740,MSTRG.22045,MSTRG.39757,MSTRG.28169,MSTRG.32142,MSTRG.23610,MSTRG.23578,MSTRG.386,MSTRG.380,MSTRG.23517,MSTRG.22114,MSTRG.19697,MSTRG.6318,MSTRG.21417,MSTRG.21415,MSTRG.21411,MSTRG.20116,MSTRG.36498,MSTRG.118,	19
H3 vs. H7	Cellular component	GO:0005886	plasma membrane	487/3696	2035/17939	5.78991e-05	0.00129694	MSTRG.28218,MSTRG.7490,MSTRG.16250,MSTRG.30536,MSTRG.29528,MSTRG.18882,MSTRG.41234,MSTRG.8774,MSTRG.3088,MSTRG.21616,MSTRG.16264,MSTRG.33658,MSTRG.32325,MSTRG.22990,MSTRG.34977,MSTRG.18025,MSTRG.21670,MSTRG.22978,MSTRG.22976,MSTRG.19328,MSTRG.6101,MSTRG.28278,MSTRG.21655,MSTRG.22984,MSTRG.227,MSTRG.238,MSTRG.21688,MSTRG.242,MSTRG.5680,MSTRG.37974,MSTRG.24658,MSTRG.22008,MSTRG.1267,MSTRG.23310,MST…	487
H3 vs. H7	Cellular component	GO:0043680	filiform apparatus	8/16	2035/17939	0.000150097	0.00323286	MSTRG.199,MSTRG.10839,MSTRG.19970,MSTRG.19967,MSTRG.19969,MSTRG.19975,MSTRG.19973,MSTRG.19974,	8
H3 vs. H7	Cellular component	GO:0048046	apoplast	77/452	2035/17939	0.000167091	0.00346558	MSTRG.21616,MSTRG.22946,MSTRG.238,MSTRG.3032,MSTRG.247,MSTRG.6963,MSTRG.1276,MSTRG.3892,MSTRG.3893,MSTRG.10071,MSTRG.10072,MSTRG.6066,MSTRG.41142,MSTRG.10873,MSTRG.10874,MSTRG.33558,MSTRG.273,MSTRG.15120,MSTRG.15121,MSTRG.37399,MSTRG.21878,MSTRG.30793,MSTRG.30794,MSTRG.19576,MSTRG.24988,MSTRG.380,MSTRG.34263,MSTRG.7172,MSTRG.30749,MSTRG.16442,MSTRG.37343,MSTRG.39087,MSTRG.39088,MSTRG.18147,MSTRG.…	77
H3 vs. H7	Cellular component	GO:0009507	chloroplast	303/2238	2035/17939	0.000343647	0.00687293	MSTRG.29558,MSTRG.29557,MSTRG.18898,MSTRG.31857,MSTRG.22901,MSTRG.18885,MSTRG.29575,MSTRG.22948,MSTRG.32325,MSTRG.7418,MSTRG.34979,MSTRG.20385,MSTRG.238,MSTRG.242,MSTRG.33660,MSTRG.1276,MSTRG.10026,MSTRG.5649,MSTRG.169,MSTRG.160,MSTRG.176,MSTRG.178,MSTRG.36683,MSTRG.15740,MSTRG.36679,MSTRG.22045,MSTRG.198,MSTRG.15734,MSTRG.34068,MSTRG.39757,MSTRG.35391,MSTRG.39742,MSTRG.34039,MSTRG.15778,MSTRG.14…	303
H3 vs. H7	Cellular component	GO:0009536	plastid	336/2548	2035/17939	0.00102776	0.0198464	MSTRG.29558,MSTRG.29557,MSTRG.18898,MSTRG.28218,MSTRG.31857,MSTRG.22901,MSTRG.18885,MSTRG.29575,MSTRG.22948,MSTRG.32325,MSTRG.7418,MSTRG.34979,MSTRG.11423,MSTRG.20385,MSTRG.238,MSTRG.242,MSTRG.33660,MSTRG.1276,MSTRG.10026,MSTRG.5649,MSTRG.169,MSTRG.160,MSTRG.6974,MSTRG.176,MSTRG.178,MSTRG.36683,MSTRG.15740,MSTRG.36679,MSTRG.22045,MSTRG.198,MSTRG.15734,MSTRG.34068,MSTRG.39757,MSTRG.35383,MSTRG.353…	336
H3 vs. H7	Cellular component	GO:0005811	lipid droplet	17/70	2035/17939	0.00174725	0.0326154	MSTRG.242,MSTRG.28133,MSTRG.6889,MSTRG.16998,MSTRG.28439,MSTRG.36882,MSTRG.9744,MSTRG.20439,MSTRG.20440,MSTRG.16320,MSTRG.15390,MSTRG.15389,MSTRG.8342,MSTRG.41615,MSTRG.37404,MSTRG.37408,MSTRG.6316,	17
H3 vs. H7	Cellular component	GO:0012511	monolayer-surrounded lipid storage body	6/13	2035/17939	0.00178802	0.0322996	MSTRG.28439,MSTRG.20439,MSTRG.20440,MSTRG.15390,MSTRG.15389,MSTRG.8342,	6
H3 vs. H7	Cellular component	GO:0010598	NAD(P)H dehydrogenase complex (plastoquinone)	6/13	2035/17939	0.00178802	0.0322996	MSTRG.10026,MSTRG.6874,MSTRG.17410,MSTRG.17718,MSTRG.27812,MSTRG.28687,	6
H3 vs. H7	Cellular component	GO:0000943	retrotransposon nucleocapsid	15/59	2035/17939	0.00196481	0.0333423	MSTRG.182,MSTRG.23226,MSTRG.23227,MSTRG.4172,MSTRG.24938,MSTRG.24939,MSTRG.35450,MSTRG.17985,MSTRG.17992,MSTRG.18325,MSTRG.5125,MSTRG.12113,MSTRG.12114,MSTRG.893,MSTRG.18508,	15
H3 vs. H7	Cellular component	GO:0031225	anchored component of membrane	49/288	2035/17939	0.00243407	0.0400905	MSTRG.18882,MSTRG.41234,MSTRG.238,MSTRG.160,MSTRG.17525,MSTRG.30504,MSTRG.30505,MSTRG.38434,MSTRG.9956,MSTRG.21560,MSTRG.273,MSTRG.20151,MSTRG.27666,MSTRG.19505,MSTRG.42795,MSTRG.7239,MSTRG.11639,MSTRG.386,MSTRG.380,MSTRG.27910,MSTRG.3609,MSTRG.42707,MSTRG.21702,MSTRG.37267,MSTRG.19439,MSTRG.28365,MSTRG.18147,MSTRG.41674,MSTRG.14098,MSTRG.29153,MSTRG.30087,MSTRG.10476,MSTRG.14837,MSTRG.33102,MSTR…	49
H3 vs. H7	Cellular component	GO:0098807	chloroplast thylakoid membrane protein complex	6/14	2035/17939	0.00283052	0.0452882	MSTRG.29558,MSTRG.29557,MSTRG.14362,MSTRG.5371,MSTRG.39372,MSTRG.14141,	6
H3 vs. H7	Biological process	GO:0015979	photosynthesis	77/264	1886/17000	1.11022e-16	4.04787e-13	MSTRG.29558,MSTRG.29557,MSTRG.18898,MSTRG.22901,MSTRG.34979,MSTRG.238,MSTRG.1276,MSTRG.176,MSTRG.22045,MSTRG.39757,MSTRG.35391,MSTRG.34039,MSTRG.33534,MSTRG.5598,MSTRG.34831,MSTRG.9961,MSTRG.6874,MSTRG.32223,MSTRG.17410,MSTRG.25009,MSTRG.25008,MSTRG.14362,MSTRG.41415,MSTRG.1927,MSTRG.23610,MSTRG.23578,MSTRG.386,MSTRG.380,MSTRG.43197,MSTRG.17718,MSTRG.42706,MSTRG.25368,MSTRG.15007,MSTRG.42610,MSTR…	77
H3 vs. H7	Biological process	GO:0071554	cell wall organization or biogenesis	156/834	1886/17000	1.92991e-11	3.51823e-08	MSTRG.41234,MSTRG.7457,MSTRG.7456,MSTRG.29585,MSTRG.7419,MSTRG.19328,MSTRG.238,MSTRG.19386,MSTRG.12672,MSTRG.6963,MSTRG.169,MSTRG.23303,MSTRG.160,MSTRG.1221,MSTRG.38417,MSTRG.10073,MSTRG.13111,MSTRG.18852,MSTRG.30504,MSTRG.30505,MSTRG.18774,MSTRG.7389,MSTRG.17486,MSTRG.21518,MSTRG.4292,MSTRG.38396,MSTRG.6014,MSTRG.9944,MSTRG.5588,MSTRG.28180,MSTRG.20207,MSTRG.20208,MSTRG.359,MSTRG.33558,MSTRG.334…	156
H3 vs. H7	Biological process	GO:0071555	cell wall organization	124/646	1886/17000	4.76167e-10	5.78701e-07	MSTRG.41234,MSTRG.7457,MSTRG.7456,MSTRG.29585,MSTRG.7419,MSTRG.19328,MSTRG.238,MSTRG.19386,MSTRG.12672,MSTRG.6963,MSTRG.23303,MSTRG.160,MSTRG.1221,MSTRG.38417,MSTRG.10073,MSTRG.13111,MSTRG.18852,MSTRG.18774,MSTRG.7389,MSTRG.17486,MSTRG.4292,MSTRG.38396,MSTRG.6014,MSTRG.5588,MSTRG.20207,MSTRG.20208,MSTRG.33489,MSTRG.279,MSTRG.273,MSTRG.41920,MSTRG.25039,MSTRG.39665,MSTRG.38316,MSTRG.29776,MSTRG.29…	124
H3 vs. H7	Biological process	GO:0005975	carbohydrate metabolic process	213/1321	1886/17000	5.27189e-09	4.80532e-06	MSTRG.28220,MSTRG.28204,MSTRG.18882,MSTRG.41234,MSTRG.7457,MSTRG.7456,MSTRG.30574,MSTRG.30575,MSTRG.28263,MSTRG.28264,MSTRG.22930,MSTRG.7418,MSTRG.19328,MSTRG.6990,MSTRG.238,MSTRG.12672,MSTRG.6963,MSTRG.1276,MSTRG.23303,MSTRG.160,MSTRG.11338,MSTRG.1221,MSTRG.198,MSTRG.199,MSTRG.35391,MSTRG.39740,MSTRG.10073,MSTRG.39738,MSTRG.39739,MSTRG.37040,MSTRG.4292,MSTRG.7323,MSTRG.6016,MSTRG.6014,MSTRG.3220…	213
H3 vs. H7	Biological process	GO:0045229	external encapsulating structure organization	129/707	1886/17000	5.78926e-09	4.22153e-06	MSTRG.41234,MSTRG.7457,MSTRG.7456,MSTRG.29585,MSTRG.7419,MSTRG.19328,MSTRG.238,MSTRG.19386,MSTRG.5680,MSTRG.12672,MSTRG.6963,MSTRG.23303,MSTRG.160,MSTRG.1221,MSTRG.38417,MSTRG.10073,MSTRG.13111,MSTRG.18852,MSTRG.18774,MSTRG.7389,MSTRG.17486,MSTRG.4292,MSTRG.38396,MSTRG.6014,MSTRG.5588,MSTRG.20207,MSTRG.20208,MSTRG.359,MSTRG.33489,MSTRG.279,MSTRG.273,MSTRG.41920,MSTRG.25039,MSTRG.39665,MSTRG.38316…	129
H3 vs. H7	Biological process	GO:0005976	polysaccharide metabolic process	117/629	1886/17000	9.9137e-09	6.02423e-06	MSTRG.7457,MSTRG.7456,MSTRG.30574,MSTRG.30575,MSTRG.28263,MSTRG.28264,MSTRG.7418,MSTRG.19328,MSTRG.12672,MSTRG.6963,MSTRG.1276,MSTRG.23303,MSTRG.160,MSTRG.1221,MSTRG.198,MSTRG.39740,MSTRG.10073,MSTRG.39738,MSTRG.39739,MSTRG.4292,MSTRG.9944,MSTRG.5588,MSTRG.28180,MSTRG.359,MSTRG.13950,MSTRG.13953,MSTRG.9067,MSTRG.9087,MSTRG.14344,MSTRG.2428,MSTRG.2429,MSTRG.38316,MSTRG.29776,MSTRG.29777,MSTRG.3079…	117
H3 vs. H7	Biological process	GO:0009725	response to hormone	278/1845	1886/17000	1.91193e-08	9.95842e-06	MSTRG.6169,MSTRG.16250,MSTRG.6150,MSTRG.29528,MSTRG.21625,MSTRG.7449,MSTRG.22933,MSTRG.37186,MSTRG.37187,MSTRG.16264,MSTRG.19352,MSTRG.6100,MSTRG.42575,MSTRG.19334,MSTRG.19336,MSTRG.242,MSTRG.1270,MSTRG.24658,MSTRG.1269,MSTRG.36622,MSTRG.6983,MSTRG.20270,MSTRG.169,MSTRG.33589,MSTRG.11338,MSTRG.178,MSTRG.182,MSTRG.198,MSTRG.199,MSTRG.39740,MSTRG.14469,MSTRG.40729,MSTRG.39738,MSTRG.39739,MSTRG.2641…	278
H3 vs. H7	Biological process	GO:0019684	photosynthesis, light reaction	40/143	1886/17000	2.03117e-08	9.25705e-06	MSTRG.29558,MSTRG.29557,MSTRG.18898,MSTRG.238,MSTRG.176,MSTRG.35391,MSTRG.34039,MSTRG.5598,MSTRG.9961,MSTRG.6874,MSTRG.32223,MSTRG.17410,MSTRG.25009,MSTRG.25008,MSTRG.14362,MSTRG.386,MSTRG.380,MSTRG.43197,MSTRG.17718,MSTRG.42706,MSTRG.25368,MSTRG.15007,MSTRG.42610,MSTRG.27812,MSTRG.26045,MSTRG.28687,MSTRG.28678,MSTRG.40368,MSTRG.39372,MSTRG.6508,MSTRG.34479,MSTRG.19697,MSTRG.37426,MSTRG.37427,MST…	40
H3 vs. H7	Biological process	GO:0042546	cell wall biogenesis	67/304	1886/17000	2.44221e-08	9.89368e-06	MSTRG.7457,MSTRG.19328,MSTRG.6963,MSTRG.169,MSTRG.23303,MSTRG.160,MSTRG.30504,MSTRG.30505,MSTRG.7389,MSTRG.21518,MSTRG.4292,MSTRG.5588,MSTRG.28180,MSTRG.359,MSTRG.33558,MSTRG.279,MSTRG.273,MSTRG.14317,MSTRG.41920,MSTRG.39665,MSTRG.29776,MSTRG.29777,MSTRG.30793,MSTRG.30794,MSTRG.33862,MSTRG.39170,MSTRG.19576,MSTRG.3609,MSTRG.15110,MSTRG.37343,MSTRG.33731,MSTRG.42661,MSTRG.15047,MSTRG.42660,MSTRG.9…	67
H3 vs. H7	Biological process	GO:0042221	response to chemical	426/3101	1886/17000	2.41841e-07	8.81753e-05	MSTRG.6169,MSTRG.16250,MSTRG.6150,MSTRG.9216,MSTRG.29528,MSTRG.21625,MSTRG.7449,MSTRG.22933,MSTRG.37186,MSTRG.37187,MSTRG.16264,MSTRG.32325,MSTRG.19352,MSTRG.7412,MSTRG.6100,MSTRG.41258,MSTRG.42575,MSTRG.19334,MSTRG.19336,MSTRG.227,MSTRG.33684,MSTRG.238,MSTRG.242,MSTRG.33660,MSTRG.1270,MSTRG.24658,MSTRG.1269,MSTRG.36622,MSTRG.6983,MSTRG.20270,MSTRG.169,MSTRG.33589,MSTRG.160,MSTRG.11338,MSTRG.178,…	426
H3 vs. H7	Biological process	GO:0009719	response to endogenous stimulus	278/1914	1886/17000	5.63227e-07	0.000186684	MSTRG.6169,MSTRG.16250,MSTRG.6150,MSTRG.29528,MSTRG.21625,MSTRG.7449,MSTRG.22933,MSTRG.37186,MSTRG.37187,MSTRG.16264,MSTRG.19352,MSTRG.6100,MSTRG.42575,MSTRG.19334,MSTRG.19336,MSTRG.242,MSTRG.1270,MSTRG.24658,MSTRG.1269,MSTRG.36622,MSTRG.6983,MSTRG.20270,MSTRG.169,MSTRG.33589,MSTRG.11338,MSTRG.178,MSTRG.182,MSTRG.198,MSTRG.199,MSTRG.39740,MSTRG.14469,MSTRG.40729,MSTRG.39738,MSTRG.39739,MSTRG.2641…	278
H3 vs. H7	Biological process	GO:0033993	response to lipid	172/1093	1886/17000	9.05928e-07	0.000275251	MSTRG.6169,MSTRG.21625,MSTRG.7449,MSTRG.22933,MSTRG.19352,MSTRG.6100,MSTRG.42575,MSTRG.19336,MSTRG.242,MSTRG.24658,MSTRG.36622,MSTRG.6983,MSTRG.20270,MSTRG.169,MSTRG.178,MSTRG.199,MSTRG.39740,MSTRG.39738,MSTRG.39739,MSTRG.26419,MSTRG.37117,MSTRG.42438,MSTRG.10839,MSTRG.8643,MSTRG.323,MSTRG.6889,MSTRG.9939,MSTRG.12628,MSTRG.37907,MSTRG.1145,MSTRG.279,MSTRG.24525,MSTRG.273,MSTRG.21485,MSTRG.37836,M…	172
H3 vs. H7	Biological process	GO:0009737	response to abscisic acid	112/654	1886/17000	1.61874e-06	0.000453995	MSTRG.6169,MSTRG.21625,MSTRG.7449,MSTRG.19352,MSTRG.6100,MSTRG.42575,MSTRG.19336,MSTRG.242,MSTRG.24658,MSTRG.20270,MSTRG.199,MSTRG.39740,MSTRG.39738,MSTRG.39739,MSTRG.37117,MSTRG.42438,MSTRG.10839,MSTRG.8643,MSTRG.323,MSTRG.6889,MSTRG.12628,MSTRG.279,MSTRG.24525,MSTRG.273,MSTRG.25843,MSTRG.32130,MSTRG.28928,MSTRG.28929,MSTRG.18730,MSTRG.14393,MSTRG.39665,MSTRG.18725,MSTRG.18728,MSTRG.7257,MSTRG.2…	112
H3 vs. H7	Biological process	GO:0045492	xylan biosynthetic process	15/36	1886/17000	2.57611e-06	0.000670893	MSTRG.7457,MSTRG.5588,MSTRG.28180,MSTRG.33862,MSTRG.33731,MSTRG.15047,MSTRG.9735,MSTRG.23427,MSTRG.37455,MSTRG.37457,MSTRG.30804,MSTRG.8107,MSTRG.9428,MSTRG.21378,MSTRG.41734,	15
H3 vs. H7	Biological process	GO:0097305	response to alcohol	113/669	1886/17000	2.86152e-06	0.00069554	MSTRG.6169,MSTRG.21625,MSTRG.7449,MSTRG.19352,MSTRG.6100,MSTRG.42575,MSTRG.19336,MSTRG.242,MSTRG.24658,MSTRG.20270,MSTRG.199,MSTRG.39740,MSTRG.39738,MSTRG.39739,MSTRG.37117,MSTRG.42438,MSTRG.10839,MSTRG.8643,MSTRG.323,MSTRG.6889,MSTRG.12628,MSTRG.279,MSTRG.24525,MSTRG.273,MSTRG.25843,MSTRG.32130,MSTRG.28928,MSTRG.28929,MSTRG.18730,MSTRG.14393,MSTRG.39665,MSTRG.18725,MSTRG.18728,MSTRG.7257,MSTRG.2…	113
H3 vs. H7	Biological process	GO:0016042	lipid catabolic process	60/299	1886/17000	3.53493e-06	0.000805522	MSTRG.7412,MSTRG.242,MSTRG.178,MSTRG.198,MSTRG.40788,MSTRG.25057,MSTRG.6005,MSTRG.6019,MSTRG.29495,MSTRG.13966,MSTRG.21577,MSTRG.273,MSTRG.25843,MSTRG.2495,MSTRG.28920,MSTRG.6815,MSTRG.16998,MSTRG.7287,MSTRG.7257,MSTRG.20531,MSTRG.414,MSTRG.13360,MSTRG.21708,MSTRG.25286,MSTRG.15018,MSTRG.20425,MSTRG.19404,MSTRG.16389,MSTRG.19455,MSTRG.19456,MSTRG.26524,MSTRG.43091,MSTRG.18935,MSTRG.42604,MSTRG.38…	60
H3 vs. H7	Biological process	GO:0045490	pectin catabolic process	26/92	1886/17000	4.76153e-06	0.00102121	MSTRG.28263,MSTRG.28264,MSTRG.12672,MSTRG.160,MSTRG.1221,MSTRG.10073,MSTRG.2428,MSTRG.2429,MSTRG.38316,MSTRG.20566,MSTRG.43259,MSTRG.380,MSTRG.16364,MSTRG.16368,MSTRG.16367,MSTRG.32755,MSTRG.20704,MSTRG.40260,MSTRG.43299,MSTRG.43260,MSTRG.4533,MSTRG.5817,MSTRG.15568,MSTRG.15577,MSTRG.18536,MSTRG.21240,	26
H3 vs. H7	Biological process	GO:0009755	hormone-mediated signaling pathway	181/1193	1886/17000	4.99175e-06	0.00101111	MSTRG.16250,MSTRG.6150,MSTRG.29528,MSTRG.21625,MSTRG.37186,MSTRG.37187,MSTRG.16264,MSTRG.19352,MSTRG.6100,MSTRG.42575,MSTRG.19334,MSTRG.19336,MSTRG.242,MSTRG.1270,MSTRG.1269,MSTRG.36622,MSTRG.6983,MSTRG.169,MSTRG.33589,MSTRG.11338,MSTRG.178,MSTRG.182,MSTRG.198,MSTRG.199,MSTRG.14469,MSTRG.40729,MSTRG.26419,MSTRG.18852,MSTRG.37117,MSTRG.13157,MSTRG.39764,MSTRG.10814,MSTRG.38364,MSTRG.7385,MSTRG.738…	181
H3 vs. H7	Biological process	GO:0009773	photosynthetic electron transport in photosystem I	10/18	1886/17000	5.20544e-06	0.000998897	MSTRG.29558,MSTRG.29557,MSTRG.35391,MSTRG.6874,MSTRG.17410,MSTRG.25009,MSTRG.25008,MSTRG.14362,MSTRG.17718,MSTRG.28687,	10
H3 vs. H7	Biological process	GO:0042545	cell wall modification	35/149	1886/17000	1.21877e-05	0.00222181	MSTRG.7457,MSTRG.7419,MSTRG.12672,MSTRG.160,MSTRG.1221,MSTRG.10073,MSTRG.6014,MSTRG.5588,MSTRG.38316,MSTRG.24988,MSTRG.43259,MSTRG.380,MSTRG.16364,MSTRG.16368,MSTRG.16367,MSTRG.33731,MSTRG.32755,MSTRG.18443,MSTRG.18444,MSTRG.42142,MSTRG.16680,MSTRG.40260,MSTRG.43299,MSTRG.43260,MSTRG.37455,MSTRG.37457,MSTRG.8170,MSTRG.41037,MSTRG.13804,MSTRG.6317,MSTRG.4533,MSTRG.15568,MSTRG.15577,MSTRG.18536,MST…	35
H3 vs. H7	Biological process	GO:1901700	response to oxygen-containing compound	256/1809	1886/17000	1.2647e-05	0.00219576	MSTRG.6169,MSTRG.9216,MSTRG.21625,MSTRG.7449,MSTRG.22933,MSTRG.32325,MSTRG.19352,MSTRG.7412,MSTRG.6100,MSTRG.42575,MSTRG.19336,MSTRG.238,MSTRG.242,MSTRG.33660,MSTRG.24658,MSTRG.36622,MSTRG.6983,MSTRG.20270,MSTRG.169,MSTRG.160,MSTRG.11338,MSTRG.178,MSTRG.198,MSTRG.199,MSTRG.34068,MSTRG.39740,MSTRG.39738,MSTRG.22054,MSTRG.39739,MSTRG.26419,MSTRG.39720,MSTRG.37117,MSTRG.6095,MSTRG.6066,MSTRG.21503,M…	256
H3 vs. H7	Biological process	GO:0071669	plant-type cell wall organization or biogenesis	67/360	1886/17000	1.40436e-05	0.0023274	MSTRG.29585,MSTRG.7419,MSTRG.19328,MSTRG.169,MSTRG.23303,MSTRG.160,MSTRG.13111,MSTRG.30504,MSTRG.30505,MSTRG.7389,MSTRG.21518,MSTRG.4292,MSTRG.6014,MSTRG.5588,MSTRG.28180,MSTRG.20207,MSTRG.20208,MSTRG.359,MSTRG.33558,MSTRG.33489,MSTRG.279,MSTRG.273,MSTRG.14317,MSTRG.39665,MSTRG.29776,MSTRG.29777,MSTRG.7273,MSTRG.15190,MSTRG.15183,MSTRG.39170,MSTRG.19576,MSTRG.24988,MSTRG.3609,MSTRG.12024,MSTRG.15…	67
H3 vs. H7	Biological process	GO:0010033	response to organic substance	323/2360	1886/17000	1.44471e-05	0.00229017	MSTRG.6169,MSTRG.16250,MSTRG.6150,MSTRG.29528,MSTRG.21625,MSTRG.7449,MSTRG.22933,MSTRG.37186,MSTRG.37187,MSTRG.16264,MSTRG.19352,MSTRG.6100,MSTRG.41258,MSTRG.42575,MSTRG.19334,MSTRG.19336,MSTRG.238,MSTRG.242,MSTRG.1270,MSTRG.24658,MSTRG.1269,MSTRG.36622,MSTRG.6983,MSTRG.20270,MSTRG.169,MSTRG.33589,MSTRG.160,MSTRG.11338,MSTRG.178,MSTRG.182,MSTRG.198,MSTRG.199,MSTRG.39740,MSTRG.14469,MSTRG.40729,MS…	323
H3 vs. H7	Biological process	GO:0015977	carbon fixation	13/32	1886/17000	1.67726e-05	0.00254803	MSTRG.1276,MSTRG.33534,MSTRG.6603,MSTRG.26060,MSTRG.14906,MSTRG.30185,MSTRG.21144,MSTRG.22484,MSTRG.18394,MSTRG.22445,MSTRG.17805,MSTRG.24408,MSTRG.25715,	13
H3 vs. H7	Biological process	GO:0032870	cellular response to hormone stimulus	185/1251	1886/17000	1.89751e-05	0.00276734	MSTRG.16250,MSTRG.6150,MSTRG.29528,MSTRG.21625,MSTRG.37186,MSTRG.37187,MSTRG.16264,MSTRG.19352,MSTRG.6100,MSTRG.42575,MSTRG.19334,MSTRG.19336,MSTRG.242,MSTRG.1270,MSTRG.1269,MSTRG.36622,MSTRG.6983,MSTRG.169,MSTRG.33589,MSTRG.11338,MSTRG.178,MSTRG.182,MSTRG.198,MSTRG.199,MSTRG.14469,MSTRG.40729,MSTRG.26419,MSTRG.18852,MSTRG.37117,MSTRG.13157,MSTRG.39764,MSTRG.10814,MSTRG.38364,MSTRG.7385,MSTRG.738…	185
H3 vs. H7	Biological process	GO:0070592	cell wall polysaccharide biosynthetic process	22/77	1886/17000	2.07818e-05	0.00291424	MSTRG.7457,MSTRG.5588,MSTRG.28180,MSTRG.33862,MSTRG.33731,MSTRG.42661,MSTRG.15047,MSTRG.42660,MSTRG.9735,MSTRG.23427,MSTRG.37455,MSTRG.37457,MSTRG.30804,MSTRG.38794,MSTRG.8107,MSTRG.9428,MSTRG.21378,MSTRG.15502,MSTRG.28814,MSTRG.28815,MSTRG.19954,MSTRG.41734,	22
H3 vs. H7	Biological process	GO:0044262	cellular carbohydrate metabolic process	95/566	1886/17000	2.27466e-05	0.00307164	MSTRG.28204,MSTRG.7457,MSTRG.30574,MSTRG.30575,MSTRG.7418,MSTRG.19328,MSTRG.238,MSTRG.6963,MSTRG.1276,MSTRG.23303,MSTRG.4292,MSTRG.7323,MSTRG.32206,MSTRG.9944,MSTRG.5588,MSTRG.28180,MSTRG.359,MSTRG.41097,MSTRG.9067,MSTRG.32170,MSTRG.9087,MSTRG.14344,MSTRG.29776,MSTRG.29777,MSTRG.30793,MSTRG.30794,MSTRG.40110,MSTRG.414,MSTRG.33862,MSTRG.39170,MSTRG.19576,MSTRG.1034,MSTRG.386,MSTRG.3686,MSTRG.27989…	95
H3 vs. H7	Biological process	GO:0009834	plant-type secondary cell wall biogenesis	27/106	1886/17000	2.55418e-05	0.00332591	MSTRG.30504,MSTRG.30505,MSTRG.7389,MSTRG.21518,MSTRG.5588,MSTRG.28180,MSTRG.33558,MSTRG.279,MSTRG.273,MSTRG.14317,MSTRG.39665,MSTRG.19576,MSTRG.15110,MSTRG.9735,MSTRG.37238,MSTRG.11800,MSTRG.14907,MSTRG.33102,MSTRG.8107,MSTRG.9428,MSTRG.29376,MSTRG.21378,MSTRG.28814,MSTRG.28815,MSTRG.37759,MSTRG.21270,MSTRG.41734,	27
H3 vs. H7	Biological process	GO:0019748	secondary metabolic process	66/360	1886/17000	2.65819e-05	0.00334198	MSTRG.3083,MSTRG.20379,MSTRG.169,MSTRG.6095,MSTRG.16111,MSTRG.16122,MSTRG.6066,MSTRG.17486,MSTRG.42436,MSTRG.34866,MSTRG.41147,MSTRG.41142,MSTRG.32238,MSTRG.33558,MSTRG.33492,MSTRG.279,MSTRG.273,MSTRG.28912,MSTRG.41925,MSTRG.15120,MSTRG.15121,MSTRG.7275,MSTRG.387,MSTRG.386,MSTRG.36898,MSTRG.27949,MSTRG.16353,MSTRG.41303,MSTRG.25286,MSTRG.15055,MSTRG.9735,MSTRG.6693,MSTRG.6641,MSTRG.34106,MSTRG.18…	66
H3 vs. H7	Biological process	GO:0044038	cell wall macromolecule biosynthetic process	24/90	1886/17000	3.15326e-05	0.00383226	MSTRG.7457,MSTRG.5588,MSTRG.28180,MSTRG.41920,MSTRG.33862,MSTRG.33731,MSTRG.42661,MSTRG.15047,MSTRG.42660,MSTRG.9735,MSTRG.23427,MSTRG.42108,MSTRG.37455,MSTRG.37457,MSTRG.30804,MSTRG.38794,MSTRG.8107,MSTRG.9428,MSTRG.21378,MSTRG.15502,MSTRG.28814,MSTRG.28815,MSTRG.19954,MSTRG.41734,	24
H3 vs. H7	Biological process	GO:0070589	cellular component macromolecule biosynthetic process	24/90	1886/17000	3.15326e-05	0.00383226	MSTRG.7457,MSTRG.5588,MSTRG.28180,MSTRG.41920,MSTRG.33862,MSTRG.33731,MSTRG.42661,MSTRG.15047,MSTRG.42660,MSTRG.9735,MSTRG.23427,MSTRG.42108,MSTRG.37455,MSTRG.37457,MSTRG.30804,MSTRG.38794,MSTRG.8107,MSTRG.9428,MSTRG.21378,MSTRG.15502,MSTRG.28814,MSTRG.28815,MSTRG.19954,MSTRG.41734,	24
H3 vs. H7	Biological process	GO:0009765	photosynthesis, light harvesting	15/43	1886/17000	3.29868e-05	0.00375843	MSTRG.18898,MSTRG.176,MSTRG.5598,MSTRG.9961,MSTRG.386,MSTRG.380,MSTRG.15007,MSTRG.28678,MSTRG.39372,MSTRG.34479,MSTRG.19697,MSTRG.41884,MSTRG.20116,MSTRG.21384,MSTRG.21382,	15
H3 vs. H7	Biological process	GO:0009698	phenylpropanoid metabolic process	44/214	1886/17000	3.67822e-05	0.00406388	MSTRG.3083,MSTRG.20379,MSTRG.169,MSTRG.17486,MSTRG.42436,MSTRG.41147,MSTRG.41142,MSTRG.32238,MSTRG.33558,MSTRG.28912,MSTRG.15120,MSTRG.15121,MSTRG.7275,MSTRG.386,MSTRG.36898,MSTRG.16353,MSTRG.41303,MSTRG.9735,MSTRG.6641,MSTRG.34106,MSTRG.18979,MSTRG.41683,MSTRG.41686,MSTRG.14907,MSTRG.38850,MSTRG.38849,MSTRG.29957,MSTRG.16680,MSTRG.31306,MSTRG.30023,MSTRG.33022,MSTRG.2850,MSTRG.38262,MSTRG.41036,…	44
H3 vs. H7	Biological process	GO:0010410	hemicellulose metabolic process	31/132	1886/17000	3.76378e-05	0.0040361	MSTRG.7457,MSTRG.6963,MSTRG.9944,MSTRG.5588,MSTRG.28180,MSTRG.30793,MSTRG.30794,MSTRG.33862,MSTRG.19576,MSTRG.15110,MSTRG.37343,MSTRG.33731,MSTRG.42661,MSTRG.15047,MSTRG.42660,MSTRG.9735,MSTRG.23427,MSTRG.42136,MSTRG.32690,MSTRG.37455,MSTRG.37457,MSTRG.30804,MSTRG.38794,MSTRG.8107,MSTRG.9428,MSTRG.21378,MSTRG.15502,MSTRG.21343,MSTRG.21245,MSTRG.2692,MSTRG.41734,	31
H3 vs. H7	Biological process	GO:0000272	polysaccharide catabolic process	49/249	1886/17000	4.54004e-05	0.00472942	MSTRG.28263,MSTRG.28264,MSTRG.12672,MSTRG.160,MSTRG.1221,MSTRG.39740,MSTRG.10073,MSTRG.39738,MSTRG.39739,MSTRG.9944,MSTRG.13950,MSTRG.13953,MSTRG.2428,MSTRG.2429,MSTRG.38316,MSTRG.19535,MSTRG.20566,MSTRG.43259,MSTRG.1034,MSTRG.386,MSTRG.380,MSTRG.34263,MSTRG.27989,MSTRG.16364,MSTRG.16368,MSTRG.16367,MSTRG.2237,MSTRG.32755,MSTRG.42136,MSTRG.20704,MSTRG.40260,MSTRG.43313,MSTRG.43299,MSTRG.43265,MST…	49
H3 vs. H7	Biological process	GO:0045488	pectin metabolic process	40/192	1886/17000	5.9918e-05	0.00606837	MSTRG.7457,MSTRG.7456,MSTRG.30574,MSTRG.30575,MSTRG.28263,MSTRG.28264,MSTRG.12672,MSTRG.160,MSTRG.1221,MSTRG.198,MSTRG.10073,MSTRG.2428,MSTRG.2429,MSTRG.38316,MSTRG.20566,MSTRG.43259,MSTRG.380,MSTRG.29738,MSTRG.16364,MSTRG.16368,MSTRG.16367,MSTRG.33731,MSTRG.6646,MSTRG.23427,MSTRG.32755,MSTRG.20704,MSTRG.40260,MSTRG.43299,MSTRG.43260,MSTRG.37455,MSTRG.37457,MSTRG.37442,MSTRG.8170,MSTRG.4533,MSTRG…	40
H3 vs. H7	Biological process	GO:0009767	photosynthetic electron transport chain	16/50	1886/17000	6.09651e-05	0.00600753	MSTRG.29558,MSTRG.29557,MSTRG.238,MSTRG.176,MSTRG.35391,MSTRG.6874,MSTRG.17410,MSTRG.25009,MSTRG.25008,MSTRG.14362,MSTRG.17718,MSTRG.27812,MSTRG.28687,MSTRG.40368,MSTRG.6318,MSTRG.14141,	16
H3 vs. H7	Biological process	GO:0048511	rhythmic process	41/200	1886/17000	7.15051e-05	0.00686073	MSTRG.6150,MSTRG.10940,MSTRG.42560,MSTRG.3083,MSTRG.199,MSTRG.10839,MSTRG.8643,MSTRG.9939,MSTRG.14372,MSTRG.13038,MSTRG.27170,MSTRG.34263,MSTRG.22298,MSTRG.1818,MSTRG.5371,MSTRG.14517,MSTRG.25249,MSTRG.39357,MSTRG.20777,MSTRG.30108,MSTRG.35816,MSTRG.21203,MSTRG.33123,MSTRG.3406,MSTRG.8252,MSTRG.42826,MSTRG.19970,MSTRG.19967,MSTRG.19969,MSTRG.19975,MSTRG.19973,MSTRG.19974,MSTRG.21470,MSTRG.40451,M…	41
H3 vs. H7	Biological process	GO:0007623	circadian rhythm	39/188	1886/17000	8.1142e-05	0.00758574	MSTRG.6150,MSTRG.10940,MSTRG.42560,MSTRG.3083,MSTRG.199,MSTRG.10839,MSTRG.8643,MSTRG.9939,MSTRG.14372,MSTRG.13038,MSTRG.27170,MSTRG.34263,MSTRG.22298,MSTRG.1818,MSTRG.5371,MSTRG.14517,MSTRG.25249,MSTRG.39357,MSTRG.20777,MSTRG.30108,MSTRG.35816,MSTRG.3406,MSTRG.8252,MSTRG.42826,MSTRG.19970,MSTRG.19967,MSTRG.19969,MSTRG.19975,MSTRG.19973,MSTRG.19974,MSTRG.21470,MSTRG.40451,MSTRG.38182,MSTRG.20889,M…	39
H3 vs. H7	Biological process	GO:0010393	galacturonan metabolic process	40/195	1886/17000	8.5827e-05	0.00782313	MSTRG.7457,MSTRG.7456,MSTRG.30574,MSTRG.30575,MSTRG.28263,MSTRG.28264,MSTRG.12672,MSTRG.160,MSTRG.1221,MSTRG.198,MSTRG.10073,MSTRG.2428,MSTRG.2429,MSTRG.38316,MSTRG.20566,MSTRG.43259,MSTRG.380,MSTRG.29738,MSTRG.16364,MSTRG.16368,MSTRG.16367,MSTRG.33731,MSTRG.6646,MSTRG.23427,MSTRG.32755,MSTRG.20704,MSTRG.40260,MSTRG.43299,MSTRG.43260,MSTRG.37455,MSTRG.37457,MSTRG.37442,MSTRG.8170,MSTRG.4533,MSTRG…	40
H3 vs. H7	Biological process	GO:0016051	carbohydrate biosynthetic process	72/419	1886/17000	0.00010306	0.00916479	MSTRG.7457,MSTRG.7456,MSTRG.30574,MSTRG.30575,MSTRG.7418,MSTRG.19328,MSTRG.6990,MSTRG.1276,MSTRG.23303,MSTRG.198,MSTRG.4292,MSTRG.6016,MSTRG.33534,MSTRG.5588,MSTRG.28180,MSTRG.359,MSTRG.41097,MSTRG.9067,MSTRG.32170,MSTRG.9087,MSTRG.14344,MSTRG.29776,MSTRG.29777,MSTRG.33862,MSTRG.39170,MSTRG.386,MSTRG.12024,MSTRG.33731,MSTRG.42661,MSTRG.15047,MSTRG.42660,MSTRG.9735,MSTRG.6646,MSTRG.6603,MSTRG.2342…	72
H3 vs. H7	Biological process	GO:0009832	plant-type cell wall biogenesis	44/224	1886/17000	0.000113199	0.00982671	MSTRG.19328,MSTRG.169,MSTRG.23303,MSTRG.160,MSTRG.30504,MSTRG.30505,MSTRG.7389,MSTRG.21518,MSTRG.4292,MSTRG.5588,MSTRG.28180,MSTRG.359,MSTRG.33558,MSTRG.279,MSTRG.273,MSTRG.14317,MSTRG.39665,MSTRG.29776,MSTRG.29777,MSTRG.39170,MSTRG.19576,MSTRG.3609,MSTRG.15110,MSTRG.9735,MSTRG.27883,MSTRG.37238,MSTRG.11800,MSTRG.14907,MSTRG.25516,MSTRG.33102,MSTRG.21045,MSTRG.8107,MSTRG.9428,MSTRG.29376,MSTRG.21…	44
H3 vs. H7	Biological process	GO:0030308	negative regulation of cell growth	10/25	1886/17000	0.000186966	0.015853	MSTRG.199,MSTRG.10839,MSTRG.37836,MSTRG.19970,MSTRG.19967,MSTRG.19969,MSTRG.19975,MSTRG.19973,MSTRG.19974,MSTRG.9343,	10
H3 vs. H7	Biological process	GO:0034637	cellular carbohydrate biosynthetic process	51/278	1886/17000	0.000205664	0.017042	MSTRG.7457,MSTRG.7418,MSTRG.19328,MSTRG.1276,MSTRG.23303,MSTRG.4292,MSTRG.5588,MSTRG.28180,MSTRG.359,MSTRG.41097,MSTRG.9067,MSTRG.32170,MSTRG.9087,MSTRG.14344,MSTRG.29776,MSTRG.29777,MSTRG.33862,MSTRG.39170,MSTRG.386,MSTRG.12024,MSTRG.33731,MSTRG.42661,MSTRG.15047,MSTRG.42660,MSTRG.9735,MSTRG.23427,MSTRG.4883,MSTRG.27883,MSTRG.14906,MSTRG.25516,MSTRG.7810,MSTRG.22484,MSTRG.27225,MSTRG.37455,MSTRG…	51
H3 vs. H7	Biological process	GO:0009624	response to nematode	24/102	1886/17000	0.000263608	0.0213581	MSTRG.28263,MSTRG.28264,MSTRG.33684,MSTRG.30414,MSTRG.15156,MSTRG.42795,MSTRG.15180,MSTRG.8509,MSTRG.20577,MSTRG.6796,MSTRG.15985,MSTRG.28388,MSTRG.33795,MSTRG.5297,MSTRG.32773,MSTRG.21234,MSTRG.42132,MSTRG.26894,MSTRG.20673,MSTRG.29387,MSTRG.10621,MSTRG.10603,MSTRG.24386,MSTRG.9230,	24
H3 vs. H7	Biological process	GO:0044264	cellular polysaccharide metabolic process	70/420	1886/17000	0.000322201	0.025538	MSTRG.7457,MSTRG.7418,MSTRG.19328,MSTRG.6963,MSTRG.1276,MSTRG.23303,MSTRG.4292,MSTRG.9944,MSTRG.5588,MSTRG.28180,MSTRG.359,MSTRG.9067,MSTRG.9087,MSTRG.14344,MSTRG.29776,MSTRG.29777,MSTRG.30793,MSTRG.30794,MSTRG.33862,MSTRG.39170,MSTRG.19576,MSTRG.1034,MSTRG.3686,MSTRG.27989,MSTRG.12024,MSTRG.15110,MSTRG.29738,MSTRG.37343,MSTRG.33731,MSTRG.42661,MSTRG.15047,MSTRG.42660,MSTRG.9735,MSTRG.2237,MSTRG.…	70
H3 vs. H7	Biological process	GO:0019253	reductive pentose-phosphate cycle	9/22	1886/17000	0.00032224	0.0249976	MSTRG.1276,MSTRG.33534,MSTRG.6603,MSTRG.26060,MSTRG.14906,MSTRG.22484,MSTRG.18394,MSTRG.22445,MSTRG.25715,	9
H3 vs. H7	Biological process	GO:0019685	photosynthesis, dark reaction	9/22	1886/17000	0.00032224	0.0249976	MSTRG.1276,MSTRG.33534,MSTRG.6603,MSTRG.26060,MSTRG.14906,MSTRG.22484,MSTRG.18394,MSTRG.22445,MSTRG.25715,	9
H3 vs. H7	Biological process	GO:0009813	flavonoid biosynthetic process	34/167	1886/17000	0.000325734	0.0242372	MSTRG.7421,MSTRG.160,MSTRG.23369,MSTRG.18852,MSTRG.16122,MSTRG.14394,MSTRG.17486,MSTRG.279,MSTRG.273,MSTRG.15640,MSTRG.15194,MSTRG.27148,MSTRG.380,MSTRG.14693,MSTRG.16450,MSTRG.41303,MSTRG.15900,MSTRG.10192,MSTRG.18979,MSTRG.20777,MSTRG.22520,MSTRG.7843,MSTRG.38850,MSTRG.38849,MSTRG.1697,MSTRG.1698,MSTRG.37543,MSTRG.2921,MSTRG.2850,MSTRG.13622,MSTRG.3989,MSTRG.3984,MSTRG.28756,MSTRG.28757,	34
H3 vs. H7	Biological process	GO:0010597	green leaf volatile biosynthetic process	12/36	1886/17000	0.000327461	0.0238784	MSTRG.3083,MSTRG.14372,MSTRG.27170,MSTRG.403,MSTRG.39357,MSTRG.40370,MSTRG.29837,MSTRG.14247,MSTRG.11979,MSTRG.25652,MSTRG.25653,MSTRG.15468,	12
H3 vs. H7	Biological process	GO:0019372	lipoxygenase pathway	12/36	1886/17000	0.000327461	0.0238784	MSTRG.3083,MSTRG.14372,MSTRG.27170,MSTRG.403,MSTRG.39357,MSTRG.40370,MSTRG.29837,MSTRG.14247,MSTRG.11979,MSTRG.25652,MSTRG.25653,MSTRG.15468,	12
H3 vs. H7	Biological process	GO:0010483	pollen tube reception	8/18	1886/17000	0.000354718	0.0248712	MSTRG.199,MSTRG.10839,MSTRG.19970,MSTRG.19967,MSTRG.19969,MSTRG.19975,MSTRG.19973,MSTRG.19974,	8
H3 vs. H7	Biological process	GO:0045926	negative regulation of growth	15/52	1886/17000	0.00037184	0.0255798	MSTRG.37189,MSTRG.199,MSTRG.10839,MSTRG.37836,MSTRG.6734,MSTRG.11807,MSTRG.34,MSTRG.19970,MSTRG.19967,MSTRG.19969,MSTRG.19975,MSTRG.19973,MSTRG.19974,MSTRG.12463,MSTRG.9343,	15
H3 vs. H7	Biological process	GO:0033692	cellular polysaccharide biosynthetic process	46/250	1886/17000	0.000383571	0.0258981	MSTRG.7457,MSTRG.7418,MSTRG.19328,MSTRG.1276,MSTRG.23303,MSTRG.4292,MSTRG.5588,MSTRG.28180,MSTRG.359,MSTRG.9067,MSTRG.9087,MSTRG.14344,MSTRG.29776,MSTRG.29777,MSTRG.33862,MSTRG.39170,MSTRG.12024,MSTRG.33731,MSTRG.42661,MSTRG.15047,MSTRG.42660,MSTRG.9735,MSTRG.23427,MSTRG.4883,MSTRG.27883,MSTRG.14906,MSTRG.25516,MSTRG.7810,MSTRG.22484,MSTRG.37455,MSTRG.37457,MSTRG.30804,MSTRG.38794,MSTRG.8107,MSTR…	46
H3 vs. H7	Biological process	GO:0071495	cellular response to endogenous stimulus	185/1321	1886/17000	0.000384926	0.0255171	MSTRG.16250,MSTRG.6150,MSTRG.29528,MSTRG.21625,MSTRG.37186,MSTRG.37187,MSTRG.16264,MSTRG.19352,MSTRG.6100,MSTRG.42575,MSTRG.19334,MSTRG.19336,MSTRG.242,MSTRG.1270,MSTRG.1269,MSTRG.36622,MSTRG.6983,MSTRG.169,MSTRG.33589,MSTRG.11338,MSTRG.178,MSTRG.182,MSTRG.198,MSTRG.199,MSTRG.14469,MSTRG.40729,MSTRG.26419,MSTRG.18852,MSTRG.37117,MSTRG.13157,MSTRG.39764,MSTRG.10814,MSTRG.38364,MSTRG.7385,MSTRG.738…	185
H3 vs. H7	Biological process	GO:0071383	cellular response to steroid hormone stimulus	26/119	1886/17000	0.000517063	0.0336645	MSTRG.6983,MSTRG.178,MSTRG.199,MSTRG.26419,MSTRG.10839,MSTRG.37836,MSTRG.27614,MSTRG.28482,MSTRG.17737,MSTRG.14578,MSTRG.43405,MSTRG.14088,MSTRG.14087,MSTRG.22520,MSTRG.34,MSTRG.8265,MSTRG.19970,MSTRG.19967,MSTRG.19969,MSTRG.19975,MSTRG.19973,MSTRG.19974,MSTRG.42352,MSTRG.43530,MSTRG.37659,MSTRG.36372,	26
H3 vs. H7	Biological process	GO:0048545	response to steroid hormone	26/120	1886/17000	0.000591684	0.037847	MSTRG.6983,MSTRG.178,MSTRG.199,MSTRG.26419,MSTRG.10839,MSTRG.37836,MSTRG.27614,MSTRG.28482,MSTRG.17737,MSTRG.14578,MSTRG.43405,MSTRG.14088,MSTRG.14087,MSTRG.22520,MSTRG.34,MSTRG.8265,MSTRG.19970,MSTRG.19967,MSTRG.19969,MSTRG.19975,MSTRG.19973,MSTRG.19974,MSTRG.42352,MSTRG.43530,MSTRG.37659,MSTRG.36372,	26
H3 vs. H7	Biological process	GO:0009741	response to brassinosteroid	29/140	1886/17000	0.000645225	0.0405602	MSTRG.6983,MSTRG.178,MSTRG.199,MSTRG.26419,MSTRG.10839,MSTRG.27614,MSTRG.3727,MSTRG.28482,MSTRG.17737,MSTRG.14578,MSTRG.43405,MSTRG.14088,MSTRG.14087,MSTRG.22520,MSTRG.34,MSTRG.8265,MSTRG.75,MSTRG.37590,MSTRG.19970,MSTRG.19967,MSTRG.19969,MSTRG.19975,MSTRG.19973,MSTRG.19974,MSTRG.42352,MSTRG.23175,MSTRG.43530,MSTRG.9260,MSTRG.36372,	29
H3 vs. H7	Biological process	GO:0044036	cell wall macromolecule metabolic process	40/214	1886/17000	0.000647203	0.0399949	MSTRG.7457,MSTRG.6963,MSTRG.9944,MSTRG.5588,MSTRG.28180,MSTRG.41920,MSTRG.30793,MSTRG.30794,MSTRG.33862,MSTRG.19576,MSTRG.15110,MSTRG.37343,MSTRG.33731,MSTRG.42661,MSTRG.15047,MSTRG.42660,MSTRG.9735,MSTRG.3572,MSTRG.23427,MSTRG.42108,MSTRG.42136,MSTRG.32690,MSTRG.37455,MSTRG.37457,MSTRG.30804,MSTRG.38794,MSTRG.8107,MSTRG.9428,MSTRG.3255,MSTRG.21378,MSTRG.15502,MSTRG.28814,MSTRG.28815,MSTRG.19954,…	40
H3 vs. H7	Biological process	GO:0050896	response to stimulus	824/6850	1886/17000	0.000805082	0.0481202	MSTRG.22917,MSTRG.18898,MSTRG.6169,MSTRG.28218,MSTRG.16250,MSTRG.6150,MSTRG.9216,MSTRG.29521,MSTRG.29528,MSTRG.18882,MSTRG.10979,MSTRG.21625,MSTRG.6123,MSTRG.33619,MSTRG.42560,MSTRG.28263,MSTRG.28264,MSTRG.7449,MSTRG.22933,MSTRG.29582,MSTRG.21616,MSTRG.22946,MSTRG.37186,MSTRG.37187,MSTRG.16264,MSTRG.32325,MSTRG.19352,MSTRG.22990,MSTRG.7412,MSTRG.21670,MSTRG.22978,MSTRG.6100,MSTRG.6101,MSTRG.41258…	824
H3 vs. H7	Biological process	GO:0042445	hormone metabolic process	29/142	1886/17000	0.000819644	0.0482003	MSTRG.30598,MSTRG.169,MSTRG.37948,MSTRG.198,MSTRG.10814,MSTRG.7385,MSTRG.7389,MSTRG.31704,MSTRG.28451,MSTRG.36959,MSTRG.25368,MSTRG.12805,MSTRG.18973,MSTRG.7082,MSTRG.18443,MSTRG.18444,MSTRG.22520,MSTRG.43475,MSTRG.43473,MSTRG.43468,MSTRG.8265,MSTRG.75,MSTRG.37590,MSTRG.33068,MSTRG.38190,MSTRG.10611,MSTRG.43510,MSTRG.27415,MSTRG.3963,	29
H3 vs. H7	Biological process	GO:0009723	response to ethylene	56/331	1886/17000	0.000847785	0.0490639	MSTRG.6169,MSTRG.16250,MSTRG.37186,MSTRG.37187,MSTRG.19334,MSTRG.11338,MSTRG.199,MSTRG.13157,MSTRG.39764,MSTRG.38364,MSTRG.10839,MSTRG.8684,MSTRG.7306,MSTRG.279,MSTRG.273,MSTRG.31704,MSTRG.18725,MSTRG.28451,MSTRG.9870,MSTRG.43250,MSTRG.380,MSTRG.16447,MSTRG.15033,MSTRG.25286,MSTRG.9748,MSTRG.16387,MSTRG.32485,MSTRG.6652,MSTRG.38583,MSTRG.15392,MSTRG.32758,MSTRG.42135,MSTRG.2175,MSTRG.21162,MSTRG.…	56
H3 vs. H7	Biological process	GO:0009742	brassinosteroid mediated signaling pathway	24/110	1886/17000	0.00085033	0.0484422	MSTRG.6983,MSTRG.178,MSTRG.199,MSTRG.26419,MSTRG.10839,MSTRG.27614,MSTRG.28482,MSTRG.17737,MSTRG.14578,MSTRG.43405,MSTRG.14088,MSTRG.14087,MSTRG.22520,MSTRG.34,MSTRG.8265,MSTRG.19970,MSTRG.19967,MSTRG.19969,MSTRG.19975,MSTRG.19973,MSTRG.19974,MSTRG.42352,MSTRG.43530,MSTRG.36372,	24
H3 vs. H7	Biological process	GO:0044550	secondary metabolite biosynthetic process	39/210	1886/17000	0.000853485	0.047874	MSTRG.3083,MSTRG.20379,MSTRG.16111,MSTRG.17486,MSTRG.42436,MSTRG.41147,MSTRG.41142,MSTRG.32238,MSTRG.33558,MSTRG.279,MSTRG.273,MSTRG.28912,MSTRG.7275,MSTRG.387,MSTRG.386,MSTRG.36898,MSTRG.16353,MSTRG.41303,MSTRG.25286,MSTRG.6641,MSTRG.18979,MSTRG.41683,MSTRG.41686,MSTRG.14907,MSTRG.38850,MSTRG.38849,MSTRG.31306,MSTRG.33022,MSTRG.38262,MSTRG.41036,MSTRG.29376,MSTRG.41012,MSTRG.5839,MSTRG.33384,MST…	39
P3 vs. P5	Molecular function	GO:0016491	oxidoreductase activity	147/1952	758/17716	2.98317e-12	2.70275e-09	MSTRG.20971,MSTRG.15153,MSTRG.15159,MSTRG.26283,MSTRG.14273,MSTRG.15120,MSTRG.15121,MSTRG.15366,MSTRG.7275,MSTRG.26255,MSTRG.40796,MSTRG.38237,MSTRG.8353,MSTRG.33846,MSTRG.8539,MSTRG.38287,MSTRG.29329,MSTRG.21858,MSTRG.6132,MSTRG.7466,MSTRG.414,MSTRG.14907,MSTRG.33400,MSTRG.19356,MSTRG.29376,MSTRG.42108,MSTRG.17393,MSTRG.21415,MSTRG.7421,MSTRG.21411,MSTRG.33689,MSTRG.8937,MSTRG.32596,MSTRG.8932,M…	147
P3 vs. P5	Molecular function	GO:0016682	oxidoreductase activity, acting on diphenols and related substances as donors, oxygen as acceptor	17/83	758/17716	6.50253e-08	2.94565e-05	MSTRG.26283,MSTRG.15120,MSTRG.15121,MSTRG.14907,MSTRG.33400,MSTRG.29376,MSTRG.21415,MSTRG.21411,MSTRG.25982,MSTRG.38850,MSTRG.38849,MSTRG.33384,MSTRG.30023,MSTRG.15907,MSTRG.33558,MSTRG.32146,MSTRG.38787,	17
P3 vs. P5	Molecular function	GO:0016679	oxidoreductase activity, acting on diphenols and related substances as donors	17/88	758/17716	1.60124e-07	4.83576e-05	MSTRG.26283,MSTRG.15120,MSTRG.15121,MSTRG.14907,MSTRG.33400,MSTRG.29376,MSTRG.21415,MSTRG.21411,MSTRG.25982,MSTRG.38850,MSTRG.38849,MSTRG.33384,MSTRG.30023,MSTRG.15907,MSTRG.33558,MSTRG.32146,MSTRG.38787,	17
P3 vs. P5	Molecular function	GO:0052716	hydroquinone:oxygen oxidoreductase activity	11/41	758/17716	7.9726e-07	0.000180579	MSTRG.15120,MSTRG.15121,MSTRG.14907,MSTRG.29376,MSTRG.38850,MSTRG.38849,MSTRG.33384,MSTRG.30023,MSTRG.15907,MSTRG.33558,MSTRG.38787,	11
P3 vs. P5	Molecular function	GO:0004364	glutathione transferase activity	13/69	758/17716	6.11538e-06	0.00110811	MSTRG.426,MSTRG.12752,MSTRG.43181,MSTRG.6097,MSTRG.6095,MSTRG.9306,MSTRG.42614,MSTRG.42613,MSTRG.22606,MSTRG.33492,MSTRG.18922,MSTRG.18749,MSTRG.29602,	13
P3 vs. P5	Molecular function	GO:0003700	DNA-binding transcription factor activity	90/1329	758/17716	8.42114e-06	0.00127159	MSTRG.27378,MSTRG.7252,MSTRG.37178,MSTRG.15395,MSTRG.14286,MSTRG.7020,MSTRG.28027,MSTRG.878,MSTRG.876,MSTRG.19764,MSTRG.11800,MSTRG.30552,MSTRG.15180,MSTRG.37186,MSTRG.18446,MSTRG.37187,MSTRG.8314,MSTRG.27390,MSTRG.32567,MSTRG.412,MSTRG.19352,MSTRG.18257,MSTRG.33887,MSTRG.33868,MSTRG.19334,MSTRG.24989,MSTRG.21464,MSTRG.23406,MSTRG.234,MSTRG.249,MSTRG.7629,MSTRG.243,MSTRG.7627,MSTRG.386,MSTRG.1908…	90
P3 vs. P5	Molecular function	GO:0016298	lipase activity	20/155	758/17716	1.04355e-05	0.00135065	MSTRG.7257,MSTRG.39382,MSTRG.414,MSTRG.678,MSTRG.243,MSTRG.13360,MSTRG.8276,MSTRG.25286,MSTRG.6005,MSTRG.16389,MSTRG.19455,MSTRG.19456,MSTRG.21580,MSTRG.26524,MSTRG.37404,MSTRG.37408,MSTRG.6815,MSTRG.38585,MSTRG.14150,MSTRG.37493,	20
P3 vs. P5	Molecular function	GO:0043565	sequence-specific DNA binding	75/1071	758/17716	1.64039e-05	0.00185774	MSTRG.27378,MSTRG.14286,MSTRG.21625,MSTRG.27170,MSTRG.878,MSTRG.876,MSTRG.19764,MSTRG.11800,MSTRG.30552,MSTRG.15180,MSTRG.8314,MSTRG.27390,MSTRG.414,MSTRG.32567,MSTRG.412,MSTRG.33887,MSTRG.6101,MSTRG.19334,MSTRG.24989,MSTRG.21464,MSTRG.23406,MSTRG.234,MSTRG.249,MSTRG.7629,MSTRG.243,MSTRG.6537,MSTRG.7627,MSTRG.386,MSTRG.19083,MSTRG.380,MSTRG.21370,MSTRG.28806,MSTRG.34475,MSTRG.24268,MSTRG.42924,MS…	75
P3 vs. P5	Molecular function	GO:0052689	carboxylic ester hydrolase activity	30/315	758/17716	3.75206e-05	0.00377707	MSTRG.42752,MSTRG.32755,MSTRG.414,MSTRG.678,MSTRG.43259,MSTRG.466,MSTRG.243,MSTRG.12672,MSTRG.380,MSTRG.13360,MSTRG.10073,MSTRG.13589,MSTRG.41611,MSTRG.8276,MSTRG.6005,MSTRG.40260,MSTRG.19455,MSTRG.19456,MSTRG.21580,MSTRG.43260,MSTRG.26524,MSTRG.11260,MSTRG.37404,MSTRG.37408,MSTRG.11257,MSTRG.11283,MSTRG.11288,MSTRG.14150,MSTRG.37493,MSTRG.38316,	30
P3 vs. P5	Molecular function	GO:0005507	copper ion binding	19/156	758/17716	3.90691e-05	0.00353966	MSTRG.15120,MSTRG.15121,MSTRG.15366,MSTRG.14907,MSTRG.29376,MSTRG.6755,MSTRG.380,MSTRG.38850,MSTRG.38849,MSTRG.33384,MSTRG.1877,MSTRG.1890,MSTRG.30023,MSTRG.43547,MSTRG.15907,MSTRG.33558,MSTRG.32146,MSTRG.38787,MSTRG.18922,	19
P3 vs. P5	Molecular function	GO:0016835	carbon-oxygen lyase activity	22/204	758/17716	6.54399e-05	0.00538987	MSTRG.30767,MSTRG.19545,MSTRG.28263,MSTRG.28264,MSTRG.18443,MSTRG.18444,MSTRG.9820,MSTRG.380,MSTRG.30907,MSTRG.5817,MSTRG.23382,MSTRG.75,MSTRG.25120,MSTRG.20858,MSTRG.20857,MSTRG.20860,MSTRG.20429,MSTRG.41389,MSTRG.34574,MSTRG.24793,MSTRG.26776,MSTRG.31927,	22
P3 vs. P5	Molecular function	GO:0016762	xyloglucan:xyloglucosyl transferase activity	8/36	758/17716	0.000112783	0.0072987	MSTRG.5282,MSTRG.19576,MSTRG.25510,MSTRG.6963,MSTRG.18867,MSTRG.2878,MSTRG.2879,MSTRG.2874,	8
P3 vs. P5	Molecular function	GO:0016413	O-acetyltransferase activity	11/67	758/17716	0.000117669	0.00710719	MSTRG.33862,MSTRG.380,MSTRG.1474,MSTRG.198,MSTRG.15110,MSTRG.19867,MSTRG.33731,MSTRG.15047,MSTRG.17615,MSTRG.23064,MSTRG.14124,	11
P3 vs. P5	Molecular function	GO:0016832	aldehyde-lyase activity	8/38	758/17716	0.000168985	0.00956879	MSTRG.18443,MSTRG.18444,MSTRG.41033,MSTRG.16616,MSTRG.2944,MSTRG.2948,MSTRG.2938,MSTRG.2939,	8
P3 vs. P5	Molecular function	GO:0140110	transcription regulator activity	91/1472	758/17716	0.000216777	0.0115529	MSTRG.27378,MSTRG.7252,MSTRG.37178,MSTRG.15395,MSTRG.14286,MSTRG.7020,MSTRG.28027,MSTRG.878,MSTRG.876,MSTRG.19764,MSTRG.11800,MSTRG.30552,MSTRG.15180,MSTRG.37186,MSTRG.18446,MSTRG.37187,MSTRG.8314,MSTRG.27390,MSTRG.32567,MSTRG.412,MSTRG.19352,MSTRG.18257,MSTRG.33887,MSTRG.33868,MSTRG.19334,MSTRG.24989,MSTRG.21464,MSTRG.23406,MSTRG.234,MSTRG.249,MSTRG.7629,MSTRG.243,MSTRG.7627,MSTRG.386,MSTRG.1908…	91
P3 vs. P5	Molecular function	GO:0046527	glucosyltransferase activity	26/284	758/17716	0.000228374	0.0114948	MSTRG.5282,MSTRG.19328,MSTRG.10996,MSTRG.19576,MSTRG.4395,MSTRG.1086,MSTRG.25510,MSTRG.379,MSTRG.6963,MSTRG.386,MSTRG.380,MSTRG.30080,MSTRG.30077,MSTRG.37122,MSTRG.18867,MSTRG.21270,MSTRG.14953,MSTRG.19188,MSTRG.11267,MSTRG.11279,MSTRG.15636,MSTRG.2878,MSTRG.2879,MSTRG.2874,MSTRG.41731,MSTRG.41961,	26
P3 vs. P5	Molecular function	GO:0016829	lyase activity	40/518	758/17716	0.000236844	0.0112937	MSTRG.38255,MSTRG.30767,MSTRG.19545,MSTRG.28263,MSTRG.28264,MSTRG.18443,MSTRG.18444,MSTRG.41033,MSTRG.9820,MSTRG.6305,MSTRG.380,MSTRG.15935,MSTRG.30907,MSTRG.5817,MSTRG.16616,MSTRG.23382,MSTRG.14474,MSTRG.75,MSTRG.25120,MSTRG.20858,MSTRG.20857,MSTRG.30897,MSTRG.20860,MSTRG.2944,MSTRG.2948,MSTRG.2938,MSTRG.2939,MSTRG.16159,MSTRG.20429,MSTRG.41389,MSTRG.33746,MSTRG.13915,MSTRG.34574,MSTRG.24793,MST…	40
P3 vs. P5	Molecular function	GO:0008194	UDP-glycosyltransferase activity	36/454	758/17716	0.000290355	0.0131531	MSTRG.8107,MSTRG.7457,MSTRG.7456,MSTRG.14096,MSTRG.14093,MSTRG.19328,MSTRG.10996,MSTRG.4395,MSTRG.1086,MSTRG.379,MSTRG.386,MSTRG.380,MSTRG.30093,MSTRG.12445,MSTRG.30080,MSTRG.30077,MSTRG.10000,MSTRG.10001,MSTRG.198,MSTRG.37122,MSTRG.35176,MSTRG.19667,MSTRG.29474,MSTRG.6016,MSTRG.2234,MSTRG.21270,MSTRG.14953,MSTRG.19188,MSTRG.23427,MSTRG.11267,MSTRG.11279,MSTRG.15636,MSTRG.37455,MSTRG.41731,MSTRG.…	36
P3 vs. P5	Molecular function	GO:0000976	transcription cis-regulatory region binding	54/775	758/17716	0.000292357	0.0126131	MSTRG.27378,MSTRG.14286,MSTRG.27170,MSTRG.878,MSTRG.876,MSTRG.19764,MSTRG.11800,MSTRG.30552,MSTRG.8314,MSTRG.27390,MSTRG.414,MSTRG.412,MSTRG.6101,MSTRG.19334,MSTRG.21464,MSTRG.234,MSTRG.7629,MSTRG.243,MSTRG.6537,MSTRG.19083,MSTRG.380,MSTRG.28806,MSTRG.34475,MSTRG.42924,MSTRG.25566,MSTRG.27983,MSTRG.41804,MSTRG.41845,MSTRG.14487,MSTRG.21959,MSTRG.7392,MSTRG.9326,MSTRG.7562,MSTRG.9745,MSTRG.15295,M…	54
P3 vs. P5	Molecular function	GO:0001067	transcription regulatory region nucleic acid binding	54/775	758/17716	0.000292357	0.0126131	MSTRG.27378,MSTRG.14286,MSTRG.27170,MSTRG.878,MSTRG.876,MSTRG.19764,MSTRG.11800,MSTRG.30552,MSTRG.8314,MSTRG.27390,MSTRG.414,MSTRG.412,MSTRG.6101,MSTRG.19334,MSTRG.21464,MSTRG.234,MSTRG.7629,MSTRG.243,MSTRG.6537,MSTRG.19083,MSTRG.380,MSTRG.28806,MSTRG.34475,MSTRG.42924,MSTRG.25566,MSTRG.27983,MSTRG.41804,MSTRG.41845,MSTRG.14487,MSTRG.21959,MSTRG.7392,MSTRG.9326,MSTRG.7562,MSTRG.9745,MSTRG.15295,M…	54
P3 vs. P5	Molecular function	GO:0046910	pectinesterase inhibitor activity	8/44	758/17716	0.0004883	0.0192348	MSTRG.43259,MSTRG.12672,MSTRG.380,MSTRG.10073,MSTRG.13589,MSTRG.13594,MSTRG.40260,MSTRG.43260,	8
P3 vs. P5	Molecular function	GO:0004553	hydrolase activity, hydrolyzing O-glycosyl compounds	37/489	758/17716	0.000588138	0.0222022	MSTRG.5095,MSTRG.30312,MSTRG.5282,MSTRG.6132,MSTRG.7419,MSTRG.19576,MSTRG.31276,MSTRG.42381,MSTRG.25510,MSTRG.6963,MSTRG.386,MSTRG.380,MSTRG.15508,MSTRG.23362,MSTRG.198,MSTRG.39740,MSTRG.35370,MSTRG.18867,MSTRG.1853,MSTRG.37040,MSTRG.37039,MSTRG.36184,MSTRG.989,MSTRG.39027,MSTRG.6200,MSTRG.9944,MSTRG.22680,MSTRG.43346,MSTRG.43277,MSTRG.43265,MSTRG.11488,MSTRG.29831,MSTRG.2878,MSTRG.2879,MSTRG.287…	37
P3 vs. P5	Molecular function	GO:1990837	sequence-specific double-stranded DNA binding	54/800	758/17716	0.000623256	0.0225868	MSTRG.27378,MSTRG.14286,MSTRG.27170,MSTRG.878,MSTRG.876,MSTRG.19764,MSTRG.11800,MSTRG.30552,MSTRG.8314,MSTRG.27390,MSTRG.414,MSTRG.412,MSTRG.6101,MSTRG.19334,MSTRG.21464,MSTRG.234,MSTRG.7629,MSTRG.243,MSTRG.6537,MSTRG.19083,MSTRG.380,MSTRG.28806,MSTRG.34475,MSTRG.42924,MSTRG.25566,MSTRG.27983,MSTRG.41804,MSTRG.41845,MSTRG.14487,MSTRG.21959,MSTRG.7392,MSTRG.9326,MSTRG.7562,MSTRG.9745,MSTRG.15295,M…	54
P3 vs. P5	Molecular function	GO:0016765	transferase activity, transferring alkyl or aryl (other than methyl) groups	17/163	758/17716	0.00063052	0.0219712	MSTRG.426,MSTRG.12752,MSTRG.243,MSTRG.43181,MSTRG.6097,MSTRG.6095,MSTRG.9306,MSTRG.42614,MSTRG.42613,MSTRG.22606,MSTRG.33492,MSTRG.34574,MSTRG.23667,MSTRG.18922,MSTRG.18749,MSTRG.29602,MSTRG.34196,	17
P3 vs. P5	Molecular function	GO:0016758	hexosyltransferase activity	36/474	758/17716	0.000648156	0.0217492	MSTRG.8107,MSTRG.7457,MSTRG.7456,MSTRG.5282,MSTRG.19328,MSTRG.10996,MSTRG.19576,MSTRG.4395,MSTRG.1086,MSTRG.25510,MSTRG.379,MSTRG.6963,MSTRG.386,MSTRG.380,MSTRG.30093,MSTRG.30080,MSTRG.30077,MSTRG.198,MSTRG.37122,MSTRG.18867,MSTRG.35176,MSTRG.19667,MSTRG.6016,MSTRG.21270,MSTRG.14953,MSTRG.19188,MSTRG.23427,MSTRG.11267,MSTRG.11279,MSTRG.15636,MSTRG.37455,MSTRG.2878,MSTRG.2879,MSTRG.2874,MSTRG.4173…	36
P3 vs. P5	Molecular function	GO:0102483	scopolin beta-glucosidase activity	9/60	758/17716	0.000956293	0.0298759	MSTRG.31276,MSTRG.23362,MSTRG.35370,MSTRG.1853,MSTRG.37040,MSTRG.37039,MSTRG.989,MSTRG.6200,MSTRG.29831,	9
P3 vs. P5	Molecular function	GO:0016757	glycosyltransferase activity	51/765	758/17716	0.00114924	0.034707	MSTRG.8107,MSTRG.7457,MSTRG.7456,MSTRG.14096,MSTRG.14093,MSTRG.5282,MSTRG.19328,MSTRG.10996,MSTRG.19576,MSTRG.4395,MSTRG.234,MSTRG.1086,MSTRG.25510,MSTRG.379,MSTRG.6963,MSTRG.386,MSTRG.380,MSTRG.30093,MSTRG.12445,MSTRG.30080,MSTRG.30077,MSTRG.10000,MSTRG.10001,MSTRG.198,MSTRG.40300,MSTRG.37122,MSTRG.18867,MSTRG.35176,MSTRG.19667,MSTRG.29474,MSTRG.34815,MSTRG.42660,MSTRG.6016,MSTRG.577,MSTRG.4211,…	51
P3 vs. P5	Molecular function	GO:0003824	catalytic activity	502/10798	758/17716	0.00122744	0.035873	MSTRG.20971,MSTRG.8107,MSTRG.7257,MSTRG.27140,MSTRG.29787,MSTRG.42752,MSTRG.38255,MSTRG.15153,MSTRG.39344,MSTRG.15159,MSTRG.19752,MSTRG.28462,MSTRG.26283,MSTRG.9428,MSTRG.1733,MSTRG.37397,MSTRG.14273,MSTRG.15120,MSTRG.5095,MSTRG.15121,MSTRG.12099,MSTRG.15366,MSTRG.7275,MSTRG.15125,MSTRG.8126,MSTRG.18879,MSTRG.30767,MSTRG.26255,MSTRG.28434,MSTRG.38481,MSTRG.20965,MSTRG.40796,MSTRG.38237,MSTRG.8353…	502
P3 vs. P5	Molecular function	GO:0046593	mandelonitrile lyase activity	5/21	758/17716	0.00162515	0.0460121	MSTRG.16616,MSTRG.2944,MSTRG.2948,MSTRG.2938,MSTRG.2939,	5
P3 vs. P5	Molecular function	GO:0045330	aspartyl esterase activity	9/65	758/17716	0.00171062	0.0469644	MSTRG.32755,MSTRG.43259,MSTRG.12672,MSTRG.380,MSTRG.10073,MSTRG.13589,MSTRG.40260,MSTRG.43260,MSTRG.38316,	9
P3 vs. P5	Molecular function	GO:0030599	pectinesterase activity	9/65	758/17716	0.00171062	0.0469644	MSTRG.32755,MSTRG.43259,MSTRG.12672,MSTRG.380,MSTRG.10073,MSTRG.13589,MSTRG.40260,MSTRG.43260,MSTRG.38316,	9
P3 vs. P5	Molecular function	GO:0004806	triglyceride lipase activity	6/31	758/17716	0.00176984	0.0458137	MSTRG.243,MSTRG.6005,MSTRG.19455,MSTRG.19456,MSTRG.37404,MSTRG.37408,	6
P3 vs. P5	Molecular function	GO:0016684	oxidoreductase activity, acting on peroxide as acceptor	14/135	758/17716	0.00194236	0.0429215	MSTRG.15153,MSTRG.15159,MSTRG.6132,MSTRG.386,MSTRG.380,MSTRG.2309,MSTRG.35164,MSTRG.8460,MSTRG.9927,MSTRG.37842,MSTRG.18922,MSTRG.2652,MSTRG.2653,MSTRG.18749,	14
P3 vs. P5	Molecular function	GO:0005506	iron ion binding	32/433	758/17716	0.00195859	0.0422497	MSTRG.14273,MSTRG.38287,MSTRG.33689,MSTRG.9819,MSTRG.234,MSTRG.380,MSTRG.395,MSTRG.5845,MSTRG.27988,MSTRG.29504,MSTRG.2502,MSTRG.75,MSTRG.1404,MSTRG.15026,MSTRG.28320,MSTRG.734,MSTRG.29468,MSTRG.33766,MSTRG.41389,MSTRG.42460,MSTRG.42459,MSTRG.22685,MSTRG.25843,MSTRG.10120,MSTRG.36547,MSTRG.31089,MSTRG.31090,MSTRG.13050,MSTRG.38103,MSTRG.9464,MSTRG.28756,MSTRG.28757,	32
P3 vs. P5	Molecular function	GO:0020037	heme binding	34/470	758/17716	0.00204621	0.0431132	MSTRG.15153,MSTRG.15159,MSTRG.14273,MSTRG.6132,MSTRG.9819,MSTRG.380,MSTRG.395,MSTRG.5845,MSTRG.29504,MSTRG.2502,MSTRG.75,MSTRG.1404,MSTRG.35164,MSTRG.8460,MSTRG.28320,MSTRG.734,MSTRG.41389,MSTRG.42460,MSTRG.42459,MSTRG.22685,MSTRG.9927,MSTRG.37842,MSTRG.25843,MSTRG.10120,MSTRG.36547,MSTRG.31089,MSTRG.31090,MSTRG.2652,MSTRG.2653,MSTRG.13050,MSTRG.38103,MSTRG.9464,MSTRG.28756,MSTRG.28757,	34
P3 vs. P5	Molecular function	GO:0010333	terpene synthase activity	7/43	758/17716	0.00214297	0.0441257	MSTRG.19545,MSTRG.380,MSTRG.23382,MSTRG.25120,MSTRG.20858,MSTRG.20857,MSTRG.20860,	7
P3 vs. P5	Molecular function	GO:0016614	oxidoreductase activity, acting on CH-OH group of donors	26/333	758/17716	0.00238811	0.0480807	MSTRG.7275,MSTRG.8353,MSTRG.21858,MSTRG.42108,MSTRG.7421,MSTRG.32596,MSTRG.19081,MSTRG.24206,MSTRG.36898,MSTRG.16616,MSTRG.2944,MSTRG.2948,MSTRG.2938,MSTRG.2939,MSTRG.28133,MSTRG.9744,MSTRG.31306,MSTRG.9770,MSTRG.32206,MSTRG.22617,MSTRG.25859,MSTRG.5969,MSTRG.5965,MSTRG.41920,MSTRG.28750,MSTRG.31927,	26
P3 vs. P5	Molecular function	GO:0016705	oxidoreductase activity, acting on paired donors, with incorporation or reduction of molecular oxygen	36/511	758/17716	0.00240081	0.0453153	MSTRG.14273,MSTRG.38237,MSTRG.29329,MSTRG.414,MSTRG.8937,MSTRG.8932,MSTRG.9819,MSTRG.380,MSTRG.395,MSTRG.5845,MSTRG.15524,MSTRG.29504,MSTRG.2502,MSTRG.75,MSTRG.1404,MSTRG.15040,MSTRG.28320,MSTRG.734,MSTRG.33713,MSTRG.41389,MSTRG.42460,MSTRG.42459,MSTRG.22685,MSTRG.25843,MSTRG.10120,MSTRG.36547,MSTRG.31089,MSTRG.31090,MSTRG.29871,MSTRG.29872,MSTRG.13050,MSTRG.38103,MSTRG.9464,MSTRG.31704,MSTRG.287…	36
P3 vs. P5	Cellular component	GO:0005576	extracellular region	139/1628	714/17939	0	0	MSTRG.15153,MSTRG.15159,MSTRG.15120,MSTRG.15121,MSTRG.8598,MSTRG.15190,MSTRG.32755,MSTRG.33846,MSTRG.28016,MSTRG.39382,MSTRG.42789,MSTRG.42788,MSTRG.21616,MSTRG.21858,MSTRG.15183,MSTRG.22946,MSTRG.21615,MSTRG.5282,MSTRG.6132,MSTRG.36926,MSTRG.7419,MSTRG.41033,MSTRG.14907,MSTRG.9820,MSTRG.29376,MSTRG.42109,MSTRG.16069,MSTRG.19576,MSTRG.8706,MSTRG.31276,MSTRG.34785,MSTRG.43259,MSTRG.1068,MSTRG.3032…	139
P3 vs. P5	Cellular component	GO:0048046	apoplast	48/452	714/17939	6.09742e-10	1.04266e-07	MSTRG.15120,MSTRG.15121,MSTRG.8598,MSTRG.21616,MSTRG.22946,MSTRG.5282,MSTRG.41033,MSTRG.14907,MSTRG.29376,MSTRG.19576,MSTRG.3032,MSTRG.243,MSTRG.25510,MSTRG.34467,MSTRG.6963,MSTRG.380,MSTRG.22484,MSTRG.4567,MSTRG.3892,MSTRG.3893,MSTRG.15508,MSTRG.38850,MSTRG.38849,MSTRG.33384,MSTRG.12229,MSTRG.29929,MSTRG.13594,MSTRG.18867,MSTRG.9552,MSTRG.30023,MSTRG.6200,MSTRG.18147,MSTRG.22617,MSTRG.27073,MSTR…	48
P3 vs. P5	Cellular component	GO:0012511	monolayer-surrounded lipid storage body	6/13	714/17939	5.25649e-06	0.00059924	MSTRG.15389,MSTRG.8342,MSTRG.28439,MSTRG.2309,MSTRG.20439,MSTRG.20440,	6
P3 vs. P5	Cellular component	GO:0005811	lipid droplet	12/70	714/17939	1.83983e-05	0.00157306	MSTRG.15389,MSTRG.8342,MSTRG.28439,MSTRG.243,MSTRG.2309,MSTRG.41615,MSTRG.28133,MSTRG.9744,MSTRG.20439,MSTRG.20440,MSTRG.37404,MSTRG.37408,	12
P3 vs. P5	Cellular component	GO:0099503	secretory vesicle	18/172	714/17939	0.000177435	0.0121366	MSTRG.21616,MSTRG.243,MSTRG.19378,MSTRG.386,MSTRG.4567,MSTRG.5649,MSTRG.15508,MSTRG.198,MSTRG.39740,MSTRG.9552,MSTRG.18525,MSTRG.18147,MSTRG.5585,MSTRG.27073,MSTRG.37896,MSTRG.2879,MSTRG.2874,MSTRG.39432,	18
P3 vs. P5	Biological process	GO:0071554	cell wall organization or biogenesis	76/834	688/17000	2.23563e-11	5.39011e-08	MSTRG.8107,MSTRG.9428,MSTRG.5095,MSTRG.14287,MSTRG.15190,MSTRG.7457,MSTRG.7456,MSTRG.32755,MSTRG.11800,MSTRG.29581,MSTRG.15183,MSTRG.18446,MSTRG.5282,MSTRG.18443,MSTRG.18444,MSTRG.32567,MSTRG.7419,MSTRG.14907,MSTRG.29376,MSTRG.42108,MSTRG.19328,MSTRG.33862,MSTRG.19576,MSTRG.34785,MSTRG.43259,MSTRG.243,MSTRG.19378,MSTRG.25510,MSTRG.12672,MSTRG.6963,MSTRG.21385,MSTRG.386,MSTRG.380,MSTRG.33102,MSTRG…	76
P3 vs. P5	Biological process	GO:0019748	secondary metabolic process	44/360	688/17000	5.86672e-11	7.07233e-08	MSTRG.27378,MSTRG.15120,MSTRG.15121,MSTRG.7275,MSTRG.17598,MSTRG.41683,MSTRG.41686,MSTRG.27390,MSTRG.14907,MSTRG.29376,MSTRG.42109,MSTRG.17393,MSTRG.12752,MSTRG.234,MSTRG.19081,MSTRG.386,MSTRG.38850,MSTRG.38849,MSTRG.36898,MSTRG.33384,MSTRG.41804,MSTRG.16680,MSTRG.14474,MSTRG.6097,MSTRG.6095,MSTRG.25286,MSTRG.17486,MSTRG.31306,MSTRG.30023,MSTRG.15907,MSTRG.15917,MSTRG.33558,MSTRG.5325,MSTRG.33492…	44
P3 vs. P5	Biological process	GO:0042546	cell wall biogenesis	39/304	688/17000	1.7553e-10	1.41068e-07	MSTRG.8107,MSTRG.9428,MSTRG.7457,MSTRG.11800,MSTRG.29581,MSTRG.18446,MSTRG.5282,MSTRG.14907,MSTRG.29376,MSTRG.42108,MSTRG.19328,MSTRG.33862,MSTRG.19576,MSTRG.243,MSTRG.19378,MSTRG.25510,MSTRG.6963,MSTRG.33102,MSTRG.21378,MSTRG.28814,MSTRG.28815,MSTRG.27983,MSTRG.30504,MSTRG.30505,MSTRG.15110,MSTRG.18867,MSTRG.33731,MSTRG.15047,MSTRG.42660,MSTRG.28180,MSTRG.33558,MSTRG.21270,MSTRG.23427,MSTRG.3745…	39
P3 vs. P5	Biological process	GO:0009834	plant-type secondary cell wall biogenesis	22/106	688/17000	2.04196e-10	1.23079e-07	MSTRG.8107,MSTRG.9428,MSTRG.11800,MSTRG.29581,MSTRG.18446,MSTRG.14907,MSTRG.29376,MSTRG.19576,MSTRG.243,MSTRG.19378,MSTRG.33102,MSTRG.21378,MSTRG.28814,MSTRG.28815,MSTRG.27983,MSTRG.30504,MSTRG.30505,MSTRG.15110,MSTRG.28180,MSTRG.33558,MSTRG.21270,MSTRG.14317,	22
P3 vs. P5	Biological process	GO:0010410	hemicellulose metabolic process	23/132	688/17000	2.99559e-09	1.44447e-06	MSTRG.8107,MSTRG.9428,MSTRG.7457,MSTRG.5282,MSTRG.33862,MSTRG.19576,MSTRG.25510,MSTRG.6963,MSTRG.21378,MSTRG.35370,MSTRG.15110,MSTRG.18867,MSTRG.33731,MSTRG.15047,MSTRG.42660,MSTRG.9944,MSTRG.28180,MSTRG.43346,MSTRG.23427,MSTRG.37455,MSTRG.2878,MSTRG.2879,MSTRG.2874,	23
P3 vs. P5	Biological process	GO:0044036	cell wall macromolecule metabolic process	29/214	688/17000	1.13322e-08	4.55364e-06	MSTRG.8107,MSTRG.9428,MSTRG.5095,MSTRG.7457,MSTRG.5282,MSTRG.42108,MSTRG.33862,MSTRG.19576,MSTRG.25510,MSTRG.6963,MSTRG.21378,MSTRG.28814,MSTRG.28815,MSTRG.35370,MSTRG.15110,MSTRG.18867,MSTRG.33731,MSTRG.15047,MSTRG.42660,MSTRG.9944,MSTRG.28180,MSTRG.43346,MSTRG.3572,MSTRG.23427,MSTRG.37455,MSTRG.2878,MSTRG.2879,MSTRG.2874,MSTRG.41920,	29
P3 vs. P5	Biological process	GO:0010383	cell wall polysaccharide metabolic process	25/177	688/17000	5.07953e-08	1.74954e-05	MSTRG.8107,MSTRG.9428,MSTRG.7457,MSTRG.5282,MSTRG.33862,MSTRG.19576,MSTRG.25510,MSTRG.6963,MSTRG.21378,MSTRG.28814,MSTRG.28815,MSTRG.35370,MSTRG.15110,MSTRG.18867,MSTRG.33731,MSTRG.15047,MSTRG.42660,MSTRG.9944,MSTRG.28180,MSTRG.43346,MSTRG.23427,MSTRG.37455,MSTRG.2878,MSTRG.2879,MSTRG.2874,	25
P3 vs. P5	Biological process	GO:0005976	polysaccharide metabolic process	55/629	688/17000	6.33575e-08	1.90944e-05	MSTRG.8107,MSTRG.9428,MSTRG.5095,MSTRG.7457,MSTRG.7456,MSTRG.32755,MSTRG.30574,MSTRG.30575,MSTRG.28263,MSTRG.28264,MSTRG.30312,MSTRG.5282,MSTRG.32567,MSTRG.19328,MSTRG.33862,MSTRG.19576,MSTRG.34785,MSTRG.43259,MSTRG.25510,MSTRG.12672,MSTRG.6963,MSTRG.386,MSTRG.380,MSTRG.22484,MSTRG.14628,MSTRG.21378,MSTRG.28814,MSTRG.28815,MSTRG.198,MSTRG.39740,MSTRG.5817,MSTRG.10073,MSTRG.13589,MSTRG.35370,MSTRG…	55
P3 vs. P5	Biological process	GO:0042221	response to chemical	179/3101	688/17000	1.55992e-07	4.17886e-05	MSTRG.27378,MSTRG.7257,MSTRG.29787,MSTRG.15395,MSTRG.37397,MSTRG.15120,MSTRG.38237,MSTRG.28440,MSTRG.21625,MSTRG.9870,MSTRG.6128,MSTRG.43405,MSTRG.878,MSTRG.1934,MSTRG.38292,MSTRG.19764,MSTRG.15180,MSTRG.15183,MSTRG.37186,MSTRG.37187,MSTRG.16264,MSTRG.18443,MSTRG.18444,MSTRG.8314,MSTRG.27390,MSTRG.414,MSTRG.19352,MSTRG.41033,MSTRG.33887,MSTRG.29396,MSTRG.36917,MSTRG.678,MSTRG.19570,MSTRG.6100,MST…	179
P3 vs. P5	Biological process	GO:0009698	phenylpropanoid metabolic process	27/214	688/17000	1.62226e-07	3.91128e-05	MSTRG.15120,MSTRG.15121,MSTRG.7275,MSTRG.17598,MSTRG.41683,MSTRG.41686,MSTRG.14907,MSTRG.29376,MSTRG.17393,MSTRG.19081,MSTRG.386,MSTRG.38850,MSTRG.38849,MSTRG.36898,MSTRG.33384,MSTRG.16680,MSTRG.14474,MSTRG.17486,MSTRG.31306,MSTRG.30023,MSTRG.15907,MSTRG.15917,MSTRG.33558,MSTRG.38787,MSTRG.18979,MSTRG.3953,MSTRG.2850,	27
P3 vs. P5	Biological process	GO:2000022	regulation of jasmonic acid mediated signaling pathway	10/33	688/17000	4.38988e-07	9.62182e-05	MSTRG.8314,MSTRG.33689,MSTRG.380,MSTRG.5417,MSTRG.15026,MSTRG.21711,MSTRG.25286,MSTRG.15295,MSTRG.33766,MSTRG.362,	10
P3 vs. P5	Biological process	GO:0046274	lignin catabolic process	11/41	688/17000	4.58595e-07	9.21394e-05	MSTRG.15120,MSTRG.15121,MSTRG.14907,MSTRG.29376,MSTRG.38850,MSTRG.38849,MSTRG.33384,MSTRG.30023,MSTRG.15907,MSTRG.33558,MSTRG.38787,	11
P3 vs. P5	Biological process	GO:0009808	lignin metabolic process	18/114	688/17000	7.15549e-07	0.000132707	MSTRG.15120,MSTRG.15121,MSTRG.7275,MSTRG.41683,MSTRG.41686,MSTRG.14907,MSTRG.29376,MSTRG.17393,MSTRG.19081,MSTRG.386,MSTRG.38850,MSTRG.38849,MSTRG.33384,MSTRG.17486,MSTRG.30023,MSTRG.15907,MSTRG.33558,MSTRG.38787,	18
P3 vs. P5	Biological process	GO:0010033	response to organic substance	141/2360	688/17000	7.54481e-07	0.000129932	MSTRG.27378,MSTRG.7257,MSTRG.29787,MSTRG.15395,MSTRG.37397,MSTRG.38237,MSTRG.28440,MSTRG.21625,MSTRG.9870,MSTRG.6128,MSTRG.43405,MSTRG.878,MSTRG.19764,MSTRG.15180,MSTRG.37186,MSTRG.37187,MSTRG.16264,MSTRG.18443,MSTRG.18444,MSTRG.8314,MSTRG.27390,MSTRG.414,MSTRG.19352,MSTRG.41033,MSTRG.33887,MSTRG.29396,MSTRG.678,MSTRG.19570,MSTRG.6100,MSTRG.19334,MSTRG.19336,MSTRG.24989,MSTRG.12752,MSTRG.33689,MS…	141
P3 vs. P5	Biological process	GO:0045492	xylan biosynthetic process	10/36	688/17000	1.07985e-06	0.000173568	MSTRG.8107,MSTRG.9428,MSTRG.7457,MSTRG.33862,MSTRG.21378,MSTRG.33731,MSTRG.15047,MSTRG.28180,MSTRG.23427,MSTRG.37455,	10
P3 vs. P5	Biological process	GO:0046271	phenylpropanoid catabolic process	11/45	688/17000	1.27101e-06	0.000191525	MSTRG.15120,MSTRG.15121,MSTRG.14907,MSTRG.29376,MSTRG.38850,MSTRG.38849,MSTRG.33384,MSTRG.30023,MSTRG.15907,MSTRG.33558,MSTRG.38787,	11
P3 vs. P5	Biological process	GO:0009725	response to hormone	115/1845	688/17000	1.34787e-06	0.00019116	MSTRG.27378,MSTRG.7257,MSTRG.29787,MSTRG.15395,MSTRG.37397,MSTRG.28440,MSTRG.21625,MSTRG.9870,MSTRG.6128,MSTRG.43405,MSTRG.878,MSTRG.19764,MSTRG.15180,MSTRG.37186,MSTRG.37187,MSTRG.16264,MSTRG.8314,MSTRG.27390,MSTRG.414,MSTRG.19352,MSTRG.41033,MSTRG.33887,MSTRG.29396,MSTRG.678,MSTRG.19570,MSTRG.6100,MSTRG.19334,MSTRG.19336,MSTRG.24989,MSTRG.33689,MSTRG.37800,MSTRG.17194,MSTRG.249,MSTRG.243,MSTRG.…	115
P3 vs. P5	Biological process	GO:0071669	plant-type cell wall organization or biogenesis	35/360	688/17000	1.57827e-06	0.000211401	MSTRG.8107,MSTRG.9428,MSTRG.14287,MSTRG.15190,MSTRG.11800,MSTRG.29581,MSTRG.15183,MSTRG.18446,MSTRG.32567,MSTRG.7419,MSTRG.14907,MSTRG.29376,MSTRG.19328,MSTRG.19576,MSTRG.34785,MSTRG.243,MSTRG.19378,MSTRG.33102,MSTRG.21378,MSTRG.28814,MSTRG.28815,MSTRG.27983,MSTRG.13111,MSTRG.30504,MSTRG.30505,MSTRG.15110,MSTRG.29738,MSTRG.33731,MSTRG.28180,MSTRG.33558,MSTRG.33489,MSTRG.21270,MSTRG.2879,MSTRG.287…	35
P3 vs. P5	Biological process	GO:0042545	cell wall modification	20/149	688/17000	2.46453e-06	0.000312736	MSTRG.7457,MSTRG.32755,MSTRG.18443,MSTRG.18444,MSTRG.7419,MSTRG.34785,MSTRG.43259,MSTRG.12672,MSTRG.21385,MSTRG.380,MSTRG.10073,MSTRG.13589,MSTRG.16680,MSTRG.33731,MSTRG.40260,MSTRG.7562,MSTRG.12640,MSTRG.43260,MSTRG.37455,MSTRG.38316,	20
P3 vs. P5	Biological process	GO:0070589	cellular component macromolecule biosynthetic process	15/90	688/17000	2.99316e-06	0.000360825	MSTRG.8107,MSTRG.9428,MSTRG.7457,MSTRG.42108,MSTRG.33862,MSTRG.21378,MSTRG.28814,MSTRG.28815,MSTRG.33731,MSTRG.15047,MSTRG.42660,MSTRG.28180,MSTRG.23427,MSTRG.37455,MSTRG.41920,	15
P3 vs. P5	Biological process	GO:0044038	cell wall macromolecule biosynthetic process	15/90	688/17000	2.99316e-06	0.000360825	MSTRG.8107,MSTRG.9428,MSTRG.7457,MSTRG.42108,MSTRG.33862,MSTRG.21378,MSTRG.28814,MSTRG.28815,MSTRG.33731,MSTRG.15047,MSTRG.42660,MSTRG.28180,MSTRG.23427,MSTRG.37455,MSTRG.41920,	15
P3 vs. P5	Biological process	GO:0045488	pectin metabolic process	23/192	688/17000	3.26987e-06	0.000358348	MSTRG.7457,MSTRG.7456,MSTRG.32755,MSTRG.30574,MSTRG.30575,MSTRG.28263,MSTRG.28264,MSTRG.32567,MSTRG.34785,MSTRG.43259,MSTRG.12672,MSTRG.380,MSTRG.198,MSTRG.5817,MSTRG.10073,MSTRG.13589,MSTRG.29738,MSTRG.33731,MSTRG.40260,MSTRG.23427,MSTRG.43260,MSTRG.37455,MSTRG.38316,	23
P3 vs. P5	Biological process	GO:0009809	lignin biosynthetic process	15/92	688/17000	3.97272e-06	0.000416445	MSTRG.7275,MSTRG.41683,MSTRG.41686,MSTRG.14907,MSTRG.29376,MSTRG.17393,MSTRG.19081,MSTRG.386,MSTRG.38850,MSTRG.38849,MSTRG.33384,MSTRG.17486,MSTRG.15907,MSTRG.33558,MSTRG.38787,	15
P3 vs. P5	Biological process	GO:0010393	galacturonan metabolic process	23/195	688/17000	4.25989e-06	0.000427942	MSTRG.7457,MSTRG.7456,MSTRG.32755,MSTRG.30574,MSTRG.30575,MSTRG.28263,MSTRG.28264,MSTRG.32567,MSTRG.34785,MSTRG.43259,MSTRG.12672,MSTRG.380,MSTRG.198,MSTRG.5817,MSTRG.10073,MSTRG.13589,MSTRG.29738,MSTRG.33731,MSTRG.40260,MSTRG.23427,MSTRG.43260,MSTRG.37455,MSTRG.38316,	23
P3 vs. P5	Biological process	GO:0009719	response to endogenous stimulus	116/1914	688/17000	4.68183e-06	0.000451516	MSTRG.27378,MSTRG.7257,MSTRG.29787,MSTRG.15395,MSTRG.37397,MSTRG.28440,MSTRG.21625,MSTRG.9870,MSTRG.6128,MSTRG.43405,MSTRG.878,MSTRG.19764,MSTRG.15180,MSTRG.37186,MSTRG.37187,MSTRG.16264,MSTRG.8314,MSTRG.27390,MSTRG.414,MSTRG.19352,MSTRG.41033,MSTRG.33887,MSTRG.29396,MSTRG.678,MSTRG.19570,MSTRG.6100,MSTRG.19334,MSTRG.19336,MSTRG.24989,MSTRG.33689,MSTRG.37800,MSTRG.17194,MSTRG.249,MSTRG.243,MSTRG.…	116
P3 vs. P5	Biological process	GO:1901700	response to oxygen-containing compound	110/1809	688/17000	7.4691e-06	0.000692615	MSTRG.27378,MSTRG.7257,MSTRG.29787,MSTRG.37397,MSTRG.38237,MSTRG.28440,MSTRG.21625,MSTRG.9870,MSTRG.6128,MSTRG.43405,MSTRG.15180,MSTRG.18443,MSTRG.18444,MSTRG.8314,MSTRG.414,MSTRG.19352,MSTRG.41033,MSTRG.33887,MSTRG.29396,MSTRG.36917,MSTRG.678,MSTRG.6100,MSTRG.33868,MSTRG.19336,MSTRG.24989,MSTRG.12752,MSTRG.33689,MSTRG.17194,MSTRG.249,MSTRG.33425,MSTRG.7629,MSTRG.243,MSTRG.21219,MSTRG.6537,MSTRG.…	110
P3 vs. P5	Biological process	GO:0071555	cell wall organization	50/646	688/17000	8.67338e-06	0.000774501	MSTRG.8107,MSTRG.14287,MSTRG.15190,MSTRG.7457,MSTRG.7456,MSTRG.32755,MSTRG.15183,MSTRG.5282,MSTRG.18443,MSTRG.18444,MSTRG.32567,MSTRG.7419,MSTRG.42108,MSTRG.19328,MSTRG.19576,MSTRG.34785,MSTRG.43259,MSTRG.25510,MSTRG.12672,MSTRG.6963,MSTRG.21385,MSTRG.386,MSTRG.380,MSTRG.28814,MSTRG.28815,MSTRG.10073,MSTRG.13589,MSTRG.13111,MSTRG.16680,MSTRG.29738,MSTRG.33731,MSTRG.17486,MSTRG.40260,MSTRG.39027,M…	50
P3 vs. P5	Biological process	GO:0045491	xylan metabolic process	13/77	688/17000	1.17481e-05	0.00101159	MSTRG.8107,MSTRG.9428,MSTRG.7457,MSTRG.33862,MSTRG.21378,MSTRG.15110,MSTRG.33731,MSTRG.15047,MSTRG.9944,MSTRG.28180,MSTRG.43346,MSTRG.23427,MSTRG.37455,	13
P3 vs. P5	Biological process	GO:0070592	cell wall polysaccharide biosynthetic process	13/77	688/17000	1.17481e-05	0.00101159	MSTRG.8107,MSTRG.9428,MSTRG.7457,MSTRG.33862,MSTRG.21378,MSTRG.28814,MSTRG.28815,MSTRG.33731,MSTRG.15047,MSTRG.42660,MSTRG.28180,MSTRG.23427,MSTRG.37455,	13
P3 vs. P5	Biological process	GO:0016042	lipid catabolic process	29/299	688/17000	1.28656e-05	0.00103397	MSTRG.7257,MSTRG.39382,MSTRG.414,MSTRG.678,MSTRG.243,MSTRG.395,MSTRG.198,MSTRG.13360,MSTRG.8276,MSTRG.21708,MSTRG.25057,MSTRG.25286,MSTRG.6005,MSTRG.19404,MSTRG.16389,MSTRG.19455,MSTRG.19456,MSTRG.21580,MSTRG.21320,MSTRG.10209,MSTRG.25843,MSTRG.26524,MSTRG.43091,MSTRG.37404,MSTRG.37408,MSTRG.6815,MSTRG.42604,MSTRG.38585,MSTRG.14150,	29
P3 vs. P5	Biological process	GO:0010411	xyloglucan metabolic process	11/59	688/17000	2.09222e-05	0.00162721	MSTRG.5282,MSTRG.19576,MSTRG.25510,MSTRG.6963,MSTRG.21378,MSTRG.35370,MSTRG.18867,MSTRG.42660,MSTRG.2878,MSTRG.2879,MSTRG.2874,	11
P3 vs. P5	Biological process	GO:0005975	carbohydrate metabolic process	84/1321	688/17000	2.13566e-05	0.00160909	MSTRG.8107,MSTRG.9428,MSTRG.5095,MSTRG.8353,MSTRG.7457,MSTRG.7456,MSTRG.32755,MSTRG.30574,MSTRG.30575,MSTRG.28263,MSTRG.28264,MSTRG.38292,MSTRG.38287,MSTRG.30312,MSTRG.5282,MSTRG.40110,MSTRG.414,MSTRG.32567,MSTRG.41033,MSTRG.9820,MSTRG.19328,MSTRG.33862,MSTRG.19576,MSTRG.31276,MSTRG.34785,MSTRG.43259,MSTRG.32340,MSTRG.25510,MSTRG.12672,MSTRG.6963,MSTRG.386,MSTRG.380,MSTRG.22484,MSTRG.14628,MSTRG.…	84
P3 vs. P5	Biological process	GO:0002213	defense response to insect	10/49	688/17000	2.16922e-05	0.00158485	MSTRG.15180,MSTRG.34785,MSTRG.33689,MSTRG.15026,MSTRG.25286,MSTRG.33766,MSTRG.42460,MSTRG.42459,MSTRG.19455,MSTRG.19456,	10
P3 vs. P5	Biological process	GO:0045229	external encapsulating structure organization	52/707	688/17000	2.33691e-05	0.00165714	MSTRG.8107,MSTRG.14287,MSTRG.15190,MSTRG.7457,MSTRG.7456,MSTRG.32755,MSTRG.15183,MSTRG.5282,MSTRG.18443,MSTRG.18444,MSTRG.32567,MSTRG.7419,MSTRG.42108,MSTRG.19328,MSTRG.19576,MSTRG.34785,MSTRG.43259,MSTRG.25510,MSTRG.12672,MSTRG.6963,MSTRG.21385,MSTRG.386,MSTRG.380,MSTRG.28814,MSTRG.28815,MSTRG.10073,MSTRG.13589,MSTRG.13111,MSTRG.16680,MSTRG.29738,MSTRG.33731,MSTRG.17486,MSTRG.40260,MSTRG.39027,M…	52
P3 vs. P5	Biological process	GO:1900992	(-)-secologanin metabolic process	7/23	688/17000	2.3969e-05	0.00165112	MSTRG.10996,MSTRG.379,MSTRG.386,MSTRG.30080,MSTRG.19188,MSTRG.11267,MSTRG.11279,	7
P3 vs. P5	Biological process	GO:1900994	(-)-secologanin biosynthetic process	7/23	688/17000	2.3969e-05	0.00165112	MSTRG.10996,MSTRG.379,MSTRG.386,MSTRG.30080,MSTRG.19188,MSTRG.11267,MSTRG.11279,	7
P3 vs. P5	Biological process	GO:0006721	terpenoid metabolic process	26/262	688/17000	2.4072e-05	0.00156858	MSTRG.9870,MSTRG.19545,MSTRG.414,MSTRG.10996,MSTRG.379,MSTRG.386,MSTRG.380,MSTRG.395,MSTRG.30080,MSTRG.32498,MSTRG.15524,MSTRG.23382,MSTRG.75,MSTRG.25120,MSTRG.1404,MSTRG.21708,MSTRG.20858,MSTRG.20857,MSTRG.20860,MSTRG.42460,MSTRG.42459,MSTRG.25843,MSTRG.19188,MSTRG.11267,MSTRG.11279,MSTRG.28965,	26
P3 vs. P5	Biological process	GO:0070542	response to fatty acid	25/251	688/17000	3.22997e-05	0.00204933	MSTRG.38237,MSTRG.6128,MSTRG.15180,MSTRG.8314,MSTRG.33887,MSTRG.24989,MSTRG.33689,MSTRG.386,MSTRG.380,MSTRG.5417,MSTRG.39740,MSTRG.15026,MSTRG.21711,MSTRG.25286,MSTRG.8894,MSTRG.15295,MSTRG.33766,MSTRG.21528,MSTRG.38199,MSTRG.362,MSTRG.5325,MSTRG.36560,MSTRG.37644,MSTRG.37645,MSTRG.39432,	25
P3 vs. P5	Biological process	GO:0016114	terpenoid biosynthetic process	24/237	688/17000	3.5347e-05	0.00218517	MSTRG.9870,MSTRG.19545,MSTRG.414,MSTRG.10996,MSTRG.379,MSTRG.386,MSTRG.380,MSTRG.30080,MSTRG.32498,MSTRG.15524,MSTRG.23382,MSTRG.75,MSTRG.25120,MSTRG.1404,MSTRG.21708,MSTRG.20858,MSTRG.20857,MSTRG.20860,MSTRG.42460,MSTRG.42459,MSTRG.19188,MSTRG.11267,MSTRG.11279,MSTRG.28965,	24
P3 vs. P5	Biological process	GO:0009832	plant-type cell wall biogenesis	23/224	688/17000	4.11632e-05	0.00248111	MSTRG.8107,MSTRG.9428,MSTRG.11800,MSTRG.29581,MSTRG.18446,MSTRG.14907,MSTRG.29376,MSTRG.19328,MSTRG.19576,MSTRG.243,MSTRG.19378,MSTRG.33102,MSTRG.21378,MSTRG.28814,MSTRG.28815,MSTRG.27983,MSTRG.30504,MSTRG.30505,MSTRG.15110,MSTRG.28180,MSTRG.33558,MSTRG.21270,MSTRG.14317,	23
P3 vs. P5	Biological process	GO:0006629	lipid metabolic process	83/1334	688/17000	5.18094e-05	0.00304665	MSTRG.7257,MSTRG.18879,MSTRG.9870,MSTRG.7451,MSTRG.19545,MSTRG.6128,MSTRG.27170,MSTRG.40370,MSTRG.39382,MSTRG.29329,MSTRG.414,MSTRG.412,MSTRG.678,MSTRG.17393,MSTRG.10996,MSTRG.466,MSTRG.23876,MSTRG.243,MSTRG.379,MSTRG.386,MSTRG.380,MSTRG.395,MSTRG.30080,MSTRG.32498,MSTRG.20282,MSTRG.198,MSTRG.13360,MSTRG.16616,MSTRG.38406,MSTRG.15524,MSTRG.23382,MSTRG.19948,MSTRG.75,MSTRG.25120,MSTRG.1404,MSTRG.8…	83
P3 vs. P5	Biological process	GO:0009699	phenylpropanoid biosynthetic process	19/170	688/17000	6.04447e-05	0.00346981	MSTRG.7275,MSTRG.41683,MSTRG.41686,MSTRG.14907,MSTRG.29376,MSTRG.17393,MSTRG.19081,MSTRG.386,MSTRG.38850,MSTRG.38849,MSTRG.36898,MSTRG.33384,MSTRG.14474,MSTRG.17486,MSTRG.31306,MSTRG.15907,MSTRG.33558,MSTRG.38787,MSTRG.18979,	19
P3 vs. P5	Biological process	GO:0016098	monoterpenoid metabolic process	8/35	688/17000	6.15936e-05	0.00345354	MSTRG.10996,MSTRG.379,MSTRG.386,MSTRG.30080,MSTRG.1404,MSTRG.19188,MSTRG.11267,MSTRG.11279,	8
P3 vs. P5	Biological process	GO:0016099	monoterpenoid biosynthetic process	8/35	688/17000	6.15936e-05	0.00345354	MSTRG.10996,MSTRG.379,MSTRG.386,MSTRG.30080,MSTRG.1404,MSTRG.19188,MSTRG.11267,MSTRG.11279,	8
P3 vs. P5	Biological process	GO:0006749	glutathione metabolic process	12/78	688/17000	6.57116e-05	0.00352068	MSTRG.426,MSTRG.12752,MSTRG.43181,MSTRG.6097,MSTRG.6095,MSTRG.9306,MSTRG.42614,MSTRG.42613,MSTRG.22606,MSTRG.33492,MSTRG.18922,MSTRG.29602,	12
P3 vs. P5	Biological process	GO:1901806	beta-glucoside biosynthetic process	7/27	688/17000	7.53769e-05	0.00395073	MSTRG.10996,MSTRG.379,MSTRG.386,MSTRG.30080,MSTRG.19188,MSTRG.11267,MSTRG.11279,	7
P3 vs. P5	Biological process	GO:0046688	response to copper ion	7/27	688/17000	7.53769e-05	0.00395073	MSTRG.15120,MSTRG.38850,MSTRG.38849,MSTRG.40010,MSTRG.15907,MSTRG.21587,MSTRG.38787,	7
P3 vs. P5	Biological process	GO:0052386	cell wall thickening	7/27	688/17000	7.53769e-05	0.00395073	MSTRG.7457,MSTRG.18443,MSTRG.18444,MSTRG.21385,MSTRG.16680,MSTRG.12640,MSTRG.37455,	7
P3 vs. P5	Biological process	GO:0006022	aminoglycan metabolic process	11/68	688/17000	8.23537e-05	0.00405214	MSTRG.5095,MSTRG.30312,MSTRG.42108,MSTRG.386,MSTRG.380,MSTRG.39740,MSTRG.3572,MSTRG.11488,MSTRG.41920,MSTRG.39432,MSTRG.28750,	11
P3 vs. P5	Biological process	GO:0009753	response to jasmonic acid	24/250	688/17000	8.29213e-05	0.00399846	MSTRG.6128,MSTRG.15180,MSTRG.8314,MSTRG.33887,MSTRG.24989,MSTRG.33689,MSTRG.386,MSTRG.380,MSTRG.5417,MSTRG.39740,MSTRG.15026,MSTRG.21711,MSTRG.25286,MSTRG.8894,MSTRG.15295,MSTRG.33766,MSTRG.21528,MSTRG.38199,MSTRG.362,MSTRG.5325,MSTRG.36560,MSTRG.37644,MSTRG.37645,MSTRG.39432,	24
P3 vs. P5	Biological process	GO:1901657	glycosyl compound metabolic process	16/132	688/17000	8.66949e-05	0.00409846	MSTRG.27378,MSTRG.27390,MSTRG.10996,MSTRG.234,MSTRG.379,MSTRG.386,MSTRG.30093,MSTRG.30080,MSTRG.15508,MSTRG.41804,MSTRG.16680,MSTRG.5325,MSTRG.3115,MSTRG.19188,MSTRG.11267,MSTRG.11279,	16
P3 vs. P5	Biological process	GO:0033993	response to lipid	70/1093	688/17000	8.77771e-05	0.00406982	MSTRG.27378,MSTRG.7257,MSTRG.29787,MSTRG.37397,MSTRG.38237,MSTRG.28440,MSTRG.21625,MSTRG.6128,MSTRG.43405,MSTRG.15180,MSTRG.8314,MSTRG.414,MSTRG.19352,MSTRG.41033,MSTRG.33887,MSTRG.29396,MSTRG.678,MSTRG.6100,MSTRG.19336,MSTRG.24989,MSTRG.33689,MSTRG.17194,MSTRG.249,MSTRG.243,MSTRG.6537,MSTRG.386,MSTRG.380,MSTRG.5417,MSTRG.35108,MSTRG.24268,MSTRG.39740,MSTRG.15524,MSTRG.41804,MSTRG.15113,MSTRG.75,…	70
P3 vs. P5	Biological process	GO:0009755	hormone-mediated signaling pathway	75/1193	688/17000	8.81466e-05	0.00400984	MSTRG.27378,MSTRG.7257,MSTRG.15395,MSTRG.37397,MSTRG.21625,MSTRG.9870,MSTRG.43405,MSTRG.878,MSTRG.19764,MSTRG.37186,MSTRG.37187,MSTRG.16264,MSTRG.8314,MSTRG.27390,MSTRG.414,MSTRG.19352,MSTRG.33887,MSTRG.29396,MSTRG.6100,MSTRG.19334,MSTRG.19336,MSTRG.33689,MSTRG.17194,MSTRG.249,MSTRG.243,MSTRG.6537,MSTRG.386,MSTRG.380,MSTRG.5417,MSTRG.198,MSTRG.43181,MSTRG.24268,MSTRG.15545,MSTRG.14469,MSTRG.41804…	75
P3 vs. P5	Biological process	GO:0016137	glycoside metabolic process	9/47	688/17000	9.4678e-05	0.0042272	MSTRG.10996,MSTRG.379,MSTRG.386,MSTRG.30093,MSTRG.30080,MSTRG.15508,MSTRG.19188,MSTRG.11267,MSTRG.11279,	9
P3 vs. P5	Biological process	GO:0032504	multicellular organism reproduction	26/285	688/17000	9.95245e-05	0.00436279	MSTRG.1733,MSTRG.37397,MSTRG.18879,MSTRG.28439,MSTRG.28440,MSTRG.21625,MSTRG.42322,MSTRG.7457,MSTRG.42789,MSTRG.42788,MSTRG.18446,MSTRG.7419,MSTRG.19352,MSTRG.22559,MSTRG.234,MSTRG.249,MSTRG.4113,MSTRG.2309,MSTRG.1877,MSTRG.1890,MSTRG.34858,MSTRG.42460,MSTRG.42459,MSTRG.37455,MSTRG.14317,MSTRG.18979,	26
P3 vs. P5	Biological process	GO:1901804	beta-glucoside metabolic process	7/29	688/17000	0.000123456	0.00531522	MSTRG.10996,MSTRG.379,MSTRG.386,MSTRG.30080,MSTRG.19188,MSTRG.11267,MSTRG.11279,	7
P3 vs. P5	Biological process	GO:0009813	flavonoid biosynthetic process	18/167	688/17000	0.000149324	0.00631616	MSTRG.15194,MSTRG.7421,MSTRG.380,MSTRG.38850,MSTRG.38849,MSTRG.14693,MSTRG.27780,MSTRG.1697,MSTRG.1698,MSTRG.27983,MSTRG.17486,MSTRG.15907,MSTRG.38787,MSTRG.15640,MSTRG.18979,MSTRG.28756,MSTRG.28757,MSTRG.2850,	18
P3 vs. P5	Biological process	GO:0010431	seed maturation	12/85	688/17000	0.000153798	0.00639321	MSTRG.28439,MSTRG.28440,MSTRG.21625,MSTRG.42789,MSTRG.42788,MSTRG.22559,MSTRG.234,MSTRG.2309,MSTRG.1877,MSTRG.1890,MSTRG.34858,MSTRG.18979,	12
P3 vs. P5	Biological process	GO:0016138	glycoside biosynthetic process	8/40	688/17000	0.000168327	0.00687858	MSTRG.10996,MSTRG.379,MSTRG.386,MSTRG.30093,MSTRG.30080,MSTRG.19188,MSTRG.11267,MSTRG.11279,	8
P3 vs. P5	Biological process	GO:0006720	isoprenoid metabolic process	27/315	688/17000	0.000207244	0.00832776	MSTRG.9870,MSTRG.19545,MSTRG.414,MSTRG.10996,MSTRG.379,MSTRG.386,MSTRG.380,MSTRG.395,MSTRG.30080,MSTRG.32498,MSTRG.15524,MSTRG.23382,MSTRG.75,MSTRG.25120,MSTRG.1404,MSTRG.21708,MSTRG.20858,MSTRG.20857,MSTRG.20860,MSTRG.42460,MSTRG.42459,MSTRG.25843,MSTRG.19188,MSTRG.23667,MSTRG.11267,MSTRG.11279,MSTRG.28965,	27
P3 vs. P5	Biological process	GO:0010035	response to inorganic substance	50/741	688/17000	0.000279837	0.0110605	MSTRG.37397,MSTRG.15120,MSTRG.38237,MSTRG.1934,MSTRG.8314,MSTRG.414,MSTRG.36917,MSTRG.33868,MSTRG.6755,MSTRG.32340,MSTRG.10799,MSTRG.249,MSTRG.21219,MSTRG.21144,MSTRG.380,MSTRG.395,MSTRG.43152,MSTRG.38850,MSTRG.198,MSTRG.38849,MSTRG.43193,nbisL1-mrna-26512,MSTRG.16680,MSTRG.29738,MSTRG.42934,MSTRG.6097,MSTRG.6095,MSTRG.8276,MSTRG.21708,MSTRG.40010,MSTRG.9745,MSTRG.15295,MSTRG.30023,MSTRG.4020,MST…	50
P3 vs. P5	Biological process	GO:0008299	isoprenoid biosynthetic process	25/288	688/17000	0.000290284	0.0112883	MSTRG.9870,MSTRG.19545,MSTRG.414,MSTRG.10996,MSTRG.379,MSTRG.386,MSTRG.380,MSTRG.30080,MSTRG.32498,MSTRG.15524,MSTRG.23382,MSTRG.75,MSTRG.25120,MSTRG.1404,MSTRG.21708,MSTRG.20858,MSTRG.20857,MSTRG.20860,MSTRG.42460,MSTRG.42459,MSTRG.19188,MSTRG.23667,MSTRG.11267,MSTRG.11279,MSTRG.28965,	25
P3 vs. P5	Biological process	GO:0010023	proanthocyanidin biosynthetic process	5/16	688/17000	0.000322087	0.0123262	MSTRG.38850,MSTRG.38849,MSTRG.15907,MSTRG.38787,MSTRG.18979,	5
P3 vs. P5	Biological process	GO:0045490	pectin catabolic process	12/92	688/17000	0.000327857	0.012351	MSTRG.32755,MSTRG.28263,MSTRG.28264,MSTRG.43259,MSTRG.12672,MSTRG.380,MSTRG.5817,MSTRG.10073,MSTRG.13589,MSTRG.40260,MSTRG.43260,MSTRG.38316,	12
P3 vs. P5	Biological process	GO:0014070	response to organic cyclic compound	34/447	688/17000	0.000328458	0.0121833	MSTRG.29787,MSTRG.43405,MSTRG.15180,MSTRG.8314,MSTRG.24989,MSTRG.12752,MSTRG.6755,MSTRG.33425,MSTRG.7629,MSTRG.7627,MSTRG.4567,MSTRG.15313,MSTRG.27983,MSTRG.16680,MSTRG.75,MSTRG.25286,MSTRG.43530,MSTRG.7562,MSTRG.15295,MSTRG.42660,MSTRG.33528,MSTRG.21528,MSTRG.5325,MSTRG.20157,MSTRG.37836,MSTRG.36560,MSTRG.37644,MSTRG.27410,MSTRG.11070,MSTRG.2879,MSTRG.2874,MSTRG.3994,MSTRG.17409,MSTRG.37493,	34
P3 vs. P5	Biological process	GO:0044550	secondary metabolite biosynthetic process	20/210	688/17000	0.000351005	0.0128223	MSTRG.7275,MSTRG.41683,MSTRG.41686,MSTRG.14907,MSTRG.29376,MSTRG.17393,MSTRG.19081,MSTRG.386,MSTRG.38850,MSTRG.38849,MSTRG.36898,MSTRG.33384,MSTRG.14474,MSTRG.25286,MSTRG.17486,MSTRG.31306,MSTRG.15907,MSTRG.33558,MSTRG.38787,MSTRG.18979,	20
P3 vs. P5	Biological process	GO:0032870	cellular response to hormone stimulus	75/1251	688/17000	0.00037636	0.0135434	MSTRG.27378,MSTRG.7257,MSTRG.15395,MSTRG.37397,MSTRG.21625,MSTRG.9870,MSTRG.43405,MSTRG.878,MSTRG.19764,MSTRG.37186,MSTRG.37187,MSTRG.16264,MSTRG.8314,MSTRG.27390,MSTRG.414,MSTRG.19352,MSTRG.33887,MSTRG.29396,MSTRG.6100,MSTRG.19334,MSTRG.19336,MSTRG.33689,MSTRG.17194,MSTRG.249,MSTRG.243,MSTRG.6537,MSTRG.386,MSTRG.380,MSTRG.5417,MSTRG.198,MSTRG.43181,MSTRG.24268,MSTRG.15545,MSTRG.14469,MSTRG.41804…	75
P3 vs. P5	Biological process	GO:0009850	auxin metabolic process	9/58	688/17000	0.000497794	0.0176497	MSTRG.6127,MSTRG.6128,MSTRG.18443,MSTRG.18444,MSTRG.36959,MSTRG.7385,MSTRG.8894,MSTRG.24855,MSTRG.31704,	9
P3 vs. P5	Biological process	GO:0000272	polysaccharide catabolic process	22/249	688/17000	0.000517264	0.0180743	MSTRG.5095,MSTRG.32755,MSTRG.28263,MSTRG.28264,MSTRG.30312,MSTRG.43259,MSTRG.12672,MSTRG.386,MSTRG.380,MSTRG.39740,MSTRG.5817,MSTRG.10073,MSTRG.13589,MSTRG.35370,MSTRG.40260,MSTRG.9944,MSTRG.43346,MSTRG.43265,MSTRG.43260,MSTRG.11488,MSTRG.39432,MSTRG.38316,	22
P3 vs. P5	Biological process	GO:0009751	response to salicylic acid	22/249	688/17000	0.000517264	0.0180743	MSTRG.29787,MSTRG.15180,MSTRG.8314,MSTRG.24989,MSTRG.12752,MSTRG.33425,MSTRG.7629,MSTRG.7627,MSTRG.4567,MSTRG.15313,MSTRG.25286,MSTRG.7562,MSTRG.15295,MSTRG.42660,MSTRG.21528,MSTRG.5325,MSTRG.20157,MSTRG.36560,MSTRG.37644,MSTRG.11070,MSTRG.17409,MSTRG.37493,	22
P3 vs. P5	Biological process	GO:0046184	aldehyde biosynthetic process	7/37	688/17000	0.000614671	0.0208729	MSTRG.10996,MSTRG.379,MSTRG.386,MSTRG.30080,MSTRG.19188,MSTRG.11267,MSTRG.11279,	7
P3 vs. P5	Biological process	GO:0042445	hormone metabolic process	15/142	688/17000	0.000641967	0.021497	MSTRG.6127,MSTRG.6128,MSTRG.18443,MSTRG.18444,MSTRG.36959,MSTRG.43468,MSTRG.198,MSTRG.75,MSTRG.7385,MSTRG.38190,MSTRG.8894,MSTRG.43510,MSTRG.43564,MSTRG.24855,MSTRG.31704,	15
P3 vs. P5	Biological process	GO:0009812	flavonoid metabolic process	18/190	688/17000	0.000724036	0.0235899	MSTRG.15194,MSTRG.7421,MSTRG.380,MSTRG.38850,MSTRG.38849,MSTRG.14693,MSTRG.27780,MSTRG.1697,MSTRG.1698,MSTRG.27983,MSTRG.17486,MSTRG.15907,MSTRG.38787,MSTRG.15640,MSTRG.18979,MSTRG.28756,MSTRG.28757,MSTRG.2850,	18
P3 vs. P5	Biological process	GO:0016102	diterpenoid biosynthetic process	11/87	688/17000	0.000751148	0.0241469	MSTRG.9870,MSTRG.19545,MSTRG.414,MSTRG.15524,MSTRG.23382,MSTRG.75,MSTRG.25120,MSTRG.20858,MSTRG.20857,MSTRG.20860,MSTRG.28965,	11
P3 vs. P5	Biological process	GO:0120254	olefinic compound metabolic process	14/131	688/17000	0.000856758	0.0271795	MSTRG.38255,MSTRG.38237,MSTRG.10996,MSTRG.379,MSTRG.386,MSTRG.395,MSTRG.30080,MSTRG.14474,MSTRG.21708,MSTRG.13915,MSTRG.25843,MSTRG.19188,MSTRG.11267,MSTRG.11279,	14
P3 vs. P5	Biological process	GO:0044262	cellular carbohydrate metabolic process	39/566	688/17000	0.000870505	0.027257	MSTRG.8107,MSTRG.9428,MSTRG.7457,MSTRG.30574,MSTRG.30575,MSTRG.38287,MSTRG.5282,MSTRG.40110,MSTRG.414,MSTRG.19328,MSTRG.33862,MSTRG.19576,MSTRG.32340,MSTRG.25510,MSTRG.6963,MSTRG.386,MSTRG.22484,MSTRG.14628,MSTRG.21378,MSTRG.28814,MSTRG.28815,MSTRG.35370,MSTRG.15110,MSTRG.18867,MSTRG.29738,MSTRG.33731,MSTRG.15047,MSTRG.42660,MSTRG.32206,MSTRG.9944,MSTRG.28180,MSTRG.43346,MSTRG.21270,MSTRG.23427,M…	39
P3 vs. P5	Biological process	GO:0044264	cellular polysaccharide metabolic process	31/420	688/17000	0.000972105	0.030048	MSTRG.8107,MSTRG.9428,MSTRG.7457,MSTRG.5282,MSTRG.19328,MSTRG.33862,MSTRG.19576,MSTRG.25510,MSTRG.6963,MSTRG.22484,MSTRG.14628,MSTRG.21378,MSTRG.28814,MSTRG.28815,MSTRG.35370,MSTRG.15110,MSTRG.18867,MSTRG.29738,MSTRG.33731,MSTRG.15047,MSTRG.42660,MSTRG.9944,MSTRG.28180,MSTRG.43346,MSTRG.21270,MSTRG.23427,MSTRG.43265,MSTRG.37455,MSTRG.2878,MSTRG.2879,MSTRG.2874,	31
P3 vs. P5	Biological process	GO:0009873	ethylene-activated signaling pathway	20/228	688/17000	0.000996847	0.0304228	MSTRG.15395,MSTRG.9870,MSTRG.19764,MSTRG.37186,MSTRG.37187,MSTRG.27390,MSTRG.19334,MSTRG.380,MSTRG.15545,MSTRG.75,MSTRG.38364,MSTRG.25286,MSTRG.9745,MSTRG.32485,MSTRG.5325,MSTRG.43272,MSTRG.26982,MSTRG.31909,MSTRG.37473,MSTRG.15206,	20
P3 vs. P5	Biological process	GO:0009627	systemic acquired resistance	11/90	688/17000	0.00100042	0.0301501	MSTRG.8598,MSTRG.6128,MSTRG.6578,MSTRG.3032,MSTRG.380,MSTRG.5417,MSTRG.4567,MSTRG.16680,MSTRG.25286,MSTRG.8894,MSTRG.37493,	11
P3 vs. P5	Biological process	GO:0009723	response to ethylene	26/331	688/17000	0.00100478	0.0299077	MSTRG.15395,MSTRG.9870,MSTRG.19764,MSTRG.37186,MSTRG.37187,MSTRG.27390,MSTRG.19334,MSTRG.37800,MSTRG.380,MSTRG.15545,MSTRG.75,MSTRG.15033,MSTRG.38364,MSTRG.25286,MSTRG.9745,MSTRG.7306,MSTRG.32485,MSTRG.5325,MSTRG.43272,MSTRG.37644,MSTRG.26982,MSTRG.15855,MSTRG.31909,MSTRG.31704,MSTRG.37473,MSTRG.15206,	26
P3 vs. P5	Biological process	GO:0070887	cellular response to chemical stimulus	101/1852	688/17000	0.00106214	0.0312296	MSTRG.27378,MSTRG.7257,MSTRG.15395,MSTRG.37397,MSTRG.38237,MSTRG.21625,MSTRG.9870,MSTRG.43405,MSTRG.878,MSTRG.38292,MSTRG.19764,MSTRG.37186,MSTRG.37187,MSTRG.16264,MSTRG.8314,MSTRG.27390,MSTRG.414,MSTRG.19352,MSTRG.33887,MSTRG.29396,MSTRG.19570,MSTRG.6100,MSTRG.19334,MSTRG.19336,MSTRG.33689,MSTRG.17194,MSTRG.249,MSTRG.243,MSTRG.6537,MSTRG.386,MSTRG.380,MSTRG.5417,MSTRG.395,MSTRG.4567,MSTRG.198,MS…	101
P3 vs. P5	Biological process	GO:0120255	olefinic compound biosynthetic process	12/105	688/17000	0.00109482	0.0318025	MSTRG.38255,MSTRG.38237,MSTRG.10996,MSTRG.379,MSTRG.386,MSTRG.30080,MSTRG.14474,MSTRG.21708,MSTRG.13915,MSTRG.19188,MSTRG.11267,MSTRG.11279,	12
P3 vs. P5	Biological process	GO:0071495	cellular response to endogenous stimulus	76/1321	688/17000	0.0011198	0.032141	MSTRG.27378,MSTRG.7257,MSTRG.15395,MSTRG.37397,MSTRG.21625,MSTRG.9870,MSTRG.43405,MSTRG.878,MSTRG.19764,MSTRG.37186,MSTRG.37187,MSTRG.16264,MSTRG.8314,MSTRG.27390,MSTRG.414,MSTRG.19352,MSTRG.33887,MSTRG.29396,MSTRG.6100,MSTRG.19334,MSTRG.19336,MSTRG.33689,MSTRG.17194,MSTRG.249,MSTRG.243,MSTRG.6537,MSTRG.386,MSTRG.380,MSTRG.5417,MSTRG.198,MSTRG.43181,MSTRG.24268,MSTRG.15545,MSTRG.14469,MSTRG.27983…	76
P3 vs. P5	Biological process	GO:0006575	cellular modified amino acid metabolic process	15/150	688/17000	0.00113243	0.0321209	MSTRG.426,MSTRG.12752,MSTRG.43181,MSTRG.38406,MSTRG.6097,MSTRG.6095,MSTRG.9306,MSTRG.42614,MSTRG.42613,MSTRG.22606,MSTRG.8447,MSTRG.33492,MSTRG.26317,MSTRG.18922,MSTRG.29602,	15
P3 vs. P5	Biological process	GO:0016101	diterpenoid metabolic process	11/92	688/17000	0.0012018	0.0336923	MSTRG.9870,MSTRG.19545,MSTRG.414,MSTRG.15524,MSTRG.23382,MSTRG.75,MSTRG.25120,MSTRG.20858,MSTRG.20857,MSTRG.20860,MSTRG.28965,	11
P3 vs. P5	Biological process	GO:0071369	cellular response to ethylene stimulus	20/232	688/17000	0.00123333	0.0341787	MSTRG.15395,MSTRG.9870,MSTRG.19764,MSTRG.37186,MSTRG.37187,MSTRG.27390,MSTRG.19334,MSTRG.380,MSTRG.15545,MSTRG.75,MSTRG.38364,MSTRG.25286,MSTRG.9745,MSTRG.32485,MSTRG.5325,MSTRG.43272,MSTRG.26982,MSTRG.31909,MSTRG.37473,MSTRG.15206,	20
P3 vs. P5	Biological process	GO:0000160	phosphorelay signal transduction system	22/266	688/17000	0.00124051	0.0339872	MSTRG.15395,MSTRG.9870,MSTRG.19764,MSTRG.37186,MSTRG.37187,MSTRG.27390,MSTRG.19334,MSTRG.386,MSTRG.380,MSTRG.15545,MSTRG.75,MSTRG.38364,MSTRG.25286,MSTRG.9745,MSTRG.32485,MSTRG.5325,MSTRG.43272,MSTRG.26982,MSTRG.31909,MSTRG.37473,MSTRG.15206,MSTRG.38315,	22
P3 vs. P5	Biological process	GO:0006790	sulfur compound metabolic process	28/372	688/17000	0.00125467	0.033989	MSTRG.27378,MSTRG.38481,MSTRG.1934,MSTRG.27390,MSTRG.426,MSTRG.12752,MSTRG.234,MSTRG.249,MSTRG.243,MSTRG.30093,MSTRG.32498,MSTRG.43181,MSTRG.41804,MSTRG.16680,MSTRG.6097,MSTRG.6095,MSTRG.9306,MSTRG.25286,MSTRG.42614,MSTRG.42613,MSTRG.22606,MSTRG.5325,MSTRG.33492,MSTRG.34574,MSTRG.3115,MSTRG.18922,MSTRG.29602,MSTRG.34196,	28
P3 vs. P5	Biological process	GO:0048609	multicellular organismal reproductive process	22/267	688/17000	0.00130193	0.0348772	MSTRG.1733,MSTRG.37397,MSTRG.18879,MSTRG.28439,MSTRG.28440,MSTRG.21625,MSTRG.42322,MSTRG.42789,MSTRG.42788,MSTRG.18446,MSTRG.7419,MSTRG.19352,MSTRG.22559,MSTRG.234,MSTRG.249,MSTRG.4113,MSTRG.2309,MSTRG.1877,MSTRG.1890,MSTRG.34858,MSTRG.14317,MSTRG.18979,	22
P3 vs. P5	Biological process	GO:0046189	phenol-containing compound biosynthetic process	7/43	688/17000	0.00155945	0.0404284	MSTRG.386,MSTRG.38850,MSTRG.38849,MSTRG.25286,MSTRG.15907,MSTRG.38787,MSTRG.18979,	7
P3 vs. P5	Biological process	GO:0052543	callose deposition in cell wall	5/22	688/17000	0.00158726	0.0407114	MSTRG.18443,MSTRG.18444,MSTRG.21385,MSTRG.16680,MSTRG.12640,	5
P5 vs. P7	Molecular function	GO:0016798	hydrolase activity, acting on glycosyl bonds	108/827	1372/17716	4.21805e-08	5.13337e-05	MSTRG.39346,MSTRG.41234,MSTRG.41235,MSTRG.23800,MSTRG.5282,MSTRG.43482,MSTRG.238,MSTRG.42136,MSTRG.147,MSTRG.37965,MSTRG.42066,MSTRG.1299,MSTRG.11336,MSTRG.10006,MSTRG.23362,MSTRG.198,MSTRG.39740,MSTRG.16625,MSTRG.18867,MSTRG.41601,MSTRG.39238,MSTRG.7397,MSTRG.27228,MSTRG.36184,MSTRG.41584,MSTRG.39243,MSTRG.39248,MSTRG.40235,MSTRG.11744,MSTRG.42479,MSTRG.5102,MSTRG.9944,MSTRG.11726,MSTRG.13902,MS…	108
P5 vs. P7	Molecular function	GO:0004553	hydrolase activity, hydrolyzing O-glycosyl compounds	71/489	1372/17716	1.83909e-07	0.000111909	MSTRG.41234,MSTRG.41235,MSTRG.23800,MSTRG.5282,MSTRG.42136,MSTRG.147,MSTRG.37965,MSTRG.42066,MSTRG.23362,MSTRG.198,MSTRG.39740,MSTRG.16625,MSTRG.18867,MSTRG.7397,MSTRG.27228,MSTRG.36184,MSTRG.42479,MSTRG.5102,MSTRG.9944,MSTRG.13902,MSTRG.43375,MSTRG.6879,MSTRG.32690,MSTRG.13950,MSTRG.43346,MSTRG.43265,MSTRG.2874,MSTRG.24593,MSTRG.37016,MSTRG.36157,MSTRG.9458,MSTRG.30793,MSTRG.30794,MSTRG.6377,MST…	71
P5 vs. P7	Molecular function	GO:0004672	protein kinase activity	163/1492	1372/17716	2.88576e-06	0.00117066	MSTRG.7490,MSTRG.32705,MSTRG.31436,MSTRG.31422,MSTRG.18474,MSTRG.8774,MSTRG.29582,MSTRG.43458,MSTRG.22994,MSTRG.18034,MSTRG.5227,MSTRG.21649,MSTRG.22978,MSTRG.22976,MSTRG.21640,MSTRG.19336,MSTRG.26925,MSTRG.226,MSTRG.30170,MSTRG.29196,MSTRG.13615,MSTRG.31019,MSTRG.243,MSTRG.22543,MSTRG.147,MSTRG.146,MSTRG.1267,MSTRG.22459,MSTRG.34430,MSTRG.37946,MSTRG.26883,MSTRG.2557,MSTRG.34014,MSTRG.182,MSTRG.…	163
P5 vs. P7	Molecular function	GO:0004674	protein serine/threonine kinase activity	150/1380	1372/17716	9.83166e-06	0.00299128	MSTRG.7490,MSTRG.32705,MSTRG.31436,MSTRG.31422,MSTRG.18474,MSTRG.8774,MSTRG.29582,MSTRG.43458,MSTRG.22994,MSTRG.18034,MSTRG.5227,MSTRG.21649,MSTRG.22978,MSTRG.22976,MSTRG.21640,MSTRG.19336,MSTRG.26925,MSTRG.226,MSTRG.30170,MSTRG.13615,MSTRG.31019,MSTRG.243,MSTRG.22543,MSTRG.147,MSTRG.146,MSTRG.1267,MSTRG.22459,MSTRG.34430,MSTRG.37946,MSTRG.26883,MSTRG.2557,MSTRG.182,MSTRG.198,MSTRG.34060,MSTRG.30…	150
P5 vs. P7	Molecular function	GO:0052736	beta-glucanase activity	5/6	1372/17716	1.55345e-05	0.0037811	MSTRG.198,MSTRG.9458,MSTRG.30793,MSTRG.30794,MSTRG.42381,	5
P5 vs. P7	Molecular function	GO:0106310	protein serine kinase activity	143/1321	1372/17716	1.98459e-05	0.0040254	MSTRG.7490,MSTRG.32705,MSTRG.31436,MSTRG.31422,MSTRG.18474,MSTRG.8774,MSTRG.29582,MSTRG.43458,MSTRG.22994,MSTRG.18034,MSTRG.5227,MSTRG.21649,MSTRG.22978,MSTRG.22976,MSTRG.21640,MSTRG.19336,MSTRG.26925,MSTRG.226,MSTRG.30170,MSTRG.13615,MSTRG.31019,MSTRG.243,MSTRG.22543,MSTRG.147,MSTRG.146,MSTRG.1267,MSTRG.22459,MSTRG.34430,MSTRG.37946,MSTRG.26883,MSTRG.2557,MSTRG.182,MSTRG.198,MSTRG.34060,MSTRG.30…	143
P5 vs. P7	Molecular function	GO:0004712	protein serine/threonine/tyrosine kinase activity	144/1335	1372/17716	2.2204e-05	0.00386032	MSTRG.7490,MSTRG.32705,MSTRG.31436,MSTRG.31422,MSTRG.18474,MSTRG.8774,MSTRG.29582,MSTRG.43458,MSTRG.22994,MSTRG.18034,MSTRG.5227,MSTRG.21649,MSTRG.22978,MSTRG.22976,MSTRG.21640,MSTRG.19336,MSTRG.26925,MSTRG.226,MSTRG.30170,MSTRG.13615,MSTRG.31019,MSTRG.243,MSTRG.22543,MSTRG.147,MSTRG.146,MSTRG.1267,MSTRG.22459,MSTRG.34430,MSTRG.37946,MSTRG.26883,MSTRG.2557,MSTRG.182,MSTRG.198,MSTRG.34060,MSTRG.30…	144
P5 vs. P7	Molecular function	GO:0008017	microtubule binding	31/184	1372/17716	3.1746e-05	0.00482936	MSTRG.6164,MSTRG.2152,MSTRG.7839,MSTRG.5610,MSTRG.16163,MSTRG.27289,MSTRG.27285,MSTRG.7348,MSTRG.32678,MSTRG.9939,MSTRG.21045,MSTRG.2466,MSTRG.11253,MSTRG.16500,MSTRG.37018,MSTRG.9899,MSTRG.33353,MSTRG.23127,MSTRG.29715,MSTRG.32926,MSTRG.8018,MSTRG.24051,MSTRG.31500,MSTRG.28340,MSTRG.18144,MSTRG.20013,MSTRG.7966,MSTRG.23420,MSTRG.11007,MSTRG.35031,MSTRG.34175,	31
P5 vs. P7	Molecular function	GO:0016773	phosphotransferase activity, alcohol group as acceptor	170/1636	1372/17716	3.20025e-05	0.00432745	MSTRG.7490,MSTRG.32705,MSTRG.31436,MSTRG.31422,MSTRG.18474,MSTRG.8774,MSTRG.29582,MSTRG.26060,MSTRG.43458,MSTRG.22994,MSTRG.18034,MSTRG.5227,MSTRG.21649,MSTRG.22978,MSTRG.22976,MSTRG.21640,MSTRG.19336,MSTRG.26925,MSTRG.226,MSTRG.30170,MSTRG.29196,MSTRG.13615,MSTRG.31019,MSTRG.243,MSTRG.22543,MSTRG.147,MSTRG.146,MSTRG.1267,MSTRG.22459,MSTRG.34430,MSTRG.37946,MSTRG.26883,MSTRG.2557,MSTRG.34014,MSTR…	170
P5 vs. P7	Molecular function	GO:0004568	chitinase activity	12/43	1372/17716	7.09599e-05	0.00863582	MSTRG.39740,MSTRG.5102,MSTRG.13950,MSTRG.11662,MSTRG.7604,MSTRG.386,MSTRG.37640,MSTRG.11488,MSTRG.37638,MSTRG.37639,MSTRG.39432,MSTRG.2624,	12
P5 vs. P7	Molecular function	GO:0015631	tubulin binding	32/202	1372/17716	8.18859e-05	0.00905956	MSTRG.6164,MSTRG.2152,MSTRG.7839,MSTRG.5610,MSTRG.16163,MSTRG.27289,MSTRG.27285,MSTRG.7348,MSTRG.32678,MSTRG.9939,MSTRG.21045,MSTRG.2466,MSTRG.11253,MSTRG.16500,MSTRG.37018,MSTRG.9899,MSTRG.380,MSTRG.33353,MSTRG.23127,MSTRG.29715,MSTRG.32926,MSTRG.8018,MSTRG.24051,MSTRG.31500,MSTRG.28340,MSTRG.18144,MSTRG.20013,MSTRG.7966,MSTRG.23420,MSTRG.11007,MSTRG.35031,MSTRG.34175,	32
P5 vs. P7	Molecular function	GO:0005507	copper ion binding	26/156	1372/17716	0.000160078	0.0162346	MSTRG.14907,MSTRG.26904,MSTRG.146,MSTRG.38850,MSTRG.38849,MSTRG.21175,MSTRG.722,MSTRG.22403,MSTRG.41143,MSTRG.41142,MSTRG.30068,MSTRG.33558,MSTRG.32146,MSTRG.32147,MSTRG.273,MSTRG.38787,MSTRG.28437,MSTRG.17374,MSTRG.31644,MSTRG.29376,MSTRG.460,MSTRG.6755,MSTRG.380,MSTRG.27518,MSTRG.15907,MSTRG.18921,	26
P5 vs. P7	Molecular function	GO:0016301	kinase activity	171/1713	1372/17716	0.00024682	0.0231062	MSTRG.7490,MSTRG.32705,MSTRG.31436,MSTRG.31422,MSTRG.18474,MSTRG.8774,MSTRG.29582,MSTRG.26060,MSTRG.43458,MSTRG.22994,MSTRG.18034,MSTRG.5227,MSTRG.21649,MSTRG.22978,MSTRG.22976,MSTRG.21640,MSTRG.19336,MSTRG.26925,MSTRG.226,MSTRG.30170,MSTRG.29196,MSTRG.13615,MSTRG.31019,MSTRG.243,MSTRG.22543,MSTRG.147,MSTRG.146,MSTRG.1267,MSTRG.22459,MSTRG.34430,MSTRG.37946,MSTRG.26883,MSTRG.2557,MSTRG.34014,MSTR…	171
P5 vs. P7	Molecular function	GO:0008092	cytoskeletal protein binding	42/310	1372/17716	0.000271731	0.0236212	MSTRG.6164,MSTRG.23890,MSTRG.2152,MSTRG.7839,MSTRG.5610,MSTRG.35394,MSTRG.35393,MSTRG.15314,MSTRG.16163,MSTRG.27289,MSTRG.27285,MSTRG.7348,MSTRG.32678,MSTRG.9939,MSTRG.21045,MSTRG.2466,MSTRG.11253,MSTRG.16500,MSTRG.37018,MSTRG.42300,MSTRG.9899,MSTRG.418,MSTRG.42357,MSTRG.380,MSTRG.33353,MSTRG.23127,MSTRG.29715,MSTRG.32926,MSTRG.8018,MSTRG.24051,MSTRG.31500,MSTRG.28340,MSTRG.18144,MSTRG.29280,MSTR…	42
P5 vs. P7	Molecular function	GO:0016762	xyloglucan:xyloglucosyl transferase activity	10/36	1372/17716	0.000295105	0.0239429	MSTRG.5282,MSTRG.18867,MSTRG.42479,MSTRG.32690,MSTRG.2874,MSTRG.30793,MSTRG.30794,MSTRG.19576,MSTRG.21343,MSTRG.2692,	10
P5 vs. P7	Molecular function	GO:0016647	oxidoreductase activity, acting on the CH-NH group of donors, oxygen as acceptor	5/10	1372/17716	0.000500768	0.0358491	MSTRG.16135,MSTRG.10304,MSTRG.8448,MSTRG.8447,MSTRG.10149,	5
P5 vs. P7	Molecular function	GO:0008061	chitin binding	9/32	1372/17716	0.000533803	0.036091	MSTRG.39740,MSTRG.5102,MSTRG.7604,MSTRG.386,MSTRG.37640,MSTRG.37638,MSTRG.37639,MSTRG.39432,MSTRG.2624,	9
P5 vs. P7	Molecular function	GO:0016837	carbon-oxygen lyase activity, acting on polysaccharides	8/27	1372/17716	0.000741184	0.0474748	MSTRG.28263,MSTRG.20704,MSTRG.325,MSTRG.2428,MSTRG.2429,MSTRG.20566,MSTRG.9843,MSTRG.5817,	8
P5 vs. P7	Molecular function	GO:0016491	oxidoreductase activity	188/1952	1372/17716	0.000747637	0.0454937	MSTRG.22917,MSTRG.32718,MSTRG.22901,MSTRG.3083,MSTRG.32758,MSTRG.20753,MSTRG.7466,MSTRG.33659,MSTRG.19347,MSTRG.7412,MSTRG.14907,MSTRG.28298,MSTRG.30130,MSTRG.11870,MSTRG.683,MSTRG.28286,MSTRG.223,MSTRG.226,MSTRG.7843,MSTRG.238,MSTRG.26904,MSTRG.21203,MSTRG.2189,MSTRG.243,MSTRG.33660,MSTRG.20294,MSTRG.147,MSTRG.33123,MSTRG.37967,MSTRG.34446,MSTRG.43386,MSTRG.37948,MSTRG.38850,MSTRG.198,MSTRG.3884…	188
P5 vs. P7	Cellular component	GO:0005576	extracellular region	202/1628	1318/17939	1.89848e-14	9.54936e-12	MSTRG.22917,MSTRG.6157,MSTRG.20717,MSTRG.31433,MSTRG.41234,MSTRG.6123,MSTRG.41235,MSTRG.29585,MSTRG.23800,MSTRG.31404,MSTRG.31403,MSTRG.22946,MSTRG.5282,MSTRG.4383,MSTRG.14907,MSTRG.14906,MSTRG.683,MSTRG.8706,MSTRG.26925,MSTRG.14937,MSTRG.238,MSTRG.21203,MSTRG.3032,MSTRG.247,MSTRG.30153,MSTRG.243,MSTRG.34467,MSTRG.13525,MSTRG.42077,MSTRG.34445,MSTRG.26812,MSTRG.13518,MSTRG.3892,MSTRG.3893,MSTRG.3…	202
P5 vs. P7	Cellular component	GO:0048046	apoplast	62/452	1318/17939	1.33079e-06	0.000334695	MSTRG.6157,MSTRG.22946,MSTRG.5282,MSTRG.4383,MSTRG.14907,MSTRG.14906,MSTRG.238,MSTRG.3032,MSTRG.247,MSTRG.243,MSTRG.34467,MSTRG.34445,MSTRG.3892,MSTRG.3893,MSTRG.38850,MSTRG.38849,MSTRG.10071,MSTRG.16625,MSTRG.18867,MSTRG.9552,MSTRG.7397,MSTRG.42479,MSTRG.41142,MSTRG.10874,MSTRG.6878,MSTRG.33558,MSTRG.32690,MSTRG.273,MSTRG.38787,MSTRG.5910,MSTRG.2874,MSTRG.37399,MSTRG.6380,MSTRG.30793,MSTRG.30794…	62
P5 vs. P7	Cellular component	GO:0009521	photosystem	21/97	1318/17939	5.91435e-06	0.000991639	MSTRG.29558,MSTRG.29557,MSTRG.18898,MSTRG.18899,MSTRG.28678,MSTRG.147,MSTRG.34831,MSTRG.19697,MSTRG.9961,MSTRG.14755,MSTRG.37427,MSTRG.14362,MSTRG.41884,MSTRG.21382,MSTRG.380,MSTRG.24443,MSTRG.16818,MSTRG.42706,MSTRG.15007,MSTRG.42609,MSTRG.18963,	21
P5 vs. P7	Cellular component	GO:0009522	photosystem I	13/49	1318/17939	3.6961e-05	0.00464785	MSTRG.29558,MSTRG.29557,MSTRG.18898,MSTRG.18899,MSTRG.28678,MSTRG.34831,MSTRG.14362,MSTRG.41884,MSTRG.21382,MSTRG.380,MSTRG.16818,MSTRG.15007,MSTRG.42609,	13
P5 vs. P7	Cellular component	GO:0031224	intrinsic component of membrane	462/5451	1318/17939	8.71518e-05	0.00876747	MSTRG.29558,MSTRG.29557,MSTRG.15390,MSTRG.41674,MSTRG.18898,MSTRG.18899,MSTRG.14058,MSTRG.8342,MSTRG.7490,MSTRG.42982,MSTRG.38487,MSTRG.18879,MSTRG.32705,MSTRG.29521,MSTRG.28678,MSTRG.30993,MSTRG.8355,MSTRG.31436,MSTRG.41234,MSTRG.41235,MSTRG.7457,MSTRG.8789,MSTRG.7456,MSTRG.28274,MSTRG.31422,MSTRG.30574,MSTRG.18474,MSTRG.23800,MSTRG.8774,MSTRG.32758,MSTRG.9650,MSTRG.14096,MSTRG.14088,MSTRG.8790,…	462
P5 vs. P7	Cellular component	GO:0005880	nuclear microtubule	5/8	1318/17939	9.85945e-05	0.00826551	MSTRG.16163,MSTRG.27285,MSTRG.8018,MSTRG.18144,MSTRG.20013,	5
P5 vs. P7	Cellular component	GO:0005811	lipid droplet	15/70	1318/17939	0.000139628	0.0100333	MSTRG.15390,MSTRG.8342,MSTRG.243,MSTRG.28133,MSTRG.6889,MSTRG.37404,MSTRG.37408,MSTRG.16998,MSTRG.28472,MSTRG.6316,MSTRG.34718,MSTRG.29657,MSTRG.9744,MSTRG.16312,MSTRG.16320,	15
P5 vs. P7	Cellular component	GO:0071944	cell periphery	349/4020	1318/17939	0.000167472	0.0105298	MSTRG.22917,MSTRG.41674,MSTRG.7490,MSTRG.16250,MSTRG.20717,MSTRG.38487,MSTRG.32705,MSTRG.31436,MSTRG.41234,MSTRG.41235,MSTRG.28274,MSTRG.31422,MSTRG.23800,MSTRG.8774,MSTRG.32325,MSTRG.22994,MSTRG.14907,MSTRG.18034,MSTRG.5227,MSTRG.21649,MSTRG.22978,MSTRG.22976,MSTRG.43492,MSTRG.223,MSTRG.226,MSTRG.30170,MSTRG.29196,MSTRG.13615,MSTRG.238,MSTRG.31019,MSTRG.26904,MSTRG.42147,MSTRG.21203,MSTRG.42142,…	349
P5 vs. P7	Cellular component	GO:0099513	polymeric cytoskeletal fiber	38/282	1318/17939	0.00020705	0.0115718	MSTRG.6164,MSTRG.23890,MSTRG.2152,MSTRG.7839,MSTRG.5610,MSTRG.29976,MSTRG.16163,MSTRG.27289,MSTRG.27285,MSTRG.32678,MSTRG.9939,MSTRG.21045,MSTRG.2466,MSTRG.11253,MSTRG.8195,MSTRG.16500,MSTRG.37018,MSTRG.9899,MSTRG.42357,MSTRG.20129,MSTRG.33353,MSTRG.16830,MSTRG.23127,MSTRG.29715,MSTRG.15590,MSTRG.32926,MSTRG.8018,MSTRG.24051,MSTRG.31500,MSTRG.28340,MSTRG.18144,MSTRG.34613,MSTRG.20013,MSTRG.7966,M…	38
P5 vs. P7	Cellular component	GO:0099512	supramolecular fiber	38/293	1318/17939	0.00044692	0.0224801	MSTRG.6164,MSTRG.23890,MSTRG.2152,MSTRG.7839,MSTRG.5610,MSTRG.29976,MSTRG.16163,MSTRG.27289,MSTRG.27285,MSTRG.32678,MSTRG.9939,MSTRG.21045,MSTRG.2466,MSTRG.11253,MSTRG.8195,MSTRG.16500,MSTRG.37018,MSTRG.9899,MSTRG.42357,MSTRG.20129,MSTRG.33353,MSTRG.16830,MSTRG.23127,MSTRG.29715,MSTRG.15590,MSTRG.32926,MSTRG.8018,MSTRG.24051,MSTRG.31500,MSTRG.28340,MSTRG.18144,MSTRG.34613,MSTRG.20013,MSTRG.7966,M…	38
P5 vs. P7	Cellular component	GO:0099081	supramolecular polymer	38/293	1318/17939	0.00044692	0.0224801	MSTRG.6164,MSTRG.23890,MSTRG.2152,MSTRG.7839,MSTRG.5610,MSTRG.29976,MSTRG.16163,MSTRG.27289,MSTRG.27285,MSTRG.32678,MSTRG.9939,MSTRG.21045,MSTRG.2466,MSTRG.11253,MSTRG.8195,MSTRG.16500,MSTRG.37018,MSTRG.9899,MSTRG.42357,MSTRG.20129,MSTRG.33353,MSTRG.16830,MSTRG.23127,MSTRG.29715,MSTRG.15590,MSTRG.32926,MSTRG.8018,MSTRG.24051,MSTRG.31500,MSTRG.28340,MSTRG.18144,MSTRG.34613,MSTRG.20013,MSTRG.7966,M…	38
P5 vs. P7	Cellular component	GO:0005874	microtubule	36/276	1318/17939	0.000560023	0.0234743	MSTRG.6164,MSTRG.2152,MSTRG.7839,MSTRG.5610,MSTRG.29976,MSTRG.16163,MSTRG.27289,MSTRG.27285,MSTRG.32678,MSTRG.9939,MSTRG.21045,MSTRG.2466,MSTRG.11253,MSTRG.8195,MSTRG.16500,MSTRG.37018,MSTRG.9899,MSTRG.20129,MSTRG.33353,MSTRG.16830,MSTRG.23127,MSTRG.29715,MSTRG.15590,MSTRG.32926,MSTRG.8018,MSTRG.24051,MSTRG.31500,MSTRG.28340,MSTRG.18144,MSTRG.34613,MSTRG.20013,MSTRG.7966,MSTRG.23420,MSTRG.11007,M…	36
P5 vs. P7	Cellular component	GO:0016021	integral component of membrane	436/5225	1318/17939	0.000645939	0.0249929	MSTRG.29558,MSTRG.29557,MSTRG.15390,MSTRG.18898,MSTRG.18899,MSTRG.14058,MSTRG.8342,MSTRG.7490,MSTRG.42982,MSTRG.18879,MSTRG.32705,MSTRG.29521,MSTRG.28678,MSTRG.30993,MSTRG.8355,MSTRG.31436,MSTRG.7457,MSTRG.8789,MSTRG.7456,MSTRG.28274,MSTRG.31422,MSTRG.30574,MSTRG.18474,MSTRG.8774,MSTRG.32758,MSTRG.9650,MSTRG.14096,MSTRG.14088,MSTRG.8790,MSTRG.14087,MSTRG.22994,MSTRG.7412,MSTRG.28298,MSTRG.30130,M…	436
P5 vs. P7	Cellular component	GO:0005618	cell wall	44/363	1318/17939	0.000719615	0.0258547	MSTRG.22917,MSTRG.7490,MSTRG.14907,MSTRG.21203,MSTRG.30153,MSTRG.29174,MSTRG.20294,MSTRG.33123,MSTRG.34441,MSTRG.34047,MSTRG.16625,MSTRG.17424,MSTRG.7397,MSTRG.32238,MSTRG.33558,MSTRG.21485,MSTRG.3315,MSTRG.5910,MSTRG.31634,MSTRG.27124,MSTRG.19970,MSTRG.19967,MSTRG.19969,MSTRG.19975,MSTRG.28016,MSTRG.7239,MSTRG.29376,MSTRG.25832,MSTRG.380,MSTRG.23163,MSTRG.7172,MSTRG.35164,MSTRG.18536,MSTRG.39442…	44
P5 vs. P7	Cellular component	GO:0030312	external encapsulating structure	48/411	1318/17939	0.000960254	0.0322005	MSTRG.22917,MSTRG.7490,MSTRG.14907,MSTRG.21203,MSTRG.30153,MSTRG.29174,MSTRG.20294,MSTRG.33123,MSTRG.34441,MSTRG.34047,MSTRG.16625,MSTRG.9552,MSTRG.17424,MSTRG.7397,MSTRG.32238,MSTRG.33558,MSTRG.26710,MSTRG.21485,MSTRG.3315,MSTRG.5910,MSTRG.39663,MSTRG.31634,MSTRG.27124,MSTRG.19970,MSTRG.19967,MSTRG.19969,MSTRG.19975,MSTRG.28016,MSTRG.7239,MSTRG.29376,MSTRG.25832,MSTRG.380,MSTRG.23163,MSTRG.7172,…	48
P5 vs. P7	Cellular component	GO:0046658	anchored component of plasma membrane	27/200	1318/17939	0.0015716	0.046501	MSTRG.41674,MSTRG.41234,MSTRG.41235,MSTRG.23800,MSTRG.238,MSTRG.243,MSTRG.37965,MSTRG.9552,MSTRG.19630,MSTRG.273,MSTRG.17888,MSTRG.14352,MSTRG.19505,MSTRG.7239,MSTRG.7645,MSTRG.386,MSTRG.380,MSTRG.31166,MSTRG.23122,MSTRG.19953,MSTRG.32849,MSTRG.30215,MSTRG.31595,MSTRG.23953,MSTRG.19038,MSTRG.22680,MSTRG.23475,	27
P5 vs. P7	Cellular component	GO:0005886	plasma membrane	314/3696	1318/17939	0.00172056	0.04808	MSTRG.41674,MSTRG.7490,MSTRG.16250,MSTRG.38487,MSTRG.32705,MSTRG.31436,MSTRG.41234,MSTRG.41235,MSTRG.28274,MSTRG.31422,MSTRG.23800,MSTRG.8774,MSTRG.32325,MSTRG.22994,MSTRG.18034,MSTRG.5227,MSTRG.21649,MSTRG.22978,MSTRG.22976,MSTRG.43492,MSTRG.223,MSTRG.226,MSTRG.30170,MSTRG.29196,MSTRG.13615,MSTRG.238,MSTRG.31019,MSTRG.26904,MSTRG.42147,MSTRG.42142,MSTRG.243,MSTRG.22543,MSTRG.29174,MSTRG.147,MSTR…	314
P5 vs. P7	Biological process	GO:0050896	response to stimulus	615/6850	1262/17000	1.77274e-10	5.40152e-07	MSTRG.20739,MSTRG.22917,MSTRG.15392,MSTRG.18898,MSTRG.9675,MSTRG.8343,MSTRG.41676,MSTRG.1709,MSTRG.16250,MSTRG.14072,MSTRG.22923,MSTRG.39346,MSTRG.20717,MSTRG.14040,MSTRG.42982,MSTRG.38487,MSTRG.9216,MSTRG.32705,MSTRG.29521,MSTRG.30103,MSTRG.31433,MSTRG.29117,MSTRG.21625,MSTRG.6123,MSTRG.42567,MSTRG.33616,MSTRG.6128,MSTRG.18474,MSTRG.23800,MSTRG.28263,MSTRG.32758,MSTRG.9650,MSTRG.19764,MSTRG.2958…	615
P5 vs. P7	Biological process	GO:0009725	response to hormone	200/1845	1262/17000	1.14315e-08	1.74159e-05	MSTRG.20739,MSTRG.15392,MSTRG.9675,MSTRG.16250,MSTRG.20717,MSTRG.14040,MSTRG.42982,MSTRG.21625,MSTRG.42567,MSTRG.6128,MSTRG.32758,MSTRG.9650,MSTRG.19764,MSTRG.14088,MSTRG.37186,MSTRG.37187,MSTRG.14087,MSTRG.22520,MSTRG.7885,MSTRG.678,MSTRG.21649,MSTRG.6588,MSTRG.35816,MSTRG.19334,MSTRG.19336,MSTRG.226,MSTRG.243,MSTRG.42135,MSTRG.6537,MSTRG.29174,MSTRG.147,MSTRG.146,MSTRG.7838,MSTRG.26883,MSTRG.25…	200
P5 vs. P7	Biological process	GO:0071554	cell wall organization or biogenesis	104/834	1262/17000	9.13799e-08	9.28115e-05	MSTRG.30993,MSTRG.41234,MSTRG.41235,MSTRG.7457,MSTRG.7456,MSTRG.29585,MSTRG.23800,MSTRG.18446,MSTRG.5282,MSTRG.18444,MSTRG.14907,MSTRG.226,MSTRG.238,MSTRG.42142,MSTRG.30153,MSTRG.243,MSTRG.42136,MSTRG.33102,MSTRG.23303,MSTRG.1221,MSTRG.37504,MSTRG.36234,MSTRG.61,MSTRG.13111,MSTRG.1637,MSTRG.6088,MSTRG.18867,MSTRG.18774,MSTRG.7389,MSTRG.17486,MSTRG.34814,MSTRG.21518,MSTRG.4292,MSTRG.17470,MSTRG.16…	104
P5 vs. P7	Biological process	GO:0006952	defense response	252/2524	1262/17000	1.82879e-07	0.000139308	MSTRG.15392,MSTRG.41676,MSTRG.22923,MSTRG.39346,MSTRG.20717,MSTRG.32705,MSTRG.31433,MSTRG.29117,MSTRG.6123,MSTRG.6128,MSTRG.23800,MSTRG.31404,MSTRG.31403,MSTRG.37186,MSTRG.37187,MSTRG.18444,MSTRG.43458,MSTRG.10531,MSTRG.18034,MSTRG.17187,MSTRG.10540,MSTRG.678,MSTRG.22978,MSTRG.38907,MSTRG.223,MSTRG.23889,MSTRG.30170,MSTRG.43482,MSTRG.238,MSTRG.17197,MSTRG.42147,MSTRG.3032,MSTRG.243,MSTRG.42135,MS…	252
P5 vs. P7	Biological process	GO:0009719	response to endogenous stimulus	200/1914	1262/17000	1.90231e-07	0.000115927	MSTRG.20739,MSTRG.15392,MSTRG.9675,MSTRG.16250,MSTRG.20717,MSTRG.14040,MSTRG.42982,MSTRG.21625,MSTRG.42567,MSTRG.6128,MSTRG.32758,MSTRG.9650,MSTRG.19764,MSTRG.14088,MSTRG.37186,MSTRG.37187,MSTRG.14087,MSTRG.22520,MSTRG.7885,MSTRG.678,MSTRG.21649,MSTRG.6588,MSTRG.35816,MSTRG.19334,MSTRG.19336,MSTRG.226,MSTRG.243,MSTRG.42135,MSTRG.6537,MSTRG.29174,MSTRG.147,MSTRG.146,MSTRG.7838,MSTRG.26883,MSTRG.25…	200
P5 vs. P7	Biological process	GO:1903047	mitotic cell cycle process	48/295	1262/17000	2.02837e-07	0.000103008	MSTRG.30103,MSTRG.11841,MSTRG.6109,MSTRG.35801,MSTRG.26925,MSTRG.243,MSTRG.23303,MSTRG.29926,MSTRG.40,MSTRG.16163,MSTRG.4292,MSTRG.27285,MSTRG.325,MSTRG.24616,MSTRG.253,MSTRG.19193,MSTRG.25439,MSTRG.37897,MSTRG.8195,MSTRG.29777,MSTRG.37392,MSTRG.9899,MSTRG.6798,MSTRG.29395,MSTRG.8527,MSTRG.39170,MSTRG.36933,MSTRG.395,MSTRG.22226,MSTRG.16830,MSTRG.20099,MSTRG.8062,MSTRG.41827,MSTRG.31500,MSTRG.185…	48
P5 vs. P7	Biological process	GO:0006950	response to stress	417/4559	1262/17000	2.12885e-07	9.26658e-05	MSTRG.22917,MSTRG.15392,MSTRG.8343,MSTRG.41676,MSTRG.1709,MSTRG.16250,MSTRG.14072,MSTRG.22923,MSTRG.39346,MSTRG.20717,MSTRG.42982,MSTRG.9216,MSTRG.32705,MSTRG.29521,MSTRG.30103,MSTRG.31433,MSTRG.29117,MSTRG.6123,MSTRG.33616,MSTRG.6128,MSTRG.23800,MSTRG.32758,MSTRG.9650,MSTRG.19764,MSTRG.31404,MSTRG.31403,MSTRG.640,MSTRG.37186,MSTRG.37187,MSTRG.18444,MSTRG.32325,MSTRG.34500,MSTRG.43458,MSTRG.10531…	417
P5 vs. P7	Biological process	GO:0000278	mitotic cell cycle	53/356	1262/17000	8.66032e-07	0.00032985	MSTRG.30103,MSTRG.11841,MSTRG.6109,MSTRG.35801,MSTRG.26925,MSTRG.243,MSTRG.23303,MSTRG.29926,MSTRG.40,MSTRG.42870,MSTRG.16163,MSTRG.4292,MSTRG.27285,MSTRG.325,MSTRG.24616,MSTRG.253,MSTRG.19193,MSTRG.25439,MSTRG.37897,MSTRG.8195,MSTRG.29777,MSTRG.37392,MSTRG.9899,MSTRG.6798,MSTRG.29395,MSTRG.8527,MSTRG.39170,MSTRG.36933,MSTRG.18296,MSTRG.380,MSTRG.395,MSTRG.22226,MSTRG.16830,MSTRG.20099,MSTRG.2885…	53
P5 vs. P7	Biological process	GO:0010564	regulation of cell cycle process	32/181	1262/17000	3.58823e-06	0.00121481	MSTRG.30103,MSTRG.43458,MSTRG.35801,MSTRG.26925,MSTRG.14931,MSTRG.243,MSTRG.28591,MSTRG.42870,MSTRG.16163,MSTRG.27285,MSTRG.24616,MSTRG.19193,MSTRG.8195,MSTRG.36065,MSTRG.6798,MSTRG.29395,MSTRG.36933,MSTRG.18296,MSTRG.43161,MSTRG.395,MSTRG.31500,MSTRG.43519,MSTRG.18144,MSTRG.18136,MSTRG.20468,MSTRG.20466,MSTRG.20013,MSTRG.36821,MSTRG.34109,MSTRG.14967,MSTRG.3534,MSTRG.13674,	32
P5 vs. P7	Biological process	GO:0022402	cell cycle process	76/604	1262/17000	3.71771e-06	0.00113279	MSTRG.14047,MSTRG.30103,MSTRG.43458,MSTRG.11841,MSTRG.6109,MSTRG.35801,MSTRG.26925,MSTRG.21220,MSTRG.14931,MSTRG.223,MSTRG.243,MSTRG.23303,MSTRG.34430,MSTRG.29926,MSTRG.40,MSTRG.26479,MSTRG.14490,MSTRG.28591,MSTRG.42870,MSTRG.16163,MSTRG.4292,MSTRG.27285,MSTRG.325,MSTRG.24616,MSTRG.253,MSTRG.19193,MSTRG.25439,MSTRG.37897,MSTRG.9092,MSTRG.8195,MSTRG.29777,MSTRG.36065,MSTRG.37392,MSTRG.9899,MSTRG.4…	76
P5 vs. P7	Biological process	GO:0006721	terpenoid metabolic process	41/262	1262/17000	4.24188e-06	0.001175	MSTRG.14058,MSTRG.40338,MSTRG.40330,MSTRG.7412,MSTRG.30130,MSTRG.7883,MSTRG.10996,MSTRG.23410,MSTRG.226,MSTRG.7843,MSTRG.238,MSTRG.23382,MSTRG.28666,MSTRG.16110,MSTRG.6019,MSTRG.42459,MSTRG.37930,MSTRG.273,MSTRG.19188,MSTRG.37412,MSTRG.3789,MSTRG.28965,MSTRG.21824,MSTRG.9870,MSTRG.19545,MSTRG.29338,MSTRG.414,MSTRG.386,MSTRG.380,MSTRG.395,MSTRG.16424,MSTRG.21708,MSTRG.20860,MSTRG.12805,MSTRG.22637…	41
P5 vs. P7	Biological process	GO:0071555	cell wall organization	79/646	1262/17000	7.02159e-06	0.0017829	MSTRG.30993,MSTRG.41234,MSTRG.41235,MSTRG.7457,MSTRG.7456,MSTRG.29585,MSTRG.23800,MSTRG.5282,MSTRG.18444,MSTRG.226,MSTRG.238,MSTRG.42142,MSTRG.30153,MSTRG.23303,MSTRG.1221,MSTRG.37504,MSTRG.36234,MSTRG.61,MSTRG.13111,MSTRG.1637,MSTRG.18774,MSTRG.7389,MSTRG.17486,MSTRG.34814,MSTRG.4292,MSTRG.17470,MSTRG.16147,MSTRG.42479,MSTRG.325,MSTRG.12638,MSTRG.6879,MSTRG.32690,MSTRG.43299,MSTRG.273,MSTRG.4326…	79
P5 vs. P7	Biological process	GO:0005975	carbohydrate metabolic process	140/1321	1262/17000	8.08652e-06	0.00189535	MSTRG.28204,MSTRG.41234,MSTRG.41235,MSTRG.7457,MSTRG.7456,MSTRG.30574,MSTRG.23800,MSTRG.28263,MSTRG.5282,MSTRG.26060,MSTRG.14906,MSTRG.5226,MSTRG.226,MSTRG.238,MSTRG.32340,MSTRG.42136,MSTRG.147,MSTRG.146,MSTRG.37965,MSTRG.42066,MSTRG.23303,MSTRG.23362,MSTRG.1221,MSTRG.198,MSTRG.35391,MSTRG.39740,MSTRG.16625,MSTRG.40300,MSTRG.20708,MSTRG.20704,MSTRG.18867,MSTRG.7397,MSTRG.27228,MSTRG.36184,MSTRG.4…	140
P5 vs. P7	Biological process	GO:0042221	response to chemical	289/3101	1262/17000	8.39834e-06	0.00182784	MSTRG.20739,MSTRG.15392,MSTRG.9675,MSTRG.1709,MSTRG.16250,MSTRG.20717,MSTRG.14040,MSTRG.42982,MSTRG.9216,MSTRG.21625,MSTRG.42567,MSTRG.6128,MSTRG.32758,MSTRG.9650,MSTRG.19764,MSTRG.14088,MSTRG.37186,MSTRG.37187,MSTRG.14087,MSTRG.18444,MSTRG.32325,MSTRG.43458,MSTRG.7412,MSTRG.17180,MSTRG.22520,MSTRG.7885,MSTRG.678,MSTRG.21649,MSTRG.8763,MSTRG.6588,MSTRG.35816,MSTRG.19334,MSTRG.19336,MSTRG.226,MSTR…	289
P5 vs. P7	Biological process	GO:0010033	response to organic substance	228/2360	1262/17000	9.18862e-06	0.00186652	MSTRG.20739,MSTRG.15392,MSTRG.9675,MSTRG.16250,MSTRG.20717,MSTRG.14040,MSTRG.42982,MSTRG.21625,MSTRG.42567,MSTRG.6128,MSTRG.32758,MSTRG.9650,MSTRG.19764,MSTRG.14088,MSTRG.37186,MSTRG.37187,MSTRG.14087,MSTRG.18444,MSTRG.22520,MSTRG.7885,MSTRG.678,MSTRG.21649,MSTRG.6588,MSTRG.35816,MSTRG.19334,MSTRG.19336,MSTRG.226,MSTRG.21234,MSTRG.13615,MSTRG.238,MSTRG.243,MSTRG.42135,MSTRG.6537,MSTRG.29174,MSTRG…	228
P5 vs. P7	Biological process	GO:0060236	regulation of mitotic spindle organization	5/6	1262/17000	1.26004e-05	0.00239959	MSTRG.16163,MSTRG.27285,MSTRG.31500,MSTRG.18144,MSTRG.20013,	5
P5 vs. P7	Biological process	GO:0051726	regulation of cell cycle	41/277	1262/17000	1.68857e-05	0.00302652	MSTRG.30103,MSTRG.43458,MSTRG.6109,MSTRG.35801,MSTRG.26925,MSTRG.14931,MSTRG.243,MSTRG.37504,MSTRG.28591,MSTRG.42870,MSTRG.16163,MSTRG.27285,MSTRG.24616,MSTRG.19193,MSTRG.25439,MSTRG.8195,MSTRG.36065,MSTRG.6798,MSTRG.29395,MSTRG.8527,MSTRG.36933,MSTRG.18296,MSTRG.380,MSTRG.43161,MSTRG.395,MSTRG.8062,MSTRG.41827,MSTRG.31500,MSTRG.43519,MSTRG.18144,MSTRG.18136,MSTRG.20468,MSTRG.20466,MSTRG.20013,MS…	41
P5 vs. P7	Biological process	GO:0009755	hormone-mediated signaling pathway	127/1193	1262/17000	1.78206e-05	0.00301663	MSTRG.15392,MSTRG.9675,MSTRG.16250,MSTRG.20717,MSTRG.14040,MSTRG.21625,MSTRG.42567,MSTRG.19764,MSTRG.14088,MSTRG.37186,MSTRG.37187,MSTRG.14087,MSTRG.22520,MSTRG.6588,MSTRG.35816,MSTRG.19334,MSTRG.19336,MSTRG.226,MSTRG.243,MSTRG.6537,MSTRG.29174,MSTRG.147,MSTRG.26883,MSTRG.2557,MSTRG.182,MSTRG.198,MSTRG.13540,MSTRG.38429,MSTRG.27750,MSTRG.34047,MSTRG.40729,MSTRG.9110,MSTRG.26479,MSTRG.39764,MSTRG.…	127
P5 vs. P7	Biological process	GO:0009723	response to ethylene	46/331	1262/17000	2.76165e-05	0.00442882	MSTRG.15392,MSTRG.16250,MSTRG.32758,MSTRG.19764,MSTRG.37186,MSTRG.37187,MSTRG.6588,MSTRG.19334,MSTRG.42135,MSTRG.38429,MSTRG.34047,MSTRG.39764,MSTRG.29430,MSTRG.38364,MSTRG.15286,MSTRG.7306,MSTRG.273,MSTRG.2838,MSTRG.31704,MSTRG.37473,MSTRG.27664,MSTRG.8156,MSTRG.19970,MSTRG.19967,MSTRG.19969,MSTRG.19975,MSTRG.9870,MSTRG.17347,MSTRG.43250,MSTRG.37800,MSTRG.30398,MSTRG.380,MSTRG.2794,MSTRG.15545,M…	46
P5 vs. P7	Biological process	GO:0006022	aminoglycan metabolic process	16/68	1262/17000	2.83787e-05	0.0043235	MSTRG.147,MSTRG.39740,MSTRG.5102,MSTRG.13950,MSTRG.11662,MSTRG.7604,MSTRG.386,MSTRG.380,MSTRG.11939,MSTRG.37640,MSTRG.11488,MSTRG.37638,MSTRG.37639,MSTRG.39432,MSTRG.2624,MSTRG.28750,	16
P5 vs. P7	Biological process	GO:0016114	terpenoid biosynthetic process	36/237	1262/17000	3.09128e-05	0.0044853	MSTRG.40338,MSTRG.40330,MSTRG.7883,MSTRG.10996,MSTRG.23410,MSTRG.226,MSTRG.7843,MSTRG.238,MSTRG.23382,MSTRG.28666,MSTRG.16110,MSTRG.42459,MSTRG.37930,MSTRG.273,MSTRG.19188,MSTRG.37412,MSTRG.3789,MSTRG.28965,MSTRG.21824,MSTRG.9870,MSTRG.19545,MSTRG.29338,MSTRG.414,MSTRG.386,MSTRG.380,MSTRG.16424,MSTRG.21708,MSTRG.20860,MSTRG.12805,MSTRG.22637,MSTRG.12788,MSTRG.18928,MSTRG.40429,MSTRG.16312,MSTRG.1…	36
P5 vs. P7	Biological process	GO:0009873	ethylene-activated signaling pathway	35/228	1262/17000	3.16431e-05	0.00438257	MSTRG.15392,MSTRG.16250,MSTRG.19764,MSTRG.37186,MSTRG.37187,MSTRG.6588,MSTRG.19334,MSTRG.38429,MSTRG.34047,MSTRG.39764,MSTRG.38364,MSTRG.15286,MSTRG.273,MSTRG.37473,MSTRG.27664,MSTRG.8156,MSTRG.19970,MSTRG.19967,MSTRG.19969,MSTRG.19975,MSTRG.9870,MSTRG.17347,MSTRG.30398,MSTRG.380,MSTRG.2794,MSTRG.15545,MSTRG.2759,MSTRG.14220,MSTRG.16447,MSTRG.27013,MSTRG.9748,MSTRG.32485,MSTRG.6652,MSTRG.5325,MST…	35
P5 vs. P7	Biological process	GO:0006720	isoprenoid metabolic process	44/315	1262/17000	3.61616e-05	0.00479063	MSTRG.14058,MSTRG.40338,MSTRG.40330,MSTRG.32758,MSTRG.7412,MSTRG.30130,MSTRG.7883,MSTRG.10996,MSTRG.23410,MSTRG.226,MSTRG.7843,MSTRG.238,MSTRG.23382,MSTRG.28666,MSTRG.16110,MSTRG.6019,MSTRG.42459,MSTRG.37930,MSTRG.37935,MSTRG.273,MSTRG.19188,MSTRG.23667,MSTRG.37412,MSTRG.3789,MSTRG.28965,MSTRG.21824,MSTRG.9870,MSTRG.19545,MSTRG.29338,MSTRG.414,MSTRG.386,MSTRG.380,MSTRG.395,MSTRG.16424,MSTRG.21708…	44
P5 vs. P7	Biological process	GO:0090307	mitotic spindle assembly	5/7	1262/17000	4.13882e-05	0.00525458	MSTRG.16163,MSTRG.27285,MSTRG.31500,MSTRG.18144,MSTRG.20013,	5
P5 vs. P7	Biological process	GO:0032870	cellular response to hormone stimulus	130/1251	1262/17000	4.40785e-05	0.00537229	MSTRG.15392,MSTRG.9675,MSTRG.16250,MSTRG.20717,MSTRG.14040,MSTRG.21625,MSTRG.42567,MSTRG.19764,MSTRG.14088,MSTRG.37186,MSTRG.37187,MSTRG.14087,MSTRG.22520,MSTRG.6588,MSTRG.35816,MSTRG.19334,MSTRG.19336,MSTRG.226,MSTRG.243,MSTRG.6537,MSTRG.29174,MSTRG.147,MSTRG.26883,MSTRG.2557,MSTRG.182,MSTRG.198,MSTRG.13540,MSTRG.38429,MSTRG.27750,MSTRG.34047,MSTRG.40729,MSTRG.9110,MSTRG.26479,MSTRG.39764,MSTRG.…	130
P5 vs. P7	Biological process	GO:0071369	cellular response to ethylene stimulus	35/232	1262/17000	4.57797e-05	0.00536503	MSTRG.15392,MSTRG.16250,MSTRG.19764,MSTRG.37186,MSTRG.37187,MSTRG.6588,MSTRG.19334,MSTRG.38429,MSTRG.34047,MSTRG.39764,MSTRG.38364,MSTRG.15286,MSTRG.273,MSTRG.37473,MSTRG.27664,MSTRG.8156,MSTRG.19970,MSTRG.19967,MSTRG.19969,MSTRG.19975,MSTRG.9870,MSTRG.17347,MSTRG.30398,MSTRG.380,MSTRG.2794,MSTRG.15545,MSTRG.2759,MSTRG.14220,MSTRG.16447,MSTRG.27013,MSTRG.9748,MSTRG.32485,MSTRG.6652,MSTRG.5325,MST…	35
P5 vs. P7	Biological process	GO:0045229	external encapsulating structure organization	81/707	1262/17000	5.69471e-05	0.00642658	MSTRG.30993,MSTRG.41234,MSTRG.41235,MSTRG.7457,MSTRG.7456,MSTRG.29585,MSTRG.23800,MSTRG.5282,MSTRG.18444,MSTRG.226,MSTRG.238,MSTRG.42142,MSTRG.30153,MSTRG.23303,MSTRG.1221,MSTRG.37504,MSTRG.36234,MSTRG.61,MSTRG.13111,MSTRG.1637,MSTRG.18774,MSTRG.7389,MSTRG.17486,MSTRG.34814,MSTRG.4292,MSTRG.17470,MSTRG.16147,MSTRG.42479,MSTRG.325,MSTRG.12638,MSTRG.6879,MSTRG.32690,MSTRG.43299,MSTRG.273,MSTRG.4326…	81
P5 vs. P7	Biological process	GO:1901136	carbohydrate derivative catabolic process	18/89	1262/17000	7.96625e-05	0.00866899	MSTRG.28628,MSTRG.39740,MSTRG.20708,MSTRG.5102,MSTRG.13950,MSTRG.38232,MSTRG.11662,MSTRG.7604,MSTRG.3279,MSTRG.386,MSTRG.15508,MSTRG.7508,MSTRG.37640,MSTRG.11488,MSTRG.37638,MSTRG.37639,MSTRG.39432,MSTRG.2624,	18
P5 vs. P7	Biological process	GO:0005976	polysaccharide metabolic process	73/629	1262/17000	8.76585e-05	0.00921019	MSTRG.7457,MSTRG.7456,MSTRG.30574,MSTRG.28263,MSTRG.5282,MSTRG.14906,MSTRG.226,MSTRG.42136,MSTRG.23303,MSTRG.1221,MSTRG.198,MSTRG.39740,MSTRG.20704,MSTRG.18867,MSTRG.4292,MSTRG.42479,MSTRG.5102,MSTRG.9944,MSTRG.6879,MSTRG.32690,MSTRG.13950,MSTRG.43346,MSTRG.43299,MSTRG.43265,MSTRG.37455,MSTRG.8173,MSTRG.2874,MSTRG.2428,MSTRG.2429,MSTRG.30804,MSTRG.8170,MSTRG.9428,MSTRG.29777,MSTRG.28007,MSTRG.307…	73
P5 vs. P7	Biological process	GO:1901072	glucosamine-containing compound catabolic process	12/46	1262/17000	9.66588e-05	0.00981732	MSTRG.39740,MSTRG.5102,MSTRG.13950,MSTRG.11662,MSTRG.7604,MSTRG.386,MSTRG.37640,MSTRG.11488,MSTRG.37638,MSTRG.37639,MSTRG.39432,MSTRG.2624,	12
P5 vs. P7	Biological process	GO:0046348	amino sugar catabolic process	12/46	1262/17000	9.66588e-05	0.00981732	MSTRG.39740,MSTRG.5102,MSTRG.13950,MSTRG.11662,MSTRG.7604,MSTRG.386,MSTRG.37640,MSTRG.11488,MSTRG.37638,MSTRG.37639,MSTRG.39432,MSTRG.2624,	12
P5 vs. P7	Biological process	GO:0006026	aminoglycan catabolic process	12/46	1262/17000	9.66588e-05	0.00981732	MSTRG.39740,MSTRG.5102,MSTRG.13950,MSTRG.11662,MSTRG.7604,MSTRG.386,MSTRG.37640,MSTRG.11488,MSTRG.37638,MSTRG.37639,MSTRG.39432,MSTRG.2624,	12
P5 vs. P7	Biological process	GO:0006030	chitin metabolic process	12/46	1262/17000	9.66588e-05	0.00981732	MSTRG.39740,MSTRG.5102,MSTRG.13950,MSTRG.11662,MSTRG.7604,MSTRG.386,MSTRG.37640,MSTRG.11488,MSTRG.37638,MSTRG.37639,MSTRG.39432,MSTRG.2624,	12
P5 vs. P7	Biological process	GO:0006032	chitin catabolic process	12/46	1262/17000	9.66588e-05	0.00981732	MSTRG.39740,MSTRG.5102,MSTRG.13950,MSTRG.11662,MSTRG.7604,MSTRG.386,MSTRG.37640,MSTRG.11488,MSTRG.37638,MSTRG.37639,MSTRG.39432,MSTRG.2624,	12
P5 vs. P7	Biological process	GO:0090224	regulation of spindle organization	5/8	1262/17000	0.000103591	0.00901833	MSTRG.16163,MSTRG.27285,MSTRG.31500,MSTRG.18144,MSTRG.20013,	5
P5 vs. P7	Biological process	GO:0010088	phloem development	12/47	1262/17000	0.000121119	0.0102514	MSTRG.28266,MSTRG.14931,MSTRG.2557,MSTRG.182,MSTRG.40729,MSTRG.2016,MSTRG.6380,MSTRG.19110,MSTRG.18299,MSTRG.5836,MSTRG.23163,MSTRG.14967,	12
P5 vs. P7	Biological process	GO:0009809	lignin biosynthetic process	18/92	1262/17000	0.000124807	0.010278	MSTRG.3083,MSTRG.14907,MSTRG.38850,MSTRG.38849,MSTRG.40,MSTRG.17486,MSTRG.17470,MSTRG.41142,MSTRG.16184,MSTRG.325,MSTRG.32238,MSTRG.33558,MSTRG.14720,MSTRG.38787,MSTRG.29376,MSTRG.43234,MSTRG.386,MSTRG.15907,	18
P5 vs. P7	Biological process	GO:0000160	phosphorelay signal transduction system	37/266	1262/17000	0.000159623	0.0127992	MSTRG.15392,MSTRG.16250,MSTRG.19764,MSTRG.37186,MSTRG.37187,MSTRG.6588,MSTRG.35816,MSTRG.19334,MSTRG.38429,MSTRG.34047,MSTRG.39764,MSTRG.38364,MSTRG.15286,MSTRG.273,MSTRG.37473,MSTRG.27664,MSTRG.8156,MSTRG.19970,MSTRG.19967,MSTRG.19969,MSTRG.19975,MSTRG.9870,MSTRG.17347,MSTRG.30398,MSTRG.386,MSTRG.380,MSTRG.2794,MSTRG.15545,MSTRG.2759,MSTRG.14220,MSTRG.16447,MSTRG.27013,MSTRG.9748,MSTRG.32485,MST…	37
P5 vs. P7	Biological process	GO:0033993	response to lipid	113/1093	1262/17000	0.000174015	0.0135955	MSTRG.20739,MSTRG.20717,MSTRG.14040,MSTRG.42982,MSTRG.21625,MSTRG.6128,MSTRG.32758,MSTRG.9650,MSTRG.14088,MSTRG.14087,MSTRG.22520,MSTRG.7885,MSTRG.678,MSTRG.19336,MSTRG.243,MSTRG.6537,MSTRG.147,MSTRG.146,MSTRG.7838,MSTRG.26883,MSTRG.10039,MSTRG.38429,MSTRG.28615,MSTRG.39740,MSTRG.61,MSTRG.27750,MSTRG.34047,MSTRG.40,MSTRG.37598,MSTRG.38388,MSTRG.17421,MSTRG.9576,MSTRG.42438,MSTRG.33528,MSTRG.325,M…	113
P5 vs. P7	Biological process	GO:0009737	response to abscisic acid	74/654	1262/17000	0.000174273	0.0132753	MSTRG.20739,MSTRG.20717,MSTRG.42982,MSTRG.21625,MSTRG.9650,MSTRG.7885,MSTRG.678,MSTRG.19336,MSTRG.243,MSTRG.6537,MSTRG.147,MSTRG.146,MSTRG.7838,MSTRG.26883,MSTRG.38429,MSTRG.28615,MSTRG.39740,MSTRG.61,MSTRG.34047,MSTRG.40,MSTRG.38388,MSTRG.17421,MSTRG.9576,MSTRG.42438,MSTRG.325,MSTRG.6889,MSTRG.32225,MSTRG.12628,MSTRG.273,MSTRG.32130,MSTRG.28929,MSTRG.42833,MSTRG.36142,MSTRG.18728,MSTRG.29305,MST…	74
P5 vs. P7	Biological process	GO:0008299	isoprenoid biosynthetic process	39/288	1262/17000	0.000190286	0.0141415	MSTRG.40338,MSTRG.40330,MSTRG.32758,MSTRG.7883,MSTRG.10996,MSTRG.23410,MSTRG.226,MSTRG.7843,MSTRG.238,MSTRG.23382,MSTRG.28666,MSTRG.16110,MSTRG.42459,MSTRG.37930,MSTRG.37935,MSTRG.273,MSTRG.19188,MSTRG.23667,MSTRG.37412,MSTRG.3789,MSTRG.28965,MSTRG.21824,MSTRG.9870,MSTRG.19545,MSTRG.29338,MSTRG.414,MSTRG.386,MSTRG.380,MSTRG.16424,MSTRG.21708,MSTRG.20860,MSTRG.12805,MSTRG.22637,MSTRG.12788,MSTRG.1…	39
P5 vs. P7	Biological process	GO:0000272	polysaccharide catabolic process	35/249	1262/17000	0.000193235	0.0140187	MSTRG.28263,MSTRG.42136,MSTRG.1221,MSTRG.39740,MSTRG.20704,MSTRG.5102,MSTRG.9944,MSTRG.6879,MSTRG.13950,MSTRG.43346,MSTRG.43299,MSTRG.43265,MSTRG.2428,MSTRG.2429,MSTRG.41037,MSTRG.20566,MSTRG.9843,MSTRG.11662,MSTRG.7604,MSTRG.1034,MSTRG.386,MSTRG.380,MSTRG.4533,MSTRG.5817,MSTRG.27989,MSTRG.18536,MSTRG.16368,MSTRG.105,MSTRG.21240,MSTRG.37640,MSTRG.11488,MSTRG.37638,MSTRG.37639,MSTRG.39432,MSTRG.26…	35
P5 vs. P7	Biological process	GO:0097305	response to alcohol	75/669	1262/17000	0.000210112	0.0148886	MSTRG.20739,MSTRG.20717,MSTRG.42982,MSTRG.21625,MSTRG.9650,MSTRG.7885,MSTRG.678,MSTRG.19336,MSTRG.243,MSTRG.6537,MSTRG.147,MSTRG.146,MSTRG.7838,MSTRG.26883,MSTRG.38429,MSTRG.28615,MSTRG.39740,MSTRG.61,MSTRG.34047,MSTRG.40,MSTRG.38388,MSTRG.17421,MSTRG.9576,MSTRG.42438,MSTRG.325,MSTRG.6889,MSTRG.32225,MSTRG.12628,MSTRG.273,MSTRG.32130,MSTRG.28929,MSTRG.42833,MSTRG.36142,MSTRG.18728,MSTRG.29305,MST…	75
P5 vs. P7	Biological process	GO:1901071	glucosamine-containing compound metabolic process	12/50	1262/17000	0.000228694	0.0158371	MSTRG.39740,MSTRG.5102,MSTRG.13950,MSTRG.11662,MSTRG.7604,MSTRG.386,MSTRG.37640,MSTRG.11488,MSTRG.37638,MSTRG.37639,MSTRG.39432,MSTRG.2624,	12
P5 vs. P7	Biological process	GO:0006260	DNA replication	35/252	1262/17000	0.000244157	0.0165321	MSTRG.30103,MSTRG.33616,MSTRG.26925,MSTRG.14931,MSTRG.243,MSTRG.14842,MSTRG.3425,MSTRG.17967,MSTRG.28591,MSTRG.20625,MSTRG.42870,MSTRG.31749,MSTRG.6027,MSTRG.325,MSTRG.253,MSTRG.37392,MSTRG.29395,MSTRG.5019,MSTRG.36933,MSTRG.18296,MSTRG.380,MSTRG.22226,MSTRG.23115,MSTRG.28855,MSTRG.16856,MSTRG.25390,MSTRG.27496,MSTRG.29677,MSTRG.20468,MSTRG.20466,MSTRG.5307,MSTRG.12884,MSTRG.36821,MSTRG.14967,MST…	35
P5 vs. P7	Biological process	GO:0120254	olefinic compound metabolic process	22/131	1262/17000	0.00024701	0.0163617	MSTRG.40338,MSTRG.40330,MSTRG.32718,MSTRG.7412,MSTRG.30130,MSTRG.10996,MSTRG.238,MSTRG.18382,MSTRG.13915,MSTRG.273,MSTRG.19188,MSTRG.37412,MSTRG.38237,MSTRG.386,MSTRG.395,MSTRG.2759,MSTRG.21708,MSTRG.22637,MSTRG.2205,MSTRG.2204,MSTRG.14549,MSTRG.40429,	22
P5 vs. P7	Biological process	GO:0042545	cell wall modification	24/149	1262/17000	0.000253879	0.0164589	MSTRG.7457,MSTRG.18444,MSTRG.42142,MSTRG.1221,MSTRG.37504,MSTRG.61,MSTRG.12638,MSTRG.6879,MSTRG.43299,MSTRG.37455,MSTRG.5910,MSTRG.8173,MSTRG.8170,MSTRG.41037,MSTRG.25832,MSTRG.24988,MSTRG.380,MSTRG.4533,MSTRG.18536,MSTRG.16368,MSTRG.33731,MSTRG.105,MSTRG.22201,MSTRG.21240,	24
P5 vs. P7	Biological process	GO:0033260	nuclear DNA replication	9/31	1262/17000	0.000300234	0.0190586	MSTRG.26925,MSTRG.42870,MSTRG.325,MSTRG.253,MSTRG.37392,MSTRG.18296,MSTRG.22226,MSTRG.23115,MSTRG.36821,	9
P5 vs. P7	Biological process	GO:0010948	negative regulation of cell cycle process	17/91	1262/17000	0.000339446	0.021108	MSTRG.30103,MSTRG.43458,MSTRG.243,MSTRG.28591,MSTRG.42870,MSTRG.19193,MSTRG.6798,MSTRG.29395,MSTRG.18296,MSTRG.43161,MSTRG.395,MSTRG.43519,MSTRG.18136,MSTRG.20468,MSTRG.20466,MSTRG.36821,MSTRG.3534,	17
P5 vs. P7	Biological process	GO:0000075	cell cycle checkpoint signaling	13/60	1262/17000	0.000376447	0.0229407	MSTRG.43458,MSTRG.243,MSTRG.42870,MSTRG.19193,MSTRG.6798,MSTRG.29395,MSTRG.18296,MSTRG.43161,MSTRG.395,MSTRG.43519,MSTRG.18136,MSTRG.20466,MSTRG.36821,	13
P5 vs. P7	Biological process	GO:0044770	cell cycle phase transition	24/154	1262/17000	0.000419591	0.0245864	MSTRG.43458,MSTRG.6109,MSTRG.26925,MSTRG.243,MSTRG.42870,MSTRG.24616,MSTRG.19193,MSTRG.25439,MSTRG.36065,MSTRG.6798,MSTRG.29395,MSTRG.8527,MSTRG.18296,MSTRG.43161,MSTRG.395,MSTRG.8062,MSTRG.41827,MSTRG.43519,MSTRG.18136,MSTRG.20466,MSTRG.8813,MSTRG.36821,MSTRG.34109,MSTRG.3534,	24
P5 vs. P7	Biological process	GO:0071495	cellular response to endogenous stimulus	130/1321	1262/17000	0.000463977	0.0266743	MSTRG.15392,MSTRG.9675,MSTRG.16250,MSTRG.20717,MSTRG.14040,MSTRG.21625,MSTRG.42567,MSTRG.19764,MSTRG.14088,MSTRG.37186,MSTRG.37187,MSTRG.14087,MSTRG.22520,MSTRG.6588,MSTRG.35816,MSTRG.19334,MSTRG.19336,MSTRG.226,MSTRG.243,MSTRG.6537,MSTRG.29174,MSTRG.147,MSTRG.26883,MSTRG.2557,MSTRG.182,MSTRG.198,MSTRG.13540,MSTRG.38429,MSTRG.27750,MSTRG.34047,MSTRG.40729,MSTRG.9110,MSTRG.26479,MSTRG.39764,MSTRG.…	130
P5 vs. P7	Biological process	GO:0099402	plant organ development	124/1254	1262/17000	0.000522007	0.0294547	MSTRG.9675,MSTRG.38487,MSTRG.32705,MSTRG.7457,MSTRG.9650,MSTRG.14088,MSTRG.14087,MSTRG.17180,MSTRG.7883,MSTRG.19336,MSTRG.14931,MSTRG.23889,MSTRG.238,MSTRG.243,MSTRG.29174,MSTRG.147,MSTRG.13536,MSTRG.2557,MSTRG.182,MSTRG.13540,MSTRG.3855,MSTRG.16634,MSTRG.27750,MSTRG.34047,MSTRG.40729,MSTRG.6088,MSTRG.26479,MSTRG.14481,MSTRG.6097,MSTRG.39764,MSTRG.18774,MSTRG.9552,MSTRG.27238,MSTRG.17421,MSTRG.21…	124
P5 vs. P7	Biological process	GO:1901988	negative regulation of cell cycle phase transition	14/70	1262/17000	0.000542182	0.0300369	MSTRG.43458,MSTRG.243,MSTRG.42870,MSTRG.19193,MSTRG.6798,MSTRG.29395,MSTRG.18296,MSTRG.43161,MSTRG.395,MSTRG.43519,MSTRG.18136,MSTRG.20466,MSTRG.36821,MSTRG.3534,	14
P5 vs. P7	Biological process	GO:0015979	photosynthesis	35/264	1262/17000	0.00058891	0.032043	MSTRG.29558,MSTRG.29557,MSTRG.18898,MSTRG.18899,MSTRG.28678,MSTRG.22901,MSTRG.26060,MSTRG.14906,MSTRG.21234,MSTRG.238,MSTRG.147,MSTRG.35391,MSTRG.34039,MSTRG.28666,MSTRG.33534,MSTRG.18394,MSTRG.34831,MSTRG.19697,MSTRG.9961,MSTRG.14755,MSTRG.37427,MSTRG.14362,MSTRG.41880,MSTRG.41884,MSTRG.21382,MSTRG.386,MSTRG.380,MSTRG.24408,MSTRG.24443,MSTRG.16818,MSTRG.42706,MSTRG.15007,MSTRG.42609,MSTRG.38577,…	35
P5 vs. P7	Biological process	GO:0140014	mitotic nuclear division	18/104	1262/17000	0.000604826	0.0323317	MSTRG.30103,MSTRG.11841,MSTRG.35801,MSTRG.40,MSTRG.16163,MSTRG.27285,MSTRG.24616,MSTRG.19193,MSTRG.36933,MSTRG.395,MSTRG.20099,MSTRG.31500,MSTRG.18144,MSTRG.19467,MSTRG.18136,MSTRG.20468,MSTRG.20013,MSTRG.3534,	18
P5 vs. P7	Biological process	GO:0007049	cell cycle	91/875	1262/17000	0.000614379	0.0322761	MSTRG.14047,MSTRG.30103,MSTRG.43458,MSTRG.11841,MSTRG.6109,MSTRG.35801,MSTRG.26925,MSTRG.2160,MSTRG.21220,MSTRG.14931,MSTRG.223,MSTRG.243,MSTRG.23303,MSTRG.34430,MSTRG.5610,MSTRG.37504,MSTRG.29926,MSTRG.40,MSTRG.26479,MSTRG.14490,MSTRG.28591,MSTRG.42870,MSTRG.31797,MSTRG.16163,MSTRG.4292,MSTRG.6027,MSTRG.27285,MSTRG.325,MSTRG.24616,MSTRG.253,MSTRG.19193,MSTRG.25439,MSTRG.37897,MSTRG.9092,MSTRG.11…	91
P5 vs. P7	Biological process	GO:0035556	intracellular signal transduction	67/605	1262/17000	0.000627545	0.032409	MSTRG.15392,MSTRG.16250,MSTRG.19764,MSTRG.29582,MSTRG.37186,MSTRG.37187,MSTRG.43458,MSTRG.4383,MSTRG.6588,MSTRG.35816,MSTRG.19334,MSTRG.226,MSTRG.247,MSTRG.243,MSTRG.38429,MSTRG.34047,MSTRG.38406,MSTRG.39764,MSTRG.2928,MSTRG.38388,MSTRG.42870,MSTRG.38364,MSTRG.15286,MSTRG.37907,MSTRG.19193,MSTRG.273,MSTRG.34369,MSTRG.21099,MSTRG.37473,MSTRG.27664,MSTRG.8156,MSTRG.19970,MSTRG.36065,MSTRG.19967,MST…	67
P5 vs. P7	Biological process	GO:1902850	microtubule cytoskeleton organization involved in mitosis	9/34	1262/17000	0.000638057	0.0324027	MSTRG.16163,MSTRG.27285,MSTRG.8195,MSTRG.9899,MSTRG.16830,MSTRG.31500,MSTRG.18144,MSTRG.20013,MSTRG.13674,	9
P5 vs. P7	Biological process	GO:0006261	DNA-templated DNA replication	27/187	1262/17000	0.00065496	0.0327158	MSTRG.30103,MSTRG.26925,MSTRG.14931,MSTRG.243,MSTRG.3425,MSTRG.17967,MSTRG.28591,MSTRG.42870,MSTRG.6027,MSTRG.325,MSTRG.253,MSTRG.37392,MSTRG.29395,MSTRG.5019,MSTRG.18296,MSTRG.380,MSTRG.22226,MSTRG.23115,MSTRG.28855,MSTRG.16856,MSTRG.25390,MSTRG.20468,MSTRG.5307,MSTRG.12884,MSTRG.36821,MSTRG.14967,MSTRG.28784,	27
P5 vs. P7	Biological process	GO:0009808	lignin metabolic process	19/114	1262/17000	0.000700597	0.034431	MSTRG.3083,MSTRG.14907,MSTRG.38850,MSTRG.38849,MSTRG.40,MSTRG.17486,MSTRG.17470,MSTRG.41142,MSTRG.16184,MSTRG.325,MSTRG.32238,MSTRG.33558,MSTRG.14720,MSTRG.38787,MSTRG.29376,MSTRG.43234,MSTRG.386,MSTRG.9735,MSTRG.15907,	19
P5 vs. P7	Biological process	GO:0010410	hemicellulose metabolic process	21/132	1262/17000	0.000710816	0.0343787	MSTRG.7457,MSTRG.5282,MSTRG.42136,MSTRG.18867,MSTRG.42479,MSTRG.9944,MSTRG.32690,MSTRG.43346,MSTRG.37455,MSTRG.2874,MSTRG.30804,MSTRG.9428,MSTRG.30793,MSTRG.30794,MSTRG.19576,MSTRG.33731,MSTRG.15047,MSTRG.9735,MSTRG.21343,MSTRG.2692,MSTRG.41734,	21
P5 vs. P7	Biological process	GO:0023052	signaling	212/2334	1262/17000	0.000750734	0.035742	MSTRG.15392,MSTRG.9675,MSTRG.16250,MSTRG.39346,MSTRG.20717,MSTRG.14040,MSTRG.21625,MSTRG.42567,MSTRG.19764,MSTRG.29582,MSTRG.14088,MSTRG.37186,MSTRG.37187,MSTRG.14087,MSTRG.43458,MSTRG.4383,MSTRG.22520,MSTRG.21640,MSTRG.6588,MSTRG.35816,MSTRG.19334,MSTRG.19336,MSTRG.43016,MSTRG.226,MSTRG.23889,MSTRG.43482,MSTRG.238,MSTRG.247,MSTRG.243,MSTRG.6537,MSTRG.29174,MSTRG.147,MSTRG.146,MSTRG.1299,MSTRG.11…	212
P5 vs. P7	Biological process	GO:0009607	response to biotic stimulus	190/2064	1262/17000	0.000770817	0.0361335	MSTRG.41676,MSTRG.39346,MSTRG.20717,MSTRG.38487,MSTRG.32705,MSTRG.31433,MSTRG.6128,MSTRG.18474,MSTRG.28263,MSTRG.32758,MSTRG.9650,MSTRG.31404,MSTRG.31403,MSTRG.22946,MSTRG.37186,MSTRG.37187,MSTRG.18444,MSTRG.21649,MSTRG.22978,MSTRG.223,MSTRG.23889,MSTRG.21234,MSTRG.43482,MSTRG.13615,MSTRG.238,MSTRG.3032,MSTRG.243,MSTRG.42135,MSTRG.147,MSTRG.146,MSTRG.33123,MSTRG.22459,MSTRG.1299,MSTRG.11336,MSTRG…	190
P5 vs. P7	Biological process	GO:0016042	lipid catabolic process	38/299	1262/17000	0.00079919	0.0368959	MSTRG.7412,MSTRG.30130,MSTRG.678,MSTRG.226,MSTRG.243,MSTRG.198,MSTRG.16634,MSTRG.28669,MSTRG.8286,MSTRG.6005,MSTRG.6019,MSTRG.34836,MSTRG.29495,MSTRG.13966,MSTRG.21577,MSTRG.21575,MSTRG.5984,MSTRG.273,MSTRG.14789,MSTRG.37404,MSTRG.37408,MSTRG.34369,MSTRG.16998,MSTRG.17820,MSTRG.7287,MSTRG.414,MSTRG.395,MSTRG.36466,MSTRG.21708,MSTRG.20425,MSTRG.16390,MSTRG.16389,MSTRG.22637,MSTRG.21320,MSTRG.10209…	38
P5 vs. P7	Biological process	GO:0006979	response to oxidative stress	46/383	1262/17000	0.000828959	0.0376991	MSTRG.22917,MSTRG.1709,MSTRG.9216,MSTRG.32758,MSTRG.683,MSTRG.226,MSTRG.21203,MSTRG.147,MSTRG.33123,MSTRG.27750,MSTRG.40,MSTRG.37598,MSTRG.17421,MSTRG.325,MSTRG.32238,MSTRG.32698,MSTRG.273,MSTRG.14720,MSTRG.3315,MSTRG.1980,MSTRG.15153,MSTRG.15159,MSTRG.41880,MSTRG.38286,MSTRG.418,MSTRG.43250,MSTRG.43234,MSTRG.372,MSTRG.386,MSTRG.380,MSTRG.32087,MSTRG.23115,MSTRG.15555,MSTRG.7197,MSTRG.35164,MSTRG…	46
P5 vs. P7	Biological process	GO:1901987	regulation of cell cycle phase transition	18/107	1262/17000	0.000855824	0.0383485	MSTRG.43458,MSTRG.26925,MSTRG.243,MSTRG.42870,MSTRG.24616,MSTRG.19193,MSTRG.36065,MSTRG.6798,MSTRG.29395,MSTRG.18296,MSTRG.43161,MSTRG.395,MSTRG.43519,MSTRG.18136,MSTRG.20466,MSTRG.36821,MSTRG.34109,MSTRG.3534,	18
P5 vs. P7	Biological process	GO:0043207	response to external biotic stimulus	184/1997	1262/17000	0.000901827	0.0398242	MSTRG.41676,MSTRG.39346,MSTRG.20717,MSTRG.38487,MSTRG.32705,MSTRG.31433,MSTRG.6128,MSTRG.18474,MSTRG.28263,MSTRG.32758,MSTRG.9650,MSTRG.31404,MSTRG.31403,MSTRG.22946,MSTRG.37186,MSTRG.37187,MSTRG.18444,MSTRG.21649,MSTRG.22978,MSTRG.223,MSTRG.23889,MSTRG.21234,MSTRG.43482,MSTRG.13615,MSTRG.238,MSTRG.3032,MSTRG.243,MSTRG.42135,MSTRG.147,MSTRG.146,MSTRG.33123,MSTRG.22459,MSTRG.1299,MSTRG.11336,MSTRG…	184
P5 vs. P7	Biological process	GO:0051707	response to other organism	184/1997	1262/17000	0.000901827	0.0398242	MSTRG.41676,MSTRG.39346,MSTRG.20717,MSTRG.38487,MSTRG.32705,MSTRG.31433,MSTRG.6128,MSTRG.18474,MSTRG.28263,MSTRG.32758,MSTRG.9650,MSTRG.31404,MSTRG.31403,MSTRG.22946,MSTRG.37186,MSTRG.37187,MSTRG.18444,MSTRG.21649,MSTRG.22978,MSTRG.223,MSTRG.23889,MSTRG.21234,MSTRG.43482,MSTRG.13615,MSTRG.238,MSTRG.3032,MSTRG.243,MSTRG.42135,MSTRG.147,MSTRG.146,MSTRG.33123,MSTRG.22459,MSTRG.1299,MSTRG.11336,MSTRG…	184
P5 vs. P7	Biological process	GO:0007165	signal transduction	208/2296	1262/17000	0.000970947	0.0416687	MSTRG.15392,MSTRG.9675,MSTRG.16250,MSTRG.39346,MSTRG.20717,MSTRG.14040,MSTRG.21625,MSTRG.42567,MSTRG.19764,MSTRG.29582,MSTRG.14088,MSTRG.37186,MSTRG.37187,MSTRG.14087,MSTRG.43458,MSTRG.4383,MSTRG.22520,MSTRG.21640,MSTRG.6588,MSTRG.35816,MSTRG.19334,MSTRG.19336,MSTRG.43016,MSTRG.226,MSTRG.23889,MSTRG.43482,MSTRG.238,MSTRG.247,MSTRG.243,MSTRG.6537,MSTRG.29174,MSTRG.147,MSTRG.146,MSTRG.1299,MSTRG.11…	208
P5 vs. P7	Biological process	GO:0009765	photosynthesis, light harvesting	10/43	1262/17000	0.000978932	0.0414279	MSTRG.18898,MSTRG.18899,MSTRG.28678,MSTRG.19697,MSTRG.9961,MSTRG.41884,MSTRG.21382,MSTRG.386,MSTRG.380,MSTRG.15007,	10
P5 vs. P7	Biological process	GO:0042546	cell wall biogenesis	38/304	1262/17000	0.00109137	0.0455533	MSTRG.7457,MSTRG.18446,MSTRG.5282,MSTRG.14907,MSTRG.243,MSTRG.33102,MSTRG.23303,MSTRG.18867,MSTRG.7389,MSTRG.21518,MSTRG.4292,MSTRG.42479,MSTRG.16184,MSTRG.33558,MSTRG.32690,MSTRG.273,MSTRG.21045,MSTRG.37455,MSTRG.2874,MSTRG.30804,MSTRG.14317,MSTRG.9428,MSTRG.29777,MSTRG.30793,MSTRG.30794,MSTRG.29376,MSTRG.39170,MSTRG.19576,MSTRG.19946,MSTRG.19953,MSTRG.33731,MSTRG.15047,MSTRG.9735,MSTRG.21343,MS…	38
P5 vs. P7	Biological process	GO:0016052	carbohydrate catabolic process	45/378	1262/17000	0.00112648	0.0463834	MSTRG.28263,MSTRG.42136,MSTRG.147,MSTRG.42066,MSTRG.1221,MSTRG.39740,MSTRG.20704,MSTRG.22403,MSTRG.5102,MSTRG.9944,MSTRG.6879,MSTRG.32698,MSTRG.13950,MSTRG.43346,MSTRG.43299,MSTRG.21013,MSTRG.43265,MSTRG.9098,MSTRG.2428,MSTRG.2429,MSTRG.38292,MSTRG.41037,MSTRG.20566,MSTRG.9843,MSTRG.11662,MSTRG.7604,MSTRG.1034,MSTRG.386,MSTRG.380,MSTRG.4533,MSTRG.5817,MSTRG.27989,MSTRG.18536,MSTRG.16368,MSTRG.105…	45
P5 vs. P7	Biological process	GO:0008215	spermine metabolic process	5/12	1262/17000	0.00113843	0.0462506	MSTRG.15719,MSTRG.3855,MSTRG.16135,MSTRG.10304,MSTRG.10149,	5
P5 vs. P7	Biological process	GO:0006270	DNA replication initiation	10/44	1262/17000	0.00118382	0.0474618	MSTRG.243,MSTRG.42870,MSTRG.6027,MSTRG.325,MSTRG.253,MSTRG.37392,MSTRG.29395,MSTRG.18296,MSTRG.22226,MSTRG.5307,	10
P3 vs. P7	Molecular function	GO:0016491	oxidoreductase activity	311/1952	1989/17716	1.59441e-11	2.3119e-08	MSTRG.22917,MSTRG.22901,MSTRG.40796,MSTRG.3083,MSTRG.6132,MSTRG.7466,MSTRG.33659,MSTRG.7412,MSTRG.28298,MSTRG.19356,MSTRG.28286,MSTRG.20379,MSTRG.33689,MSTRG.238,MSTRG.249,MSTRG.243,MSTRG.33660,MSTRG.25982,MSTRG.147,MSTRG.6950,MSTRG.37967,MSTRG.154,MSTRG.169,MSTRG.37948,MSTRG.23379,MSTRG.22045,MSTRG.6938,MSTRG.39742,MSTRG.23385,MSTRG.29504,MSTRG.2502,MSTRG.39772,MSTRG.6038,MSTRG.28135,MSTRG.28133…	311
P3 vs. P7	Molecular function	GO:0016798	hydrolase activity, acting on glycosyl bonds	152/827	1989/17716	3.408e-10	2.4708e-07	MSTRG.41234,MSTRG.41235,MSTRG.22930,MSTRG.6132,MSTRG.7419,MSTRG.11439,MSTRG.238,MSTRG.11415,MSTRG.6963,MSTRG.147,MSTRG.37965,MSTRG.154,MSTRG.1299,MSTRG.11336,MSTRG.10006,MSTRG.10009,MSTRG.11369,MSTRG.39740,MSTRG.34046,MSTRG.35370,MSTRG.9107,MSTRG.37040,MSTRG.37039,MSTRG.7397,MSTRG.9982,MSTRG.42479,MSTRG.9944,MSTRG.13902,MSTRG.6879,MSTRG.13950,MSTRG.13953,MSTRG.24592,MSTRG.24593,MSTRG.37016,MSTRG.…	152
P3 vs. P7	Molecular function	GO:0003700	DNA-binding transcription factor activity	205/1329	1989/17716	8.30539e-07	0.000401427	MSTRG.37178,MSTRG.6169,MSTRG.33619,MSTRG.42560,MSTRG.22933,MSTRG.30552,MSTRG.37186,MSTRG.37187,MSTRG.19352,MSTRG.20370,MSTRG.227,MSTRG.23406,MSTRG.43004,MSTRG.249,MSTRG.243,MSTRG.147,MSTRG.25985,MSTRG.23316,MSTRG.169,MSTRG.6978,MSTRG.178,MSTRG.10039,MSTRG.10040,MSTRG.27750,MSTRG.2538,MSTRG.6077,MSTRG.37117,MSTRG.14487,MSTRG.38364,MSTRG.7392,MSTRG.7385,MSTRG.21500,MSTRG.28152,MSTRG.21518,MSTRG.411…	205
P3 vs. P7	Molecular function	GO:0004553	hydrolase activity, hydrolyzing O-glycosyl compounds	88/489	1989/17716	4.6628e-06	0.00169026	MSTRG.41234,MSTRG.41235,MSTRG.22930,MSTRG.6132,MSTRG.7419,MSTRG.6963,MSTRG.147,MSTRG.37965,MSTRG.154,MSTRG.39740,MSTRG.34046,MSTRG.35370,MSTRG.9107,MSTRG.37040,MSTRG.37039,MSTRG.7397,MSTRG.42479,MSTRG.9944,MSTRG.13902,MSTRG.6879,MSTRG.13950,MSTRG.13953,MSTRG.24592,MSTRG.24593,MSTRG.37016,MSTRG.37008,MSTRG.30793,MSTRG.30794,MSTRG.19576,MSTRG.27196,MSTRG.31277,MSTRG.31276,MSTRG.11662,MSTRG.1034,MST…	88
P3 vs. P7	Molecular function	GO:0046906	tetrapyrrole binding	91/512	1989/17716	5.44574e-06	0.00157926	MSTRG.22917,MSTRG.18898,MSTRG.18899,MSTRG.6132,MSTRG.7412,MSTRG.28298,MSTRG.28286,MSTRG.23379,MSTRG.22045,MSTRG.23385,MSTRG.29504,MSTRG.2502,MSTRG.6038,MSTRG.42436,MSTRG.5598,MSTRG.42460,MSTRG.325,MSTRG.42459,MSTRG.9961,MSTRG.19214,MSTRG.32238,MSTRG.9927,MSTRG.37842,MSTRG.273,MSTRG.25843,MSTRG.36547,MSTRG.11249,MSTRG.13050,MSTRG.15153,MSTRG.15159,MSTRG.418,MSTRG.43203,MSTRG.9819,MSTRG.372,MSTRG.3…	91
P3 vs. P7	Molecular function	GO:0061809	NAD+ nucleotidase, cyclic ADP-ribose generating	59/297	1989/17716	8.59612e-06	0.0020774	MSTRG.11439,MSTRG.238,MSTRG.11415,MSTRG.1299,MSTRG.11336,MSTRG.10006,MSTRG.10009,MSTRG.11369,MSTRG.9982,MSTRG.41419,MSTRG.1906,MSTRG.1908,MSTRG.42783,MSTRG.414,MSTRG.435,MSTRG.11668,MSTRG.11672,MSTRG.4115,MSTRG.39916,MSTRG.15999,MSTRG.4095,MSTRG.40000,MSTRG.36734,MSTRG.39877,MSTRG.39344,MSTRG.39345,MSTRG.39346,MSTRG.43487,MSTRG.43488,MSTRG.43482,MSTRG.17929,MSTRG.41601,MSTRG.39238,MSTRG.40223,MST…	59
P3 vs. P7	Molecular function	GO:0050135	NAD(P)+ nucleosidase activity	59/297	1989/17716	8.59612e-06	0.0020774	MSTRG.11439,MSTRG.238,MSTRG.11415,MSTRG.1299,MSTRG.11336,MSTRG.10006,MSTRG.10009,MSTRG.11369,MSTRG.9982,MSTRG.41419,MSTRG.1906,MSTRG.1908,MSTRG.42783,MSTRG.414,MSTRG.435,MSTRG.11668,MSTRG.11672,MSTRG.4115,MSTRG.39916,MSTRG.15999,MSTRG.4095,MSTRG.40000,MSTRG.36734,MSTRG.39877,MSTRG.39344,MSTRG.39345,MSTRG.39346,MSTRG.43487,MSTRG.43488,MSTRG.43482,MSTRG.17929,MSTRG.41601,MSTRG.39238,MSTRG.40223,MST…	59
P3 vs. P7	Molecular function	GO:0000976	transcription cis-regulatory region binding	126/775	1989/17716	1.02595e-05	0.00185953	MSTRG.37175,MSTRG.6169,MSTRG.33619,MSTRG.22933,MSTRG.30552,MSTRG.6101,MSTRG.43004,MSTRG.243,MSTRG.23316,MSTRG.169,MSTRG.178,MSTRG.10039,MSTRG.10040,MSTRG.27750,MSTRG.37117,MSTRG.14487,MSTRG.29413,MSTRG.7392,MSTRG.21518,MSTRG.41105,MSTRG.13920,MSTRG.8622,MSTRG.16184,MSTRG.8643,MSTRG.5563,MSTRG.6844,MSTRG.273,MSTRG.20156,MSTRG.28949,MSTRG.35205,MSTRG.26308,MSTRG.14372,MSTRG.17409,MSTRG.27687,MSTRG.…	126
P3 vs. P7	Molecular function	GO:0001067	transcription regulatory region nucleic acid binding	126/775	1989/17716	1.02595e-05	0.00185953	MSTRG.37175,MSTRG.6169,MSTRG.33619,MSTRG.22933,MSTRG.30552,MSTRG.6101,MSTRG.43004,MSTRG.243,MSTRG.23316,MSTRG.169,MSTRG.178,MSTRG.10039,MSTRG.10040,MSTRG.27750,MSTRG.37117,MSTRG.14487,MSTRG.29413,MSTRG.7392,MSTRG.21518,MSTRG.41105,MSTRG.13920,MSTRG.8622,MSTRG.16184,MSTRG.8643,MSTRG.5563,MSTRG.6844,MSTRG.273,MSTRG.20156,MSTRG.28949,MSTRG.35205,MSTRG.26308,MSTRG.14372,MSTRG.17409,MSTRG.27687,MSTRG.…	126
P3 vs. P7	Molecular function	GO:0003953	NAD+ nucleosidase activity	59/300	1989/17716	1.18245e-05	0.00171455	MSTRG.11439,MSTRG.238,MSTRG.11415,MSTRG.1299,MSTRG.11336,MSTRG.10006,MSTRG.10009,MSTRG.11369,MSTRG.9982,MSTRG.41419,MSTRG.1906,MSTRG.1908,MSTRG.42783,MSTRG.414,MSTRG.435,MSTRG.11668,MSTRG.11672,MSTRG.4115,MSTRG.39916,MSTRG.15999,MSTRG.4095,MSTRG.40000,MSTRG.36734,MSTRG.39877,MSTRG.39344,MSTRG.39345,MSTRG.39346,MSTRG.43487,MSTRG.43488,MSTRG.43482,MSTRG.17929,MSTRG.41601,MSTRG.39238,MSTRG.40223,MST…	59
P3 vs. P7	Molecular function	GO:0043531	ADP binding	108/645	1989/17716	1.22016e-05	0.0016084	MSTRG.12724,MSTRG.11439,MSTRG.238,MSTRG.11415,MSTRG.22003,MSTRG.1299,MSTRG.11336,MSTRG.10006,MSTRG.10009,MSTRG.11369,MSTRG.36656,MSTRG.36655,MSTRG.16170,MSTRG.9982,MSTRG.16169,MSTRG.1196,MSTRG.1158,MSTRG.11244,MSTRG.41419,MSTRG.1906,MSTRG.1908,MSTRG.4178,MSTRG.4179,MSTRG.42783,MSTRG.414,MSTRG.436,MSTRG.435,MSTRG.11668,MSTRG.11672,MSTRG.4115,MSTRG.39916,MSTRG.15999,MSTRG.40929,MSTRG.2308,MSTRG.409…	108
P3 vs. P7	Molecular function	GO:0016799	hydrolase activity, hydrolyzing N-glycosyl compounds	64/341	1989/17716	2.41423e-05	0.0029172	MSTRG.11439,MSTRG.238,MSTRG.11415,MSTRG.1299,MSTRG.11336,MSTRG.10006,MSTRG.10009,MSTRG.11369,MSTRG.9982,MSTRG.41419,MSTRG.1906,MSTRG.1908,MSTRG.42783,MSTRG.414,MSTRG.436,MSTRG.435,MSTRG.11668,MSTRG.11672,MSTRG.22309,MSTRG.4115,MSTRG.39916,MSTRG.15999,MSTRG.4095,MSTRG.40000,MSTRG.36734,MSTRG.22155,MSTRG.39877,MSTRG.7064,MSTRG.39344,MSTRG.39345,MSTRG.39346,MSTRG.43487,MSTRG.43488,MSTRG.43482,MSTRG.…	64
P3 vs. P7	Molecular function	GO:1990837	sequence-specific double-stranded DNA binding	127/800	1989/17716	2.99077e-05	0.00333586	MSTRG.37175,MSTRG.6169,MSTRG.33619,MSTRG.22933,MSTRG.30552,MSTRG.6101,MSTRG.43004,MSTRG.243,MSTRG.23316,MSTRG.169,MSTRG.178,MSTRG.10039,MSTRG.10040,MSTRG.27750,MSTRG.37117,MSTRG.14487,MSTRG.29413,MSTRG.7392,MSTRG.21518,MSTRG.41105,MSTRG.13920,MSTRG.8622,MSTRG.16184,MSTRG.8643,MSTRG.5563,MSTRG.6844,MSTRG.273,MSTRG.20156,MSTRG.28949,MSTRG.35205,MSTRG.26308,MSTRG.14372,MSTRG.17409,MSTRG.27687,MSTRG.…	127
P3 vs. P7	Molecular function	GO:0004497	monooxygenase activity	77/445	1989/17716	7.11873e-05	0.00737297	MSTRG.7412,MSTRG.28298,MSTRG.28286,MSTRG.238,MSTRG.23379,MSTRG.23385,MSTRG.29504,MSTRG.2502,MSTRG.6038,MSTRG.42436,MSTRG.41143,MSTRG.42460,MSTRG.325,MSTRG.42459,MSTRG.6889,MSTRG.273,MSTRG.25843,MSTRG.36547,MSTRG.11249,MSTRG.13050,MSTRG.31704,MSTRG.9819,MSTRG.372,MSTRG.380,MSTRG.12890,MSTRG.27960,MSTRG.16424,MSTRG.28320,MSTRG.28319,MSTRG.19468,MSTRG.5346,MSTRG.2270,MSTRG.7957,MSTRG.10120,MSTRG.310…	77
P3 vs. P7	Molecular function	GO:0043565	sequence-specific DNA binding	160/1071	1989/17716	7.91315e-05	0.00764938	MSTRG.37175,MSTRG.6169,MSTRG.21625,MSTRG.21624,MSTRG.33619,MSTRG.22933,MSTRG.30552,MSTRG.6101,MSTRG.20370,MSTRG.227,MSTRG.23406,MSTRG.43004,MSTRG.249,MSTRG.243,MSTRG.147,MSTRG.25985,MSTRG.23316,MSTRG.169,MSTRG.178,MSTRG.10039,MSTRG.10040,MSTRG.27750,MSTRG.2538,MSTRG.37117,MSTRG.14487,MSTRG.29413,MSTRG.38364,MSTRG.7392,MSTRG.7385,MSTRG.21518,MSTRG.41105,MSTRG.22820,MSTRG.13920,MSTRG.8622,MSTRG.161…	160
P3 vs. P7	Molecular function	GO:0016682	oxidoreductase activity, acting on diphenols and related substances as donors, oxygen as acceptor	22/83	1989/17716	8.77906e-05	0.00795602	MSTRG.25982,MSTRG.41143,MSTRG.41142,MSTRG.33558,MSTRG.32146,MSTRG.32147,MSTRG.15120,MSTRG.15121,MSTRG.2270,MSTRG.14907,MSTRG.38850,MSTRG.38849,MSTRG.30023,MSTRG.26283,MSTRG.20995,MSTRG.31644,MSTRG.29376,MSTRG.41012,MSTRG.21415,MSTRG.21413,MSTRG.21411,MSTRG.33384,	22
P3 vs. P7	Molecular function	GO:0020037	heme binding	80/470	1989/17716	9.17248e-05	0.00782358	MSTRG.22917,MSTRG.6132,MSTRG.7412,MSTRG.28298,MSTRG.28286,MSTRG.23379,MSTRG.22045,MSTRG.23385,MSTRG.29504,MSTRG.2502,MSTRG.6038,MSTRG.42436,MSTRG.42460,MSTRG.325,MSTRG.42459,MSTRG.32238,MSTRG.9927,MSTRG.37842,MSTRG.273,MSTRG.25843,MSTRG.36547,MSTRG.11249,MSTRG.13050,MSTRG.15153,MSTRG.15159,MSTRG.418,MSTRG.43203,MSTRG.9819,MSTRG.372,MSTRG.380,MSTRG.27960,MSTRG.16424,MSTRG.8460,MSTRG.28320,MSTRG.28…	80
P3 vs. P7	Molecular function	GO:0005507	copper ion binding	34/156	1989/17716	0.000104383	0.00840861	MSTRG.146,MSTRG.41143,MSTRG.41142,MSTRG.33558,MSTRG.32146,MSTRG.32147,MSTRG.273,MSTRG.7256,MSTRG.15120,MSTRG.15121,MSTRG.28437,MSTRG.435,MSTRG.460,MSTRG.6755,MSTRG.380,MSTRG.1877,MSTRG.1890,MSTRG.18922,MSTRG.18923,MSTRG.14907,MSTRG.26904,MSTRG.38850,MSTRG.38849,MSTRG.21175,MSTRG.722,MSTRG.30023,MSTRG.22403,MSTRG.30068,MSTRG.17374,MSTRG.31644,MSTRG.29376,MSTRG.41012,MSTRG.33384,MSTRG.43547,	34
P3 vs. P7	Molecular function	GO:0140110	transcription regulator activity	210/1472	1989/17716	0.000107046	0.00816932	MSTRG.37178,MSTRG.6169,MSTRG.33619,MSTRG.42560,MSTRG.22933,MSTRG.30552,MSTRG.37186,MSTRG.37187,MSTRG.19352,MSTRG.20370,MSTRG.227,MSTRG.23406,MSTRG.43004,MSTRG.249,MSTRG.243,MSTRG.147,MSTRG.25985,MSTRG.23316,MSTRG.169,MSTRG.6978,MSTRG.178,MSTRG.10039,MSTRG.10040,MSTRG.27750,MSTRG.2538,MSTRG.6077,MSTRG.37117,MSTRG.14487,MSTRG.38364,MSTRG.7392,MSTRG.7385,MSTRG.21500,MSTRG.28152,MSTRG.21518,MSTRG.411…	210
P3 vs. P7	Molecular function	GO:0003824	catalytic activity	1287/10798	1989/17716	0.000137556	0.00997278	MSTRG.22917,MSTRG.28213,MSTRG.7490,MSTRG.7480,MSTRG.28204,MSTRG.18879,MSTRG.38481,MSTRG.22901,MSTRG.40796,MSTRG.34945,MSTRG.41234,MSTRG.7451,MSTRG.41235,MSTRG.7457,MSTRG.6127,MSTRG.7456,MSTRG.6128,MSTRG.3083,MSTRG.8774,MSTRG.7440,MSTRG.3089,MSTRG.28263,MSTRG.28264,MSTRG.22930,MSTRG.21616,MSTRG.21615,MSTRG.17598,MSTRG.7464,MSTRG.6132,MSTRG.7466,MSTRG.8797,MSTRG.30558,MSTRG.33659,MSTRG.7419,MSTRG.2…	1287
P3 vs. P7	Molecular function	GO:0016679	oxidoreductase activity, acting on diphenols and related substances as donors	22/88	1989/17716	0.000221486	0.0152931	MSTRG.25982,MSTRG.41143,MSTRG.41142,MSTRG.33558,MSTRG.32146,MSTRG.32147,MSTRG.15120,MSTRG.15121,MSTRG.2270,MSTRG.14907,MSTRG.38850,MSTRG.38849,MSTRG.30023,MSTRG.26283,MSTRG.20995,MSTRG.31644,MSTRG.29376,MSTRG.41012,MSTRG.21415,MSTRG.21413,MSTRG.21411,MSTRG.33384,	22
P3 vs. P7	Molecular function	GO:0016705	oxidoreductase activity, acting on paired donors, with incorporation or reduction of molecular oxygen	83/511	1989/17716	0.000334047	0.0220168	MSTRG.7412,MSTRG.28298,MSTRG.28286,MSTRG.238,MSTRG.169,MSTRG.23379,MSTRG.23385,MSTRG.29504,MSTRG.2502,MSTRG.39772,MSTRG.6038,MSTRG.42436,MSTRG.42460,MSTRG.325,MSTRG.42459,MSTRG.273,MSTRG.25843,MSTRG.36547,MSTRG.11249,MSTRG.13050,MSTRG.31704,MSTRG.414,MSTRG.9819,MSTRG.372,MSTRG.380,MSTRG.23552,MSTRG.12890,MSTRG.27960,MSTRG.16424,MSTRG.15040,MSTRG.28320,MSTRG.28319,MSTRG.33713,MSTRG.19468,MSTRG.534…	83
P3 vs. P7	Molecular function	GO:0016762	xyloglucan:xyloglucosyl transferase activity	12/36	1989/17716	0.000366245	0.0230894	MSTRG.6963,MSTRG.42479,MSTRG.30793,MSTRG.30794,MSTRG.19576,MSTRG.37343,MSTRG.32690,MSTRG.2878,MSTRG.2879,MSTRG.2874,MSTRG.21343,MSTRG.2692,	12
P3 vs. P7	Molecular function	GO:0004568	chitinase activity	13/43	1989/17716	0.000615979	0.0372154	MSTRG.39740,MSTRG.13950,MSTRG.13953,MSTRG.11662,MSTRG.386,MSTRG.11488,MSTRG.5102,MSTRG.5095,MSTRG.30312,MSTRG.37640,MSTRG.37638,MSTRG.37639,MSTRG.2624,	13
P3 vs. P7	Molecular function	GO:0045330	aspartyl esterase activity	17/65	1989/17716	0.000636631	0.0369246	MSTRG.12672,MSTRG.1221,MSTRG.10073,MSTRG.38316,MSTRG.43259,MSTRG.380,MSTRG.16368,MSTRG.32755,MSTRG.13589,MSTRG.40260,MSTRG.43299,MSTRG.43260,MSTRG.43261,MSTRG.4533,MSTRG.15568,MSTRG.18536,MSTRG.21240,	17
P3 vs. P7	Molecular function	GO:0030599	pectinesterase activity	17/65	1989/17716	0.000636631	0.0369246	MSTRG.12672,MSTRG.1221,MSTRG.10073,MSTRG.38316,MSTRG.43259,MSTRG.380,MSTRG.16368,MSTRG.32755,MSTRG.13589,MSTRG.40260,MSTRG.43299,MSTRG.43260,MSTRG.43261,MSTRG.4533,MSTRG.15568,MSTRG.18536,MSTRG.21240,	17
P3 vs. P7	Cellular component	GO:0005576	extracellular region	284/1628	1944/17939	7.77156e-16	4.22773e-13	MSTRG.22917,MSTRG.6157,MSTRG.41234,MSTRG.6123,MSTRG.41235,MSTRG.29585,MSTRG.21616,MSTRG.21615,MSTRG.22946,MSTRG.6132,MSTRG.7419,MSTRG.4383,MSTRG.8706,MSTRG.238,MSTRG.3032,MSTRG.247,MSTRG.243,MSTRG.12672,MSTRG.6963,MSTRG.1276,MSTRG.169,MSTRG.178,MSTRG.3892,MSTRG.3893,MSTRG.1221,MSTRG.2575,MSTRG.39752,MSTRG.39740,MSTRG.34046,MSTRG.10071,MSTRG.10072,MSTRG.10073,MSTRG.13111,MSTRG.14499,MSTRG.38460,MS…	284
P3 vs. P7	Cellular component	GO:0009521	photosystem	31/97	1944/17939	1.578e-08	4.29215e-06	MSTRG.29558,MSTRG.29557,MSTRG.18898,MSTRG.18899,MSTRG.147,MSTRG.5598,MSTRG.34831,MSTRG.9961,MSTRG.19214,MSTRG.14362,MSTRG.1927,MSTRG.23610,MSTRG.23578,MSTRG.380,MSTRG.42706,MSTRG.15007,MSTRG.42609,MSTRG.18963,MSTRG.28678,MSTRG.39372,MSTRG.19697,MSTRG.14755,MSTRG.37426,MSTRG.37427,MSTRG.41884,MSTRG.6318,MSTRG.21382,MSTRG.8918,MSTRG.24443,MSTRG.16818,MSTRG.20837,	31
P3 vs. P7	Cellular component	GO:0005811	lipid droplet	24/70	1944/17939	1.46723e-07	2.66058e-05	MSTRG.243,MSTRG.28135,MSTRG.28133,MSTRG.37939,MSTRG.6889,MSTRG.16998,MSTRG.28472,MSTRG.28439,MSTRG.2309,MSTRG.29657,MSTRG.9744,MSTRG.20439,MSTRG.20440,MSTRG.16312,MSTRG.16320,MSTRG.15390,MSTRG.8342,MSTRG.15389,MSTRG.41615,MSTRG.37403,MSTRG.37404,MSTRG.37408,MSTRG.6316,MSTRG.39455,	24
P3 vs. P7	Cellular component	GO:0048046	apoplast	85/452	1944/17939	2.50068e-07	3.40093e-05	MSTRG.6157,MSTRG.21616,MSTRG.22946,MSTRG.4383,MSTRG.238,MSTRG.3032,MSTRG.247,MSTRG.243,MSTRG.6963,MSTRG.1276,MSTRG.3892,MSTRG.3893,MSTRG.10071,MSTRG.10072,MSTRG.9107,MSTRG.7397,MSTRG.42479,MSTRG.41142,MSTRG.10873,MSTRG.10874,MSTRG.6878,MSTRG.33558,MSTRG.273,MSTRG.15120,MSTRG.15121,MSTRG.37399,MSTRG.8598,MSTRG.21878,MSTRG.30793,MSTRG.30794,MSTRG.19576,MSTRG.380,MSTRG.7172,MSTRG.30749,MSTRG.37343,M…	85
P3 vs. P7	Cellular component	GO:0009523	photosystem II	23/74	1944/17939	1.89776e-06	0.000206476	MSTRG.18898,MSTRG.18899,MSTRG.147,MSTRG.5598,MSTRG.9961,MSTRG.19214,MSTRG.1927,MSTRG.23610,MSTRG.23578,MSTRG.42706,MSTRG.15007,MSTRG.18963,MSTRG.28678,MSTRG.39372,MSTRG.19697,MSTRG.14755,MSTRG.37426,MSTRG.37427,MSTRG.6318,MSTRG.21382,MSTRG.8918,MSTRG.24443,MSTRG.20837,	23
P3 vs. P7	Cellular component	GO:0031224	intrinsic component of membrane	678/5451	1944/17939	3.6471e-06	0.00033067	MSTRG.29558,MSTRG.29557,MSTRG.18898,MSTRG.18899,MSTRG.28218,MSTRG.7490,MSTRG.30536,MSTRG.38487,MSTRG.18879,MSTRG.29521,MSTRG.34945,MSTRG.41234,MSTRG.7451,MSTRG.41235,MSTRG.7457,MSTRG.7456,MSTRG.28274,MSTRG.30574,MSTRG.30575,MSTRG.8774,MSTRG.7446,MSTRG.8790,MSTRG.16264,MSTRG.8797,MSTRG.22994,MSTRG.7412,MSTRG.28298,MSTRG.21670,MSTRG.21649,MSTRG.22978,MSTRG.22976,MSTRG.19328,MSTRG.22974,MSTRG.28278,…	678
P3 vs. P7	Cellular component	GO:0009522	photosystem I	17/49	1944/17939	7.92607e-06	0.000615969	MSTRG.29558,MSTRG.29557,MSTRG.18898,MSTRG.18899,MSTRG.5598,MSTRG.34831,MSTRG.19214,MSTRG.14362,MSTRG.1927,MSTRG.380,MSTRG.15007,MSTRG.42609,MSTRG.28678,MSTRG.39372,MSTRG.41884,MSTRG.21382,MSTRG.16818,	17
P3 vs. P7	Cellular component	GO:0046658	anchored component of plasma membrane	43/200	1944/17939	8.1179e-06	0.000552018	MSTRG.41234,MSTRG.41235,MSTRG.238,MSTRG.243,MSTRG.37965,MSTRG.5585,MSTRG.273,MSTRG.20151,MSTRG.24592,MSTRG.14352,MSTRG.19505,MSTRG.7239,MSTRG.435,MSTRG.386,MSTRG.380,MSTRG.28365,MSTRG.18147,MSTRG.27073,MSTRG.23475,MSTRG.15847,MSTRG.41674,MSTRG.23800,MSTRG.29153,MSTRG.34444,MSTRG.30087,MSTRG.14837,MSTRG.9552,MSTRG.19630,MSTRG.25427,MSTRG.17888,MSTRG.7645,MSTRG.19148,MSTRG.20149,MSTRG.21360,MSTRG.2…	43
P3 vs. P7	Cellular component	GO:0005618	cell wall	67/363	1944/17939	8.73468e-06	0.000527963	MSTRG.22917,MSTRG.7490,MSTRG.5649,MSTRG.34047,MSTRG.9107,MSTRG.17424,MSTRG.7397,MSTRG.37087,MSTRG.5585,MSTRG.32238,MSTRG.4211,MSTRG.33558,MSTRG.41179,MSTRG.9927,MSTRG.37842,MSTRG.4200,MSTRG.21485,MSTRG.4201,MSTRG.27124,MSTRG.15120,MSTRG.21878,MSTRG.20547,MSTRG.7239,MSTRG.27193,MSTRG.31270,MSTRG.36954,MSTRG.380,MSTRG.7172,MSTRG.16439,MSTRG.6636,MSTRG.40074,MSTRG.40075,MSTRG.15809,MSTRG.18982,MSTRG…	67
P3 vs. P7	Cellular component	GO:0009579	thylakoid	87/513	1944/17939	1.43045e-05	0.000778164	MSTRG.29558,MSTRG.29557,MSTRG.18898,MSTRG.18899,MSTRG.32325,MSTRG.41278,MSTRG.22997,MSTRG.238,MSTRG.1276,MSTRG.147,MSTRG.146,MSTRG.154,MSTRG.22045,MSTRG.35391,MSTRG.34039,MSTRG.26477,MSTRG.5598,MSTRG.28169,MSTRG.34831,MSTRG.9961,MSTRG.19214,MSTRG.36569,MSTRG.17410,MSTRG.1980,MSTRG.14362,MSTRG.7256,MSTRG.1927,MSTRG.23610,MSTRG.435,MSTRG.23578,MSTRG.386,MSTRG.380,MSTRG.42706,MSTRG.15007,MSTRG.11509…	87
P3 vs. P7	Cellular component	GO:0012511	monolayer-surrounded lipid storage body	8/13	1944/17939	1.46111e-05	0.000722587	MSTRG.28439,MSTRG.2309,MSTRG.29657,MSTRG.20439,MSTRG.20440,MSTRG.15390,MSTRG.8342,MSTRG.15389,	8
P3 vs. P7	Cellular component	GO:0030312	external encapsulating structure	72/411	1944/17939	2.60011e-05	0.00117872	MSTRG.22917,MSTRG.7490,MSTRG.5649,MSTRG.34047,MSTRG.9107,MSTRG.17424,MSTRG.7397,MSTRG.37087,MSTRG.5585,MSTRG.32238,MSTRG.4211,MSTRG.33558,MSTRG.41179,MSTRG.9927,MSTRG.37842,MSTRG.4200,MSTRG.21485,MSTRG.4201,MSTRG.39663,MSTRG.27124,MSTRG.15120,MSTRG.21878,MSTRG.20547,MSTRG.7239,MSTRG.27193,MSTRG.31270,MSTRG.36954,MSTRG.380,MSTRG.7172,MSTRG.16439,MSTRG.27073,MSTRG.6636,MSTRG.40074,MSTRG.40075,MSTRG…	72
P3 vs. P7	Cellular component	GO:0071944	cell periphery	507/4020	1944/17939	2.88479e-05	0.00120717	MSTRG.22917,MSTRG.28218,MSTRG.7490,MSTRG.16250,MSTRG.30536,MSTRG.38487,MSTRG.34945,MSTRG.41234,MSTRG.41235,MSTRG.28274,MSTRG.8774,MSTRG.3088,MSTRG.21616,MSTRG.16264,MSTRG.8797,MSTRG.32325,MSTRG.7419,MSTRG.22994,MSTRG.21670,MSTRG.21649,MSTRG.22978,MSTRG.22976,MSTRG.19328,MSTRG.6101,MSTRG.28278,MSTRG.227,MSTRG.238,MSTRG.31019,MSTRG.20350,MSTRG.249,MSTRG.243,MSTRG.147,MSTRG.146,MSTRG.24658,MSTRG.379…	507
P3 vs. P7	Cellular component	GO:0031976	plastid thylakoid	78/460	1944/17939	3.9295e-05	0.00152689	MSTRG.29558,MSTRG.29557,MSTRG.18898,MSTRG.18899,MSTRG.32325,MSTRG.41278,MSTRG.22997,MSTRG.147,MSTRG.146,MSTRG.154,MSTRG.22045,MSTRG.35391,MSTRG.34039,MSTRG.5598,MSTRG.28169,MSTRG.34831,MSTRG.9961,MSTRG.19214,MSTRG.36569,MSTRG.17410,MSTRG.1980,MSTRG.14362,MSTRG.7256,MSTRG.1927,MSTRG.23610,MSTRG.435,MSTRG.23578,MSTRG.386,MSTRG.380,MSTRG.42706,MSTRG.15007,MSTRG.11509,MSTRG.23525,MSTRG.2270,MSTRG.221…	78
P3 vs. P7	Cellular component	GO:0009534	chloroplast thylakoid	78/460	1944/17939	3.9295e-05	0.00152689	MSTRG.29558,MSTRG.29557,MSTRG.18898,MSTRG.18899,MSTRG.32325,MSTRG.41278,MSTRG.22997,MSTRG.147,MSTRG.146,MSTRG.154,MSTRG.22045,MSTRG.35391,MSTRG.34039,MSTRG.5598,MSTRG.28169,MSTRG.34831,MSTRG.9961,MSTRG.19214,MSTRG.36569,MSTRG.17410,MSTRG.1980,MSTRG.14362,MSTRG.7256,MSTRG.1927,MSTRG.23610,MSTRG.435,MSTRG.23578,MSTRG.386,MSTRG.380,MSTRG.42706,MSTRG.15007,MSTRG.11509,MSTRG.23525,MSTRG.2270,MSTRG.221…	78
P3 vs. P7	Cellular component	GO:0031226	intrinsic component of plasma membrane	65/367	1944/17939	4.47936e-05	0.00152298	MSTRG.41234,MSTRG.41235,MSTRG.238,MSTRG.243,MSTRG.147,MSTRG.37965,MSTRG.180,MSTRG.39746,MSTRG.5585,MSTRG.273,MSTRG.20151,MSTRG.24592,MSTRG.14352,MSTRG.19505,MSTRG.42734,MSTRG.1938,MSTRG.7239,MSTRG.435,MSTRG.6766,MSTRG.5453,MSTRG.18290,MSTRG.386,MSTRG.380,MSTRG.43140,MSTRG.1830,MSTRG.28365,MSTRG.41391,MSTRG.18147,MSTRG.27073,MSTRG.2228,MSTRG.23475,MSTRG.2226,MSTRG.15847,MSTRG.27893,MSTRG.25245,MST…	65
P3 vs. P7	Cellular component	GO:0009505	plant-type cell wall	62/346	1944/17939	4.67383e-05	0.00149563	MSTRG.22917,MSTRG.7490,MSTRG.5649,MSTRG.9107,MSTRG.17424,MSTRG.7397,MSTRG.37087,MSTRG.5585,MSTRG.32238,MSTRG.4211,MSTRG.33558,MSTRG.41179,MSTRG.9927,MSTRG.37842,MSTRG.4200,MSTRG.21485,MSTRG.4201,MSTRG.27124,MSTRG.15120,MSTRG.21878,MSTRG.20547,MSTRG.7239,MSTRG.27193,MSTRG.31270,MSTRG.36954,MSTRG.380,MSTRG.7172,MSTRG.16439,MSTRG.6636,MSTRG.40074,MSTRG.40075,MSTRG.15809,MSTRG.18982,MSTRG.40342,MSTRG…	62
P3 vs. P7	Cellular component	GO:0009654	photosystem II oxygen evolving complex	9/19	1944/17939	6.77658e-05	0.00204803	MSTRG.147,MSTRG.23610,MSTRG.23578,MSTRG.18963,MSTRG.14755,MSTRG.37426,MSTRG.37427,MSTRG.6318,MSTRG.20837,	9
P3 vs. P7	Cellular component	GO:0031225	anchored component of membrane	53/288	1944/17939	7.91264e-05	0.00226551	MSTRG.38487,MSTRG.41234,MSTRG.41235,MSTRG.238,MSTRG.243,MSTRG.37965,MSTRG.30504,MSTRG.30505,MSTRG.5585,MSTRG.21560,MSTRG.273,MSTRG.20151,MSTRG.24592,MSTRG.14352,MSTRG.27666,MSTRG.19505,MSTRG.7239,MSTRG.11639,MSTRG.435,MSTRG.386,MSTRG.380,MSTRG.28365,MSTRG.18147,MSTRG.27073,MSTRG.23475,MSTRG.15847,MSTRG.41674,MSTRG.14098,MSTRG.23800,MSTRG.29153,MSTRG.34444,MSTRG.30087,MSTRG.14837,MSTRG.33102,MSTRG…	53
P3 vs. P7	Cellular component	GO:0031978	plastid thylakoid lumen	17/59	1944/17939	0.000117812	0.00320448	MSTRG.22997,MSTRG.147,MSTRG.22045,MSTRG.28169,MSTRG.23610,MSTRG.23578,MSTRG.386,MSTRG.380,MSTRG.2270,MSTRG.22114,MSTRG.19697,MSTRG.20995,MSTRG.6318,MSTRG.21415,MSTRG.21413,MSTRG.21411,MSTRG.36498,	17
P3 vs. P7	Cellular component	GO:0009543	chloroplast thylakoid lumen	17/59	1944/17939	0.000117812	0.00320448	MSTRG.22997,MSTRG.147,MSTRG.22045,MSTRG.28169,MSTRG.23610,MSTRG.23578,MSTRG.386,MSTRG.380,MSTRG.2270,MSTRG.22114,MSTRG.19697,MSTRG.20995,MSTRG.6318,MSTRG.21415,MSTRG.21413,MSTRG.21411,MSTRG.36498,	17
P3 vs. P7	Cellular component	GO:0016021	integral component of membrane	633/5225	1944/17939	0.000256633	0.00634584	MSTRG.29558,MSTRG.29557,MSTRG.18898,MSTRG.18899,MSTRG.28218,MSTRG.7490,MSTRG.30536,MSTRG.18879,MSTRG.29521,MSTRG.34945,MSTRG.7451,MSTRG.7457,MSTRG.7456,MSTRG.28274,MSTRG.30574,MSTRG.30575,MSTRG.8774,MSTRG.7446,MSTRG.8790,MSTRG.16264,MSTRG.8797,MSTRG.22994,MSTRG.7412,MSTRG.28298,MSTRG.21670,MSTRG.21649,MSTRG.22978,MSTRG.22976,MSTRG.19328,MSTRG.22974,MSTRG.28278,MSTRG.22980,MSTRG.28286,MSTRG.227,MS…	633
P3 vs. P7	Cellular component	GO:0031977	thylakoid lumen	18/72	1944/17939	0.000524754	0.0124116	MSTRG.22997,MSTRG.147,MSTRG.22045,MSTRG.28169,MSTRG.23610,MSTRG.23578,MSTRG.386,MSTRG.380,MSTRG.2270,MSTRG.22114,MSTRG.34479,MSTRG.19697,MSTRG.20995,MSTRG.6318,MSTRG.21415,MSTRG.21413,MSTRG.21411,MSTRG.36498,	18
P3 vs. P7	Cellular component	GO:0005880	nuclear microtubule	5/8	1944/17939	0.000628099	0.0142369	MSTRG.154,MSTRG.16163,MSTRG.18144,MSTRG.41875,MSTRG.20013,	5
P3 vs. P7	Cellular component	GO:0042651	thylakoid membrane	60/368	1944/17939	0.00081792	0.0177979	MSTRG.29558,MSTRG.29557,MSTRG.18898,MSTRG.18899,MSTRG.32325,MSTRG.41278,MSTRG.22997,MSTRG.147,MSTRG.146,MSTRG.154,MSTRG.35391,MSTRG.5598,MSTRG.34831,MSTRG.9961,MSTRG.19214,MSTRG.36569,MSTRG.17410,MSTRG.1980,MSTRG.14362,MSTRG.7256,MSTRG.1927,MSTRG.23610,MSTRG.435,MSTRG.23578,MSTRG.386,MSTRG.380,MSTRG.42706,MSTRG.15007,MSTRG.11509,MSTRG.23525,MSTRG.42609,MSTRG.18963,MSTRG.28678,MSTRG.30108,MSTRG.39…	60
P3 vs. P7	Cellular component	GO:0034357	photosynthetic membrane	60/369	1944/17939	0.000875978	0.0183281	MSTRG.29558,MSTRG.29557,MSTRG.18898,MSTRG.18899,MSTRG.32325,MSTRG.41278,MSTRG.22997,MSTRG.147,MSTRG.146,MSTRG.154,MSTRG.35391,MSTRG.5598,MSTRG.34831,MSTRG.9961,MSTRG.19214,MSTRG.36569,MSTRG.17410,MSTRG.1980,MSTRG.14362,MSTRG.7256,MSTRG.1927,MSTRG.23610,MSTRG.435,MSTRG.23578,MSTRG.386,MSTRG.380,MSTRG.42706,MSTRG.15007,MSTRG.11509,MSTRG.23525,MSTRG.42609,MSTRG.18963,MSTRG.28678,MSTRG.30108,MSTRG.39…	60
P3 vs. P7	Cellular component	GO:0009535	chloroplast thylakoid membrane	58/354	1944/17939	0.000877266	0.0176753	MSTRG.29558,MSTRG.29557,MSTRG.18898,MSTRG.18899,MSTRG.32325,MSTRG.41278,MSTRG.22997,MSTRG.147,MSTRG.146,MSTRG.154,MSTRG.35391,MSTRG.5598,MSTRG.34831,MSTRG.9961,MSTRG.19214,MSTRG.36569,MSTRG.17410,MSTRG.1980,MSTRG.14362,MSTRG.7256,MSTRG.1927,MSTRG.435,MSTRG.386,MSTRG.380,MSTRG.42706,MSTRG.15007,MSTRG.11509,MSTRG.23525,MSTRG.42609,MSTRG.18963,MSTRG.28678,MSTRG.30108,MSTRG.39372,MSTRG.21197,MSTRG.34…	58
P3 vs. P7	Cellular component	GO:0055035	plastid thylakoid membrane	58/354	1944/17939	0.000877266	0.0176753	MSTRG.29558,MSTRG.29557,MSTRG.18898,MSTRG.18899,MSTRG.32325,MSTRG.41278,MSTRG.22997,MSTRG.147,MSTRG.146,MSTRG.154,MSTRG.35391,MSTRG.5598,MSTRG.34831,MSTRG.9961,MSTRG.19214,MSTRG.36569,MSTRG.17410,MSTRG.1980,MSTRG.14362,MSTRG.7256,MSTRG.1927,MSTRG.435,MSTRG.386,MSTRG.380,MSTRG.42706,MSTRG.15007,MSTRG.11509,MSTRG.23525,MSTRG.42609,MSTRG.18963,MSTRG.28678,MSTRG.30108,MSTRG.39372,MSTRG.21197,MSTRG.34…	58
P3 vs. P7	Cellular component	GO:0005886	plasma membrane	453/3696	1944/17939	0.00114347	0.0214499	MSTRG.28218,MSTRG.7490,MSTRG.16250,MSTRG.30536,MSTRG.38487,MSTRG.34945,MSTRG.41234,MSTRG.41235,MSTRG.28274,MSTRG.8774,MSTRG.3088,MSTRG.21616,MSTRG.16264,MSTRG.8797,MSTRG.32325,MSTRG.22994,MSTRG.21670,MSTRG.21649,MSTRG.22978,MSTRG.22976,MSTRG.19328,MSTRG.6101,MSTRG.28278,MSTRG.227,MSTRG.238,MSTRG.31019,MSTRG.20350,MSTRG.249,MSTRG.243,MSTRG.147,MSTRG.146,MSTRG.24658,MSTRG.37965,MSTRG.1267,MSTRG.335…	453
P3 vs. P7	Cellular component	GO:0016020	membrane	871/7458	1944/17939	0.00123014	0.0223065	MSTRG.29558,MSTRG.29557,MSTRG.18898,MSTRG.18899,MSTRG.28218,MSTRG.7490,MSTRG.16250,MSTRG.30536,MSTRG.38487,MSTRG.18879,MSTRG.29521,MSTRG.34945,MSTRG.41234,MSTRG.7451,MSTRG.41235,MSTRG.7457,MSTRG.7456,MSTRG.28274,MSTRG.29585,MSTRG.30574,MSTRG.30575,MSTRG.8774,MSTRG.3088,MSTRG.7446,MSTRG.3089,MSTRG.21616,MSTRG.8790,MSTRG.16264,MSTRG.8797,MSTRG.32325,MSTRG.41278,MSTRG.22997,MSTRG.22994,MSTRG.7412,MS…	871
P3 vs. P7	Cellular component	GO:0098807	chloroplast thylakoid membrane protein complex	6/14	1944/17939	0.00223309	0.0391871	MSTRG.29558,MSTRG.29557,MSTRG.41278,MSTRG.147,MSTRG.14362,MSTRG.39372,	6
P3 vs. P7	Biological process	GO:0071554	cell wall organization or biogenesis	150/834	1832/17000	1.10345e-10	3.89187e-07	MSTRG.41234,MSTRG.41235,MSTRG.7457,MSTRG.7456,MSTRG.29585,MSTRG.29581,MSTRG.7419,MSTRG.19328,MSTRG.238,MSTRG.243,MSTRG.12672,MSTRG.6963,MSTRG.169,MSTRG.23303,MSTRG.1221,MSTRG.10073,MSTRG.35370,MSTRG.13111,MSTRG.6088,MSTRG.30504,MSTRG.30505,MSTRG.9107,MSTRG.38393,MSTRG.18774,MSTRG.7389,MSTRG.17486,MSTRG.34814,MSTRG.21518,MSTRG.4292,MSTRG.17470,MSTRG.42479,MSTRG.9944,MSTRG.5588,MSTRG.28180,MSTRG.16…	150
P3 vs. P7	Biological process	GO:0050896	response to stimulus	864/6850	1832/17000	1.70374e-10	3.00455e-07	MSTRG.22917,MSTRG.37175,MSTRG.18898,MSTRG.6169,MSTRG.28218,MSTRG.16250,MSTRG.6150,MSTRG.38487,MSTRG.9216,MSTRG.29521,MSTRG.34945,MSTRG.21625,MSTRG.6123,MSTRG.33619,MSTRG.42560,MSTRG.6128,MSTRG.28263,MSTRG.28264,MSTRG.6118,MSTRG.22933,MSTRG.21616,MSTRG.22946,MSTRG.37186,MSTRG.37187,MSTRG.16264,MSTRG.6132,MSTRG.32325,MSTRG.19352,MSTRG.4383,MSTRG.7412,MSTRG.21670,MSTRG.12724,MSTRG.21649,MSTRG.22978,…	864
P3 vs. P7	Biological process	GO:0006952	defense response	362/2524	1832/17000	8.92004e-10	1.0487e-06	MSTRG.28218,MSTRG.6123,MSTRG.33619,MSTRG.6128,MSTRG.21616,MSTRG.37186,MSTRG.37187,MSTRG.21670,MSTRG.12724,MSTRG.22978,MSTRG.6100,MSTRG.6101,MSTRG.20379,MSTRG.8700,MSTRG.33689,MSTRG.43004,MSTRG.11439,MSTRG.238,MSTRG.3032,MSTRG.249,MSTRG.243,MSTRG.11415,MSTRG.147,MSTRG.146,MSTRG.22003,MSTRG.37965,MSTRG.1299,MSTRG.169,MSTRG.11336,MSTRG.37946,MSTRG.10006,MSTRG.10009,MSTRG.180,MSTRG.3892,MSTRG.3893,MS…	362
P3 vs. P7	Biological process	GO:0009725	response to hormone	273/1845	1832/17000	9.24243e-09	8.14952e-06	MSTRG.37175,MSTRG.6169,MSTRG.16250,MSTRG.6150,MSTRG.34945,MSTRG.21625,MSTRG.6128,MSTRG.22933,MSTRG.37186,MSTRG.37187,MSTRG.16264,MSTRG.19352,MSTRG.21649,MSTRG.6100,MSTRG.8700,MSTRG.33689,MSTRG.249,MSTRG.243,MSTRG.147,MSTRG.146,MSTRG.24658,MSTRG.20270,MSTRG.169,MSTRG.178,MSTRG.2557,MSTRG.182,MSTRG.10039,MSTRG.15785,MSTRG.39740,MSTRG.14469,MSTRG.27750,MSTRG.34047,MSTRG.40729,MSTRG.26419,MSTRG.9110,…	273
P3 vs. P7	Biological process	GO:0042221	response to chemical	423/3101	1832/17000	1.78808e-08	1.26131e-05	MSTRG.37175,MSTRG.6169,MSTRG.16250,MSTRG.6150,MSTRG.9216,MSTRG.34945,MSTRG.21625,MSTRG.6128,MSTRG.22933,MSTRG.37186,MSTRG.37187,MSTRG.16264,MSTRG.32325,MSTRG.19352,MSTRG.7412,MSTRG.21649,MSTRG.6100,MSTRG.8700,MSTRG.12752,MSTRG.227,MSTRG.33689,MSTRG.43004,MSTRG.238,MSTRG.249,MSTRG.243,MSTRG.33660,MSTRG.147,MSTRG.146,MSTRG.24658,MSTRG.154,MSTRG.20270,MSTRG.169,MSTRG.178,MSTRG.180,MSTRG.2557,MSTRG.1…	423
P3 vs. P7	Biological process	GO:0009809	lignin biosynthetic process	29/92	1832/17000	5.62999e-08	3.30949e-05	MSTRG.3083,MSTRG.20379,MSTRG.17486,MSTRG.17470,MSTRG.41142,MSTRG.16184,MSTRG.325,MSTRG.32238,MSTRG.33558,MSTRG.26328,MSTRG.14364,MSTRG.7275,MSTRG.43234,MSTRG.386,MSTRG.41685,MSTRG.41683,MSTRG.41686,MSTRG.14907,MSTRG.38850,MSTRG.38849,MSTRG.40,MSTRG.38262,MSTRG.29376,MSTRG.17392,MSTRG.17393,MSTRG.41012,MSTRG.19081,MSTRG.33384,MSTRG.25653,	29
P3 vs. P7	Biological process	GO:0010033	response to organic substance	329/2360	1832/17000	1.34211e-07	6.76234e-05	MSTRG.37175,MSTRG.6169,MSTRG.16250,MSTRG.6150,MSTRG.34945,MSTRG.21625,MSTRG.6128,MSTRG.22933,MSTRG.37186,MSTRG.37187,MSTRG.16264,MSTRG.19352,MSTRG.21649,MSTRG.6100,MSTRG.8700,MSTRG.12752,MSTRG.33689,MSTRG.43004,MSTRG.238,MSTRG.249,MSTRG.243,MSTRG.147,MSTRG.146,MSTRG.24658,MSTRG.20270,MSTRG.169,MSTRG.178,MSTRG.180,MSTRG.2557,MSTRG.182,MSTRG.10039,MSTRG.15785,MSTRG.39740,MSTRG.14469,MSTRG.27750,MST…	329
P3 vs. P7	Biological process	GO:0071555	cell wall organization	112/646	1832/17000	2.04017e-07	8.99458e-05	MSTRG.41234,MSTRG.41235,MSTRG.7457,MSTRG.7456,MSTRG.29585,MSTRG.7419,MSTRG.19328,MSTRG.238,MSTRG.12672,MSTRG.6963,MSTRG.23303,MSTRG.1221,MSTRG.10073,MSTRG.13111,MSTRG.38393,MSTRG.18774,MSTRG.7389,MSTRG.17486,MSTRG.34814,MSTRG.4292,MSTRG.17470,MSTRG.42479,MSTRG.5588,MSTRG.325,MSTRG.20207,MSTRG.20208,MSTRG.6879,MSTRG.33489,MSTRG.273,MSTRG.15600,MSTRG.25880,MSTRG.41920,MSTRG.25039,MSTRG.38316,MSTRG.…	112
P3 vs. P7	Biological process	GO:0005975	carbohydrate metabolic process	200/1321	1832/17000	2.25219e-07	8.82607e-05	MSTRG.28204,MSTRG.41234,MSTRG.41235,MSTRG.7457,MSTRG.7456,MSTRG.30574,MSTRG.30575,MSTRG.28263,MSTRG.28264,MSTRG.22930,MSTRG.19328,MSTRG.238,MSTRG.12672,MSTRG.6963,MSTRG.1276,MSTRG.147,MSTRG.146,MSTRG.37965,MSTRG.154,MSTRG.23303,MSTRG.6978,MSTRG.1221,MSTRG.35391,MSTRG.39740,MSTRG.10073,MSTRG.35370,MSTRG.9107,MSTRG.37040,MSTRG.37039,MSTRG.7397,MSTRG.41114,MSTRG.4292,MSTRG.6016,MSTRG.33534,MSTRG.424…	200
P3 vs. P7	Biological process	GO:0009808	lignin metabolic process	32/114	1832/17000	2.44288e-07	8.61605e-05	MSTRG.3083,MSTRG.20379,MSTRG.17486,MSTRG.17470,MSTRG.41142,MSTRG.16184,MSTRG.325,MSTRG.32238,MSTRG.33558,MSTRG.26328,MSTRG.14364,MSTRG.15120,MSTRG.15121,MSTRG.7275,MSTRG.43234,MSTRG.386,MSTRG.41685,MSTRG.41683,MSTRG.41686,MSTRG.14907,MSTRG.38850,MSTRG.38849,MSTRG.40,MSTRG.30023,MSTRG.38262,MSTRG.29376,MSTRG.17392,MSTRG.17393,MSTRG.41012,MSTRG.19081,MSTRG.33384,MSTRG.25653,	32
P3 vs. P7	Biological process	GO:0009719	response to endogenous stimulus	273/1914	1832/17000	2.80745e-07	9.00172e-05	MSTRG.37175,MSTRG.6169,MSTRG.16250,MSTRG.6150,MSTRG.34945,MSTRG.21625,MSTRG.6128,MSTRG.22933,MSTRG.37186,MSTRG.37187,MSTRG.16264,MSTRG.19352,MSTRG.21649,MSTRG.6100,MSTRG.8700,MSTRG.33689,MSTRG.249,MSTRG.243,MSTRG.147,MSTRG.146,MSTRG.24658,MSTRG.20270,MSTRG.169,MSTRG.178,MSTRG.2557,MSTRG.182,MSTRG.10039,MSTRG.15785,MSTRG.39740,MSTRG.14469,MSTRG.27750,MSTRG.34047,MSTRG.40729,MSTRG.26419,MSTRG.9110,…	273
P3 vs. P7	Biological process	GO:0005976	polysaccharide metabolic process	109/629	1832/17000	3.05203e-07	8.97042e-05	MSTRG.7457,MSTRG.7456,MSTRG.30574,MSTRG.30575,MSTRG.28263,MSTRG.28264,MSTRG.19328,MSTRG.12672,MSTRG.6963,MSTRG.1276,MSTRG.23303,MSTRG.6978,MSTRG.1221,MSTRG.39740,MSTRG.10073,MSTRG.35370,MSTRG.9107,MSTRG.4292,MSTRG.42479,MSTRG.9944,MSTRG.5588,MSTRG.28180,MSTRG.6879,MSTRG.13950,MSTRG.13953,MSTRG.6866,MSTRG.9087,MSTRG.2428,MSTRG.2429,MSTRG.38316,MSTRG.29776,MSTRG.29777,MSTRG.30793,MSTRG.30794,MSTRG.…	109
P3 vs. P7	Biological process	GO:0019748	secondary metabolic process	71/360	1832/17000	3.0731e-07	8.33755e-05	MSTRG.3083,MSTRG.17598,MSTRG.20379,MSTRG.12752,MSTRG.169,MSTRG.14474,MSTRG.6095,MSTRG.16122,MSTRG.30407,MSTRG.17486,MSTRG.42436,MSTRG.17470,MSTRG.41142,MSTRG.16184,MSTRG.325,MSTRG.32238,MSTRG.33558,MSTRG.33492,MSTRG.6844,MSTRG.273,MSTRG.28912,MSTRG.2453,MSTRG.26328,MSTRG.41941,MSTRG.41925,MSTRG.14364,MSTRG.15120,MSTRG.15121,MSTRG.7275,MSTRG.43234,MSTRG.386,MSTRG.25286,MSTRG.5319,MSTRG.5325,MSTRG.…	71
P3 vs. P7	Biological process	GO:0009755	hormone-mediated signaling pathway	183/1193	1832/17000	3.16643e-07	7.97714e-05	MSTRG.16250,MSTRG.6150,MSTRG.34945,MSTRG.21625,MSTRG.37186,MSTRG.37187,MSTRG.16264,MSTRG.19352,MSTRG.6100,MSTRG.8700,MSTRG.33689,MSTRG.249,MSTRG.243,MSTRG.147,MSTRG.169,MSTRG.178,MSTRG.2557,MSTRG.182,MSTRG.14469,MSTRG.27750,MSTRG.34047,MSTRG.40729,MSTRG.26419,MSTRG.9110,MSTRG.26479,MSTRG.37117,MSTRG.39764,MSTRG.9125,MSTRG.10814,MSTRG.38388,MSTRG.38364,MSTRG.17421,MSTRG.30407,MSTRG.7385,MSTRG.7389…	183
P3 vs. P7	Biological process	GO:0015979	photosynthesis	56/264	1832/17000	4.88407e-07	0.000114841	MSTRG.29558,MSTRG.29557,MSTRG.18898,MSTRG.18899,MSTRG.22901,MSTRG.238,MSTRG.1276,MSTRG.147,MSTRG.22045,MSTRG.35391,MSTRG.34039,MSTRG.33534,MSTRG.5598,MSTRG.34831,MSTRG.9961,MSTRG.19214,MSTRG.17410,MSTRG.14362,MSTRG.1927,MSTRG.23610,MSTRG.23578,MSTRG.386,MSTRG.380,MSTRG.42706,MSTRG.15007,MSTRG.6603,MSTRG.42609,MSTRG.38577,MSTRG.18963,MSTRG.28678,MSTRG.39372,MSTRG.26060,MSTRG.14906,MSTRG.21234,MSTR…	56
P3 vs. P7	Biological process	GO:0042545	cell wall modification	37/149	1832/17000	8.53042e-07	0.000188042	MSTRG.7457,MSTRG.7419,MSTRG.12672,MSTRG.1221,MSTRG.10073,MSTRG.5588,MSTRG.6879,MSTRG.38316,MSTRG.43259,MSTRG.380,MSTRG.16368,MSTRG.33731,MSTRG.22201,MSTRG.32755,MSTRG.18443,MSTRG.18444,MSTRG.42142,MSTRG.37504,MSTRG.61,MSTRG.13589,MSTRG.16680,MSTRG.40260,MSTRG.43299,MSTRG.43260,MSTRG.43261,MSTRG.37455,MSTRG.37457,MSTRG.8173,MSTRG.8170,MSTRG.41037,MSTRG.34785,MSTRG.25832,MSTRG.4533,MSTRG.15568,MSTR…	37
P3 vs. P7	Biological process	GO:0009605	response to external stimulus	341/2507	1832/17000	9.03086e-07	0.000187364	MSTRG.37175,MSTRG.38487,MSTRG.34945,MSTRG.33619,MSTRG.6128,MSTRG.28263,MSTRG.28264,MSTRG.21616,MSTRG.22946,MSTRG.37186,MSTRG.37187,MSTRG.16264,MSTRG.21649,MSTRG.22978,MSTRG.20379,MSTRG.33689,MSTRG.11439,MSTRG.238,MSTRG.3032,MSTRG.249,MSTRG.243,MSTRG.11415,MSTRG.147,MSTRG.146,MSTRG.12656,MSTRG.1299,MSTRG.11336,MSTRG.37946,MSTRG.10006,MSTRG.6978,MSTRG.10009,MSTRG.11390,MSTRG.180,MSTRG.11369,MSTRG.2…	341
P3 vs. P7	Biological process	GO:0006950	response to stress	578/4559	1832/17000	1.04398e-06	0.000204562	MSTRG.22917,MSTRG.37175,MSTRG.28218,MSTRG.16250,MSTRG.9216,MSTRG.29521,MSTRG.6123,MSTRG.33619,MSTRG.6128,MSTRG.21616,MSTRG.37186,MSTRG.37187,MSTRG.6132,MSTRG.32325,MSTRG.7412,MSTRG.21670,MSTRG.12724,MSTRG.21649,MSTRG.22978,MSTRG.6100,MSTRG.6101,MSTRG.20379,MSTRG.8700,MSTRG.11423,MSTRG.20370,MSTRG.227,MSTRG.33689,MSTRG.43004,MSTRG.11439,MSTRG.238,MSTRG.3032,MSTRG.249,MSTRG.243,MSTRG.33660,MSTRG.11…	578
P3 vs. P7	Biological process	GO:0044036	cell wall macromolecule metabolic process	47/214	1832/17000	1.42985e-06	0.000265425	MSTRG.7457,MSTRG.6963,MSTRG.35370,MSTRG.6088,MSTRG.9107,MSTRG.42479,MSTRG.9944,MSTRG.5588,MSTRG.28180,MSTRG.41920,MSTRG.30793,MSTRG.30794,MSTRG.33862,MSTRG.19576,MSTRG.15110,MSTRG.37343,MSTRG.33731,MSTRG.15047,MSTRG.3572,MSTRG.23427,MSTRG.18403,MSTRG.42108,MSTRG.42148,MSTRG.42136,MSTRG.5102,MSTRG.32690,MSTRG.37455,MSTRG.37457,MSTRG.2878,MSTRG.2879,MSTRG.2874,MSTRG.30804,MSTRG.8107,MSTRG.9428,MSTR…	47
P3 vs. P7	Biological process	GO:0032870	cellular response to hormone stimulus	186/1251	1832/17000	2.09637e-06	0.000369695	MSTRG.16250,MSTRG.6150,MSTRG.34945,MSTRG.21625,MSTRG.37186,MSTRG.37187,MSTRG.16264,MSTRG.19352,MSTRG.6100,MSTRG.8700,MSTRG.33689,MSTRG.249,MSTRG.243,MSTRG.147,MSTRG.169,MSTRG.178,MSTRG.2557,MSTRG.182,MSTRG.14469,MSTRG.27750,MSTRG.34047,MSTRG.40729,MSTRG.26419,MSTRG.9110,MSTRG.26479,MSTRG.37117,MSTRG.39764,MSTRG.9125,MSTRG.10814,MSTRG.38388,MSTRG.38364,MSTRG.17421,MSTRG.30407,MSTRG.7385,MSTRG.7389…	186
P3 vs. P7	Biological process	GO:0043207	response to external biotic stimulus	277/1997	1832/17000	2.50372e-06	0.000420505	MSTRG.37175,MSTRG.38487,MSTRG.33619,MSTRG.6128,MSTRG.28263,MSTRG.28264,MSTRG.21616,MSTRG.22946,MSTRG.37186,MSTRG.37187,MSTRG.21649,MSTRG.22978,MSTRG.20379,MSTRG.33689,MSTRG.11439,MSTRG.238,MSTRG.3032,MSTRG.249,MSTRG.243,MSTRG.11415,MSTRG.147,MSTRG.146,MSTRG.1299,MSTRG.11336,MSTRG.37946,MSTRG.10006,MSTRG.10009,MSTRG.11390,MSTRG.180,MSTRG.11369,MSTRG.22092,MSTRG.26436,MSTRG.27750,MSTRG.34047,MSTRG.…	277
P3 vs. P7	Biological process	GO:0051707	response to other organism	277/1997	1832/17000	2.50372e-06	0.000420505	MSTRG.37175,MSTRG.38487,MSTRG.33619,MSTRG.6128,MSTRG.28263,MSTRG.28264,MSTRG.21616,MSTRG.22946,MSTRG.37186,MSTRG.37187,MSTRG.21649,MSTRG.22978,MSTRG.20379,MSTRG.33689,MSTRG.11439,MSTRG.238,MSTRG.3032,MSTRG.249,MSTRG.243,MSTRG.11415,MSTRG.147,MSTRG.146,MSTRG.1299,MSTRG.11336,MSTRG.37946,MSTRG.10006,MSTRG.10009,MSTRG.11390,MSTRG.180,MSTRG.11369,MSTRG.22092,MSTRG.26436,MSTRG.27750,MSTRG.34047,MSTRG.…	277
P3 vs. P7	Biological process	GO:0009607	response to biotic stimulus	285/2064	1832/17000	2.55085e-06	0.000391168	MSTRG.37175,MSTRG.38487,MSTRG.33619,MSTRG.6128,MSTRG.28263,MSTRG.28264,MSTRG.21616,MSTRG.22946,MSTRG.37186,MSTRG.37187,MSTRG.21649,MSTRG.22978,MSTRG.20379,MSTRG.33689,MSTRG.11439,MSTRG.238,MSTRG.3032,MSTRG.249,MSTRG.243,MSTRG.11415,MSTRG.147,MSTRG.146,MSTRG.1299,MSTRG.11336,MSTRG.37946,MSTRG.10006,MSTRG.10009,MSTRG.11390,MSTRG.180,MSTRG.9188,MSTRG.11369,MSTRG.22092,MSTRG.26436,MSTRG.27750,MSTRG.3…	285
P3 vs. P7	Biological process	GO:0009698	phenylpropanoid metabolic process	46/214	1832/17000	3.42314e-06	0.00050306	MSTRG.3083,MSTRG.17598,MSTRG.20379,MSTRG.169,MSTRG.14474,MSTRG.17486,MSTRG.42436,MSTRG.17470,MSTRG.41142,MSTRG.16184,MSTRG.325,MSTRG.32238,MSTRG.33558,MSTRG.6844,MSTRG.28912,MSTRG.26328,MSTRG.14364,MSTRG.15120,MSTRG.15121,MSTRG.7275,MSTRG.43234,MSTRG.386,MSTRG.34106,MSTRG.41685,MSTRG.41683,MSTRG.41686,MSTRG.14907,MSTRG.38850,MSTRG.38849,MSTRG.29957,MSTRG.40,MSTRG.16680,MSTRG.30023,MSTRG.33022,MST…	46
P3 vs. P7	Biological process	GO:0045229	external encapsulating structure organization	115/707	1832/17000	3.67347e-06	0.000518253	MSTRG.41234,MSTRG.41235,MSTRG.7457,MSTRG.7456,MSTRG.29585,MSTRG.7419,MSTRG.19328,MSTRG.238,MSTRG.12672,MSTRG.6963,MSTRG.23303,MSTRG.1221,MSTRG.10073,MSTRG.13111,MSTRG.38393,MSTRG.18774,MSTRG.7389,MSTRG.17486,MSTRG.34814,MSTRG.4292,MSTRG.17470,MSTRG.42479,MSTRG.5588,MSTRG.325,MSTRG.20207,MSTRG.20208,MSTRG.6879,MSTRG.33489,MSTRG.273,MSTRG.15600,MSTRG.25880,MSTRG.41920,MSTRG.25039,MSTRG.38316,MSTRG.…	115
P3 vs. P7	Biological process	GO:0042546	cell wall biogenesis	59/304	1832/17000	5.09368e-06	0.000690977	MSTRG.7457,MSTRG.29581,MSTRG.19328,MSTRG.243,MSTRG.6963,MSTRG.169,MSTRG.23303,MSTRG.30504,MSTRG.30505,MSTRG.7389,MSTRG.21518,MSTRG.4292,MSTRG.42479,MSTRG.5588,MSTRG.28180,MSTRG.16184,MSTRG.33558,MSTRG.273,MSTRG.14317,MSTRG.41920,MSTRG.29776,MSTRG.29777,MSTRG.30793,MSTRG.30794,MSTRG.33862,MSTRG.39170,MSTRG.19576,MSTRG.15110,MSTRG.37343,MSTRG.33731,MSTRG.15047,MSTRG.23427,MSTRG.27883,MSTRG.27884,MS…	59
P3 vs. P7	Biological process	GO:0007154	cell communication	335/2514	1832/17000	7.71785e-06	0.00100818	MSTRG.16250,MSTRG.6150,MSTRG.34945,MSTRG.21625,MSTRG.37186,MSTRG.37187,MSTRG.16264,MSTRG.19352,MSTRG.4383,MSTRG.6100,MSTRG.21640,MSTRG.8700,MSTRG.33689,MSTRG.43004,MSTRG.11439,MSTRG.238,MSTRG.249,MSTRG.247,MSTRG.243,MSTRG.11415,MSTRG.25982,MSTRG.147,MSTRG.146,MSTRG.12656,MSTRG.1299,MSTRG.169,MSTRG.11336,MSTRG.10006,MSTRG.10009,MSTRG.178,MSTRG.180,MSTRG.2557,MSTRG.182,MSTRG.11369,MSTRG.14469,MSTRG…	335
P3 vs. P7	Biological process	GO:0010410	hemicellulose metabolic process	32/132	1832/17000	7.88523e-06	0.000993258	MSTRG.7457,MSTRG.6963,MSTRG.35370,MSTRG.9107,MSTRG.42479,MSTRG.9944,MSTRG.5588,MSTRG.28180,MSTRG.30793,MSTRG.30794,MSTRG.33862,MSTRG.19576,MSTRG.15110,MSTRG.37343,MSTRG.33731,MSTRG.15047,MSTRG.23427,MSTRG.42148,MSTRG.42136,MSTRG.32690,MSTRG.37455,MSTRG.37457,MSTRG.2878,MSTRG.2879,MSTRG.2874,MSTRG.30804,MSTRG.8107,MSTRG.9428,MSTRG.21378,MSTRG.21343,MSTRG.2692,MSTRG.41734,	32
P3 vs. P7	Biological process	GO:0044419	biological process involved in interspecies interaction between organisms	279/2043	1832/17000	8.10878e-06	0.000986196	MSTRG.37175,MSTRG.38487,MSTRG.33619,MSTRG.6128,MSTRG.28263,MSTRG.28264,MSTRG.21616,MSTRG.22946,MSTRG.37186,MSTRG.37187,MSTRG.21649,MSTRG.22978,MSTRG.20379,MSTRG.33689,MSTRG.11439,MSTRG.238,MSTRG.3032,MSTRG.249,MSTRG.243,MSTRG.11415,MSTRG.147,MSTRG.146,MSTRG.25985,MSTRG.1299,MSTRG.11336,MSTRG.37946,MSTRG.10006,MSTRG.10009,MSTRG.11390,MSTRG.180,MSTRG.11369,MSTRG.22092,MSTRG.26436,MSTRG.27750,MSTRG.…	279
P3 vs. P7	Biological process	GO:0045492	xylan biosynthetic process	14/36	1832/17000	1.03415e-05	0.00121582	MSTRG.7457,MSTRG.5588,MSTRG.28180,MSTRG.33862,MSTRG.33731,MSTRG.15047,MSTRG.23427,MSTRG.37455,MSTRG.37457,MSTRG.30804,MSTRG.8107,MSTRG.9428,MSTRG.21378,MSTRG.41734,	14
P3 vs. P7	Biological process	GO:0009834	plant-type secondary cell wall biogenesis	27/106	1832/17000	1.51309e-05	0.00172151	MSTRG.29581,MSTRG.243,MSTRG.30504,MSTRG.30505,MSTRG.7389,MSTRG.21518,MSTRG.5588,MSTRG.28180,MSTRG.16184,MSTRG.33558,MSTRG.273,MSTRG.14317,MSTRG.19576,MSTRG.15110,MSTRG.37238,MSTRG.11800,MSTRG.14907,MSTRG.33102,MSTRG.8107,MSTRG.9428,MSTRG.29376,MSTRG.21378,MSTRG.28814,MSTRG.28815,MSTRG.19953,MSTRG.21270,MSTRG.41734,	27
P3 vs. P7	Biological process	GO:0023052	signaling	311/2334	1832/17000	1.77988e-05	0.00196176	MSTRG.16250,MSTRG.6150,MSTRG.34945,MSTRG.21625,MSTRG.37186,MSTRG.37187,MSTRG.16264,MSTRG.19352,MSTRG.4383,MSTRG.6100,MSTRG.21640,MSTRG.8700,MSTRG.33689,MSTRG.43004,MSTRG.11439,MSTRG.238,MSTRG.249,MSTRG.247,MSTRG.243,MSTRG.11415,MSTRG.25982,MSTRG.147,MSTRG.146,MSTRG.1299,MSTRG.169,MSTRG.11336,MSTRG.10006,MSTRG.10009,MSTRG.178,MSTRG.180,MSTRG.2557,MSTRG.182,MSTRG.11369,MSTRG.14469,MSTRG.27750,MSTRG…	311
P3 vs. P7	Biological process	GO:2000022	regulation of jasmonic acid mediated signaling pathway	13/33	1832/17000	1.81696e-05	0.00194194	MSTRG.33689,MSTRG.27750,MSTRG.362,MSTRG.380,MSTRG.5417,MSTRG.21711,MSTRG.25286,MSTRG.33766,MSTRG.8314,MSTRG.15295,MSTRG.14219,MSTRG.2715,MSTRG.14133,	13
P3 vs. P7	Biological process	GO:0007165	signal transduction	306/2296	1832/17000	2.07668e-05	0.00215425	MSTRG.16250,MSTRG.6150,MSTRG.34945,MSTRG.21625,MSTRG.37186,MSTRG.37187,MSTRG.16264,MSTRG.19352,MSTRG.4383,MSTRG.6100,MSTRG.21640,MSTRG.8700,MSTRG.33689,MSTRG.43004,MSTRG.11439,MSTRG.238,MSTRG.249,MSTRG.247,MSTRG.243,MSTRG.11415,MSTRG.25982,MSTRG.147,MSTRG.146,MSTRG.1299,MSTRG.169,MSTRG.11336,MSTRG.10006,MSTRG.10009,MSTRG.178,MSTRG.180,MSTRG.2557,MSTRG.182,MSTRG.11369,MSTRG.14469,MSTRG.27750,MSTRG…	306
P3 vs. P7	Biological process	GO:0044550	secondary metabolite biosynthetic process	43/210	1832/17000	2.48783e-05	0.00250702	MSTRG.3083,MSTRG.20379,MSTRG.14474,MSTRG.30407,MSTRG.17486,MSTRG.42436,MSTRG.17470,MSTRG.41142,MSTRG.16184,MSTRG.325,MSTRG.32238,MSTRG.33558,MSTRG.6844,MSTRG.273,MSTRG.28912,MSTRG.2453,MSTRG.26328,MSTRG.14364,MSTRG.7275,MSTRG.43234,MSTRG.386,MSTRG.25286,MSTRG.41685,MSTRG.41683,MSTRG.41686,MSTRG.14907,MSTRG.38850,MSTRG.38849,MSTRG.61,MSTRG.40,MSTRG.33022,MSTRG.38262,MSTRG.33402,MSTRG.20104,MSTRG.2…	43
P3 vs. P7	Biological process	GO:0033993	response to lipid	160/1093	1832/17000	2.66625e-05	0.00261219	MSTRG.37175,MSTRG.6169,MSTRG.21625,MSTRG.6128,MSTRG.22933,MSTRG.19352,MSTRG.6100,MSTRG.8700,MSTRG.33689,MSTRG.249,MSTRG.243,MSTRG.147,MSTRG.146,MSTRG.24658,MSTRG.20270,MSTRG.169,MSTRG.178,MSTRG.10039,MSTRG.15785,MSTRG.39740,MSTRG.27750,MSTRG.34047,MSTRG.26419,MSTRG.37117,MSTRG.9125,MSTRG.38388,MSTRG.17421,MSTRG.30407,MSTRG.21528,MSTRG.8643,MSTRG.325,MSTRG.37930,MSTRG.6889,MSTRG.20269,MSTRG.20266,…	160
P3 vs. P7	Biological process	GO:0045490	pectin catabolic process	24/92	1832/17000	2.8973e-05	0.00276183	MSTRG.28263,MSTRG.28264,MSTRG.12672,MSTRG.1221,MSTRG.10073,MSTRG.2428,MSTRG.2429,MSTRG.38316,MSTRG.20566,MSTRG.43259,MSTRG.380,MSTRG.16368,MSTRG.32755,MSTRG.13589,MSTRG.20704,MSTRG.40260,MSTRG.43299,MSTRG.43260,MSTRG.43261,MSTRG.4533,MSTRG.5817,MSTRG.15568,MSTRG.18536,MSTRG.21240,	24
P3 vs. P7	Biological process	GO:1901700	response to oxygen-containing compound	247/1809	1832/17000	2.95331e-05	0.00274114	MSTRG.37175,MSTRG.6169,MSTRG.9216,MSTRG.21625,MSTRG.6128,MSTRG.22933,MSTRG.32325,MSTRG.19352,MSTRG.7412,MSTRG.6100,MSTRG.8700,MSTRG.12752,MSTRG.33689,MSTRG.43004,MSTRG.238,MSTRG.249,MSTRG.243,MSTRG.33660,MSTRG.147,MSTRG.146,MSTRG.24658,MSTRG.20270,MSTRG.169,MSTRG.178,MSTRG.180,MSTRG.10039,MSTRG.34068,MSTRG.15785,MSTRG.39740,MSTRG.27750,MSTRG.34047,MSTRG.26419,MSTRG.39720,MSTRG.37117,MSTRG.6095,MS…	247
P3 vs. P7	Biological process	GO:0009699	phenylpropanoid biosynthetic process	36/170	1832/17000	5.30403e-05	0.00479675	MSTRG.3083,MSTRG.20379,MSTRG.14474,MSTRG.17486,MSTRG.42436,MSTRG.17470,MSTRG.41142,MSTRG.16184,MSTRG.325,MSTRG.32238,MSTRG.33558,MSTRG.6844,MSTRG.28912,MSTRG.26328,MSTRG.14364,MSTRG.7275,MSTRG.43234,MSTRG.386,MSTRG.41685,MSTRG.41683,MSTRG.41686,MSTRG.14907,MSTRG.38850,MSTRG.38849,MSTRG.40,MSTRG.33022,MSTRG.38262,MSTRG.20104,MSTRG.29376,MSTRG.17392,MSTRG.17393,MSTRG.41012,MSTRG.19081,MSTRG.24463,M…	36
P3 vs. P7	Biological process	GO:0071495	cellular response to endogenous stimulus	186/1321	1832/17000	5.85113e-05	0.00515924	MSTRG.16250,MSTRG.6150,MSTRG.34945,MSTRG.21625,MSTRG.37186,MSTRG.37187,MSTRG.16264,MSTRG.19352,MSTRG.6100,MSTRG.8700,MSTRG.33689,MSTRG.249,MSTRG.243,MSTRG.147,MSTRG.169,MSTRG.178,MSTRG.2557,MSTRG.182,MSTRG.14469,MSTRG.27750,MSTRG.34047,MSTRG.40729,MSTRG.26419,MSTRG.9110,MSTRG.26479,MSTRG.37117,MSTRG.39764,MSTRG.9125,MSTRG.10814,MSTRG.38388,MSTRG.38364,MSTRG.17421,MSTRG.30407,MSTRG.7385,MSTRG.7389…	186
P3 vs. P7	Biological process	GO:0015977	carbon fixation	12/32	1832/17000	6.77487e-05	0.00582804	MSTRG.1276,MSTRG.33534,MSTRG.6603,MSTRG.26060,MSTRG.14906,MSTRG.21144,MSTRG.22484,MSTRG.18394,MSTRG.22445,MSTRG.17805,MSTRG.24408,MSTRG.25715,	12
P3 vs. P7	Biological process	GO:0006022	aminoglycan metabolic process	19/68	1832/17000	7.01743e-05	0.00589297	MSTRG.147,MSTRG.39740,MSTRG.13950,MSTRG.13953,MSTRG.41920,MSTRG.11662,MSTRG.386,MSTRG.380,MSTRG.3572,MSTRG.11488,MSTRG.42108,MSTRG.5102,MSTRG.5095,MSTRG.30312,MSTRG.37640,MSTRG.37638,MSTRG.37639,MSTRG.2624,MSTRG.28750,	19
P3 vs. P7	Biological process	GO:0098542	defense response to other organism	226/1659	1832/17000	7.75238e-05	0.00635875	MSTRG.33619,MSTRG.6128,MSTRG.21616,MSTRG.37186,MSTRG.37187,MSTRG.22978,MSTRG.20379,MSTRG.33689,MSTRG.11439,MSTRG.238,MSTRG.3032,MSTRG.249,MSTRG.243,MSTRG.11415,MSTRG.147,MSTRG.146,MSTRG.1299,MSTRG.11336,MSTRG.37946,MSTRG.10006,MSTRG.10009,MSTRG.180,MSTRG.11369,MSTRG.22092,MSTRG.27750,MSTRG.34047,MSTRG.10071,MSTRG.10072,MSTRG.25057,MSTRG.30407,MSTRG.41118,MSTRG.42436,MSTRG.9982,MSTRG.17474,MSTRG.3…	226
P3 vs. P7	Biological process	GO:0070887	cellular response to chemical stimulus	249/1852	1832/17000	7.8167e-05	0.0062658	MSTRG.16250,MSTRG.6150,MSTRG.34945,MSTRG.21625,MSTRG.37186,MSTRG.37187,MSTRG.16264,MSTRG.19352,MSTRG.7412,MSTRG.6100,MSTRG.8700,MSTRG.227,MSTRG.33689,MSTRG.43004,MSTRG.238,MSTRG.249,MSTRG.243,MSTRG.147,MSTRG.154,MSTRG.169,MSTRG.178,MSTRG.180,MSTRG.2557,MSTRG.182,MSTRG.14469,MSTRG.27750,MSTRG.34047,MSTRG.40729,MSTRG.26419,MSTRG.9110,MSTRG.26479,MSTRG.39772,MSTRG.37117,MSTRG.39764,MSTRG.9125,MSTRG.…	249
P3 vs. P7	Biological process	GO:0000272	polysaccharide catabolic process	47/249	1832/17000	9.11613e-05	0.00714502	MSTRG.28263,MSTRG.28264,MSTRG.12672,MSTRG.1221,MSTRG.39740,MSTRG.10073,MSTRG.35370,MSTRG.9107,MSTRG.9944,MSTRG.6879,MSTRG.13950,MSTRG.13953,MSTRG.2428,MSTRG.2429,MSTRG.38316,MSTRG.20566,MSTRG.43259,MSTRG.11662,MSTRG.1034,MSTRG.386,MSTRG.380,MSTRG.27989,MSTRG.16368,MSTRG.11488,MSTRG.32755,MSTRG.42148,MSTRG.42136,MSTRG.13589,MSTRG.20704,MSTRG.40260,MSTRG.5102,MSTRG.43299,MSTRG.43265,MSTRG.43260,MST…	47
P3 vs. P7	Biological process	GO:0009765	photosynthesis, light harvesting	14/43	1832/17000	0.000103252	0.00791675	MSTRG.18898,MSTRG.18899,MSTRG.5598,MSTRG.9961,MSTRG.19214,MSTRG.386,MSTRG.380,MSTRG.15007,MSTRG.28678,MSTRG.39372,MSTRG.34479,MSTRG.19697,MSTRG.41884,MSTRG.21382,	14
P3 vs. P7	Biological process	GO:0009737	response to abscisic acid	101/654	1832/17000	0.00011708	0.00878598	MSTRG.6169,MSTRG.21625,MSTRG.19352,MSTRG.6100,MSTRG.8700,MSTRG.249,MSTRG.243,MSTRG.147,MSTRG.146,MSTRG.24658,MSTRG.20270,MSTRG.15785,MSTRG.39740,MSTRG.34047,MSTRG.37117,MSTRG.9125,MSTRG.38388,MSTRG.17421,MSTRG.30407,MSTRG.8643,MSTRG.325,MSTRG.6889,MSTRG.20269,MSTRG.20266,MSTRG.12628,MSTRG.273,MSTRG.25843,MSTRG.32130,MSTRG.7257,MSTRG.29787,MSTRG.37397,MSTRG.28440,MSTRG.8553,MSTRG.414,MSTRG.33887,M…	101
P3 vs. P7	Biological process	GO:0097305	response to alcohol	102/669	1832/17000	0.000177211	0.0130213	MSTRG.6169,MSTRG.21625,MSTRG.19352,MSTRG.6100,MSTRG.8700,MSTRG.249,MSTRG.243,MSTRG.147,MSTRG.146,MSTRG.24658,MSTRG.20270,MSTRG.15785,MSTRG.39740,MSTRG.34047,MSTRG.37117,MSTRG.9125,MSTRG.38388,MSTRG.17421,MSTRG.30407,MSTRG.8643,MSTRG.325,MSTRG.6889,MSTRG.20269,MSTRG.20266,MSTRG.12628,MSTRG.273,MSTRG.25843,MSTRG.32130,MSTRG.7257,MSTRG.29787,MSTRG.37397,MSTRG.28440,MSTRG.8553,MSTRG.414,MSTRG.33887,M…	102
P3 vs. P7	Biological process	GO:1901072	glucosamine-containing compound catabolic process	14/46	1832/17000	0.000231701	0.0166777	MSTRG.39740,MSTRG.13950,MSTRG.13953,MSTRG.11662,MSTRG.386,MSTRG.3572,MSTRG.11488,MSTRG.5102,MSTRG.5095,MSTRG.30312,MSTRG.37640,MSTRG.37638,MSTRG.37639,MSTRG.2624,	14
P3 vs. P7	Biological process	GO:0046348	amino sugar catabolic process	14/46	1832/17000	0.000231701	0.0166777	MSTRG.39740,MSTRG.13950,MSTRG.13953,MSTRG.11662,MSTRG.386,MSTRG.3572,MSTRG.11488,MSTRG.5102,MSTRG.5095,MSTRG.30312,MSTRG.37640,MSTRG.37638,MSTRG.37639,MSTRG.2624,	14
P3 vs. P7	Biological process	GO:0006026	aminoglycan catabolic process	14/46	1832/17000	0.000231701	0.0166777	MSTRG.39740,MSTRG.13950,MSTRG.13953,MSTRG.11662,MSTRG.386,MSTRG.3572,MSTRG.11488,MSTRG.5102,MSTRG.5095,MSTRG.30312,MSTRG.37640,MSTRG.37638,MSTRG.37639,MSTRG.2624,	14
P3 vs. P7	Biological process	GO:0006030	chitin metabolic process	14/46	1832/17000	0.000231701	0.0166777	MSTRG.39740,MSTRG.13950,MSTRG.13953,MSTRG.11662,MSTRG.386,MSTRG.3572,MSTRG.11488,MSTRG.5102,MSTRG.5095,MSTRG.30312,MSTRG.37640,MSTRG.37638,MSTRG.37639,MSTRG.2624,	14
P3 vs. P7	Biological process	GO:0006032	chitin catabolic process	14/46	1832/17000	0.000231701	0.0166777	MSTRG.39740,MSTRG.13950,MSTRG.13953,MSTRG.11662,MSTRG.386,MSTRG.3572,MSTRG.11488,MSTRG.5102,MSTRG.5095,MSTRG.30312,MSTRG.37640,MSTRG.37638,MSTRG.37639,MSTRG.2624,	14
P3 vs. P7	Biological process	GO:0019253	reductive pentose-phosphate cycle	9/22	1832/17000	0.000258233	0.0168664	MSTRG.1276,MSTRG.33534,MSTRG.6603,MSTRG.26060,MSTRG.14906,MSTRG.22484,MSTRG.18394,MSTRG.22445,MSTRG.25715,	9
P3 vs. P7	Biological process	GO:0019685	photosynthesis, dark reaction	9/22	1832/17000	0.000258233	0.0168664	MSTRG.1276,MSTRG.33534,MSTRG.6603,MSTRG.26060,MSTRG.14906,MSTRG.22484,MSTRG.18394,MSTRG.22445,MSTRG.25715,	9
P3 vs. P7	Biological process	GO:0010383	cell wall polysaccharide metabolic process	35/177	1832/17000	0.000276028	0.0173849	MSTRG.7457,MSTRG.6963,MSTRG.35370,MSTRG.9107,MSTRG.42479,MSTRG.9944,MSTRG.5588,MSTRG.28180,MSTRG.30793,MSTRG.30794,MSTRG.33862,MSTRG.19576,MSTRG.15110,MSTRG.37343,MSTRG.33731,MSTRG.15047,MSTRG.23427,MSTRG.42148,MSTRG.42136,MSTRG.32690,MSTRG.37455,MSTRG.37457,MSTRG.2878,MSTRG.2879,MSTRG.2874,MSTRG.30804,MSTRG.8107,MSTRG.9428,MSTRG.21378,MSTRG.28814,MSTRG.28815,MSTRG.19953,MSTRG.21343,MSTRG.2692,MS…	35
P3 vs. P7	Biological process	GO:0045488	pectin metabolic process	37/192	1832/17000	0.000319858	0.0197919	MSTRG.7457,MSTRG.7456,MSTRG.30574,MSTRG.30575,MSTRG.28263,MSTRG.28264,MSTRG.12672,MSTRG.1221,MSTRG.10073,MSTRG.2428,MSTRG.2429,MSTRG.38316,MSTRG.20566,MSTRG.43259,MSTRG.380,MSTRG.29738,MSTRG.16368,MSTRG.33731,MSTRG.22201,MSTRG.23427,MSTRG.32755,MSTRG.13589,MSTRG.20704,MSTRG.40260,MSTRG.43299,MSTRG.43260,MSTRG.43261,MSTRG.37455,MSTRG.37457,MSTRG.8173,MSTRG.8170,MSTRG.34785,MSTRG.4533,MSTRG.5817,MS…	37
P3 vs. P7	Biological process	GO:0006720	isoprenoid metabolic process	54/315	1832/17000	0.000379479	0.0230762	MSTRG.7412,MSTRG.23410,MSTRG.238,MSTRG.169,MSTRG.23382,MSTRG.25120,MSTRG.16110,MSTRG.42460,MSTRG.42459,MSTRG.37930,MSTRG.37935,MSTRG.273,MSTRG.25843,MSTRG.11267,MSTRG.11249,MSTRG.19545,MSTRG.414,MSTRG.435,MSTRG.379,MSTRG.386,MSTRG.380,MSTRG.32498,MSTRG.10275,MSTRG.16424,MSTRG.21708,MSTRG.5319,MSTRG.18928,MSTRG.16312,MSTRG.7059,MSTRG.16320,MSTRG.38577,MSTRG.14058,MSTRG.40338,MSTRG.20747,MSTRG.4033…	54
P3 vs. P7	Biological process	GO:0071669	plant-type cell wall organization or biogenesis	60/360	1832/17000	0.000398697	0.023834	MSTRG.29585,MSTRG.29581,MSTRG.7419,MSTRG.19328,MSTRG.243,MSTRG.169,MSTRG.23303,MSTRG.13111,MSTRG.30504,MSTRG.30505,MSTRG.7389,MSTRG.21518,MSTRG.4292,MSTRG.5588,MSTRG.28180,MSTRG.16184,MSTRG.20207,MSTRG.20208,MSTRG.33558,MSTRG.33489,MSTRG.273,MSTRG.14317,MSTRG.29776,MSTRG.29777,MSTRG.7273,MSTRG.15190,MSTRG.15183,MSTRG.39170,MSTRG.19576,MSTRG.15110,MSTRG.29738,MSTRG.33731,MSTRG.22201,MSTRG.27883,MS…	60
P3 vs. P7	Biological process	GO:0045491	xylan metabolic process	19/77	1832/17000	0.000413087	0.0242827	MSTRG.7457,MSTRG.9107,MSTRG.9944,MSTRG.5588,MSTRG.28180,MSTRG.33862,MSTRG.15110,MSTRG.33731,MSTRG.15047,MSTRG.23427,MSTRG.42148,MSTRG.42136,MSTRG.37455,MSTRG.37457,MSTRG.30804,MSTRG.8107,MSTRG.9428,MSTRG.21378,MSTRG.41734,	19
P3 vs. P7	Biological process	GO:0010393	galacturonan metabolic process	37/195	1832/17000	0.000437446	0.025293	MSTRG.7457,MSTRG.7456,MSTRG.30574,MSTRG.30575,MSTRG.28263,MSTRG.28264,MSTRG.12672,MSTRG.1221,MSTRG.10073,MSTRG.2428,MSTRG.2429,MSTRG.38316,MSTRG.20566,MSTRG.43259,MSTRG.380,MSTRG.29738,MSTRG.16368,MSTRG.33731,MSTRG.22201,MSTRG.23427,MSTRG.32755,MSTRG.13589,MSTRG.20704,MSTRG.40260,MSTRG.43299,MSTRG.43260,MSTRG.43261,MSTRG.37455,MSTRG.37457,MSTRG.8173,MSTRG.8170,MSTRG.34785,MSTRG.4533,MSTRG.5817,MS…	37
P3 vs. P7	Biological process	GO:0009734	auxin-activated signaling pathway	56/332	1832/17000	0.000452793	0.0257581	MSTRG.16264,MSTRG.147,MSTRG.169,MSTRG.178,MSTRG.14469,MSTRG.26479,MSTRG.39764,MSTRG.10814,MSTRG.7385,MSTRG.7389,MSTRG.7350,MSTRG.16148,MSTRG.28190,MSTRG.325,MSTRG.273,MSTRG.1989,MSTRG.42757,MSTRG.24081,MSTRG.28482,MSTRG.5439,MSTRG.380,MSTRG.42715,MSTRG.42718,MSTRG.27013,MSTRG.8420,MSTRG.42670,MSTRG.30680,MSTRG.16390,MSTRG.43026,MSTRG.40897,MSTRG.40885,MSTRG.37236,MSTRG.29602,MSTRG.9675,MSTRG.8314…	56
P3 vs. P7	Biological process	GO:0002213	defense response to insect	14/49	1832/17000	0.000478558	0.0267916	MSTRG.33689,MSTRG.42460,MSTRG.42459,MSTRG.273,MSTRG.15180,MSTRG.25286,MSTRG.33766,MSTRG.19455,MSTRG.19456,MSTRG.22201,MSTRG.1786,MSTRG.8173,MSTRG.8170,MSTRG.34785,	14
P3 vs. P7	Biological process	GO:0016052	carbohydrate catabolic process	62/378	1832/17000	0.000496436	0.0273583	MSTRG.28263,MSTRG.28264,MSTRG.12672,MSTRG.147,MSTRG.1221,MSTRG.39740,MSTRG.10073,MSTRG.35370,MSTRG.9107,MSTRG.9944,MSTRG.6879,MSTRG.24608,MSTRG.13950,MSTRG.13953,MSTRG.9098,MSTRG.2428,MSTRG.2429,MSTRG.38316,MSTRG.20566,MSTRG.40158,MSTRG.43259,MSTRG.11662,MSTRG.1034,MSTRG.386,MSTRG.380,MSTRG.27989,MSTRG.16368,MSTRG.11488,MSTRG.32755,MSTRG.42148,MSTRG.42136,MSTRG.42066,MSTRG.13589,MSTRG.20704,MSTRG…	62
P3 vs. P7	Biological process	GO:0043455	regulation of secondary metabolic process	15/55	1832/17000	0.000526946	0.0285929	MSTRG.169,MSTRG.16184,MSTRG.6844,MSTRG.273,MSTRG.2453,MSTRG.386,MSTRG.25286,MSTRG.5319,MSTRG.34106,MSTRG.20747,MSTRG.9683,MSTRG.7883,MSTRG.29957,MSTRG.29016,MSTRG.3953,	15
P3 vs. P7	Biological process	GO:0006721	terpenoid metabolic process	46/262	1832/17000	0.000586622	0.0313487	MSTRG.7412,MSTRG.23410,MSTRG.238,MSTRG.169,MSTRG.23382,MSTRG.25120,MSTRG.16110,MSTRG.42460,MSTRG.42459,MSTRG.37930,MSTRG.273,MSTRG.25843,MSTRG.11267,MSTRG.19545,MSTRG.414,MSTRG.379,MSTRG.386,MSTRG.380,MSTRG.32498,MSTRG.10275,MSTRG.16424,MSTRG.21708,MSTRG.5319,MSTRG.18928,MSTRG.16312,MSTRG.7059,MSTRG.16320,MSTRG.38577,MSTRG.14058,MSTRG.40338,MSTRG.20747,MSTRG.40330,MSTRG.9683,MSTRG.7883,MSTRG.7843…	46
P3 vs. P7	Biological process	GO:1901071	glucosamine-containing compound metabolic process	14/50	1832/17000	0.00059958	0.031563	MSTRG.39740,MSTRG.13950,MSTRG.13953,MSTRG.11662,MSTRG.386,MSTRG.3572,MSTRG.11488,MSTRG.5102,MSTRG.5095,MSTRG.30312,MSTRG.37640,MSTRG.37638,MSTRG.37639,MSTRG.2624,	14
P3 vs. P7	Biological process	GO:0120254	olefinic compound metabolic process	27/131	1832/17000	0.000677391	0.0346255	MSTRG.7412,MSTRG.238,MSTRG.169,MSTRG.14474,MSTRG.13915,MSTRG.273,MSTRG.25843,MSTRG.11267,MSTRG.379,MSTRG.386,MSTRG.21708,MSTRG.5319,MSTRG.2205,MSTRG.14549,MSTRG.40338,MSTRG.20747,MSTRG.40330,MSTRG.16682,MSTRG.18382,MSTRG.18377,MSTRG.29016,MSTRG.37412,MSTRG.38255,MSTRG.19122,MSTRG.2759,MSTRG.22637,MSTRG.40429,	27
P3 vs. P7	Biological process	GO:0016998	cell wall macromolecule catabolic process	15/57	1832/17000	0.000794301	0.0400214	MSTRG.35370,MSTRG.9107,MSTRG.9944,MSTRG.30793,MSTRG.30794,MSTRG.37343,MSTRG.3572,MSTRG.42148,MSTRG.42136,MSTRG.5102,MSTRG.5095,MSTRG.37640,MSTRG.37638,MSTRG.37639,MSTRG.2624,	15
P3 vs. P7	Biological process	GO:0008299	isoprenoid biosynthetic process	49/288	1832/17000	0.000819279	0.0406986	MSTRG.23410,MSTRG.238,MSTRG.169,MSTRG.23382,MSTRG.25120,MSTRG.16110,MSTRG.42460,MSTRG.42459,MSTRG.37930,MSTRG.37935,MSTRG.273,MSTRG.11267,MSTRG.11249,MSTRG.19545,MSTRG.414,MSTRG.435,MSTRG.379,MSTRG.386,MSTRG.380,MSTRG.32498,MSTRG.16424,MSTRG.21708,MSTRG.5319,MSTRG.18928,MSTRG.16312,MSTRG.16320,MSTRG.38577,MSTRG.40338,MSTRG.20747,MSTRG.40330,MSTRG.9683,MSTRG.32758,MSTRG.7883,MSTRG.43441,MSTRG.7843…	49
P3 vs. P7	Biological process	GO:0071310	cellular response to organic substance	203/1533	1832/17000	0.000838758	0.0410875	MSTRG.16250,MSTRG.6150,MSTRG.34945,MSTRG.21625,MSTRG.37186,MSTRG.37187,MSTRG.16264,MSTRG.19352,MSTRG.6100,MSTRG.8700,MSTRG.33689,MSTRG.43004,MSTRG.238,MSTRG.249,MSTRG.243,MSTRG.147,MSTRG.169,MSTRG.178,MSTRG.180,MSTRG.2557,MSTRG.182,MSTRG.14469,MSTRG.27750,MSTRG.34047,MSTRG.40729,MSTRG.26419,MSTRG.9110,MSTRG.26479,MSTRG.37117,MSTRG.39764,MSTRG.9125,MSTRG.10814,MSTRG.38388,MSTRG.38364,MSTRG.17421,M…	203
P3 vs. P7	Biological process	GO:0009620	response to fungus	110/766	1832/17000	0.000972879	0.0470047	MSTRG.33619,MSTRG.21616,MSTRG.22946,MSTRG.37186,MSTRG.37187,MSTRG.33689,MSTRG.243,MSTRG.10009,MSTRG.180,MSTRG.11369,MSTRG.22092,MSTRG.34047,MSTRG.6081,MSTRG.16162,MSTRG.30494,MSTRG.5585,MSTRG.42460,MSTRG.42459,MSTRG.33508,MSTRG.7308,MSTRG.21587,MSTRG.6847,MSTRG.273,MSTRG.20156,MSTRG.3727,MSTRG.17409,MSTRG.42752,MSTRG.41419,MSTRG.1908,MSTRG.436,MSTRG.435,MSTRG.27193,MSTRG.31272,MSTRG.11672,MSTRG.9…	110
P3 vs. H3	Molecular function	GO:0004519	endonuclease activity	99/777	929/17716	3.33067e-16	2.99427e-13	MSTRG.25176,MSTRG.18407,MSTRG.9632,MSTRG.19316,MSTRG.42127,MSTRG.20331,MSTRG.20330,MSTRG.8739,MSTRG.12723,MSTRG.21648,MSTRG.4360,MSTRG.21202,MSTRG.35846,MSTRG.243,MSTRG.41284,MSTRG.147,MSTRG.3440,MSTRG.23374,MSTRG.36689,MSTRG.26408,MSTRG.38888,MSTRG.41623,MSTRG.26398,MSTRG.37045,MSTRG.27226,MSTRG.20659,MSTRG.30457,MSTRG.28127,MSTRG.20219,MSTRG.5119,MSTRG.20220,MSTRG.10422,MSTRG.317,MSTRG.11728,MS…	99
P3 vs. H3	Molecular function	GO:0043531	ADP binding	86/645	929/17716	8.88178e-16	3.99236e-13	MSTRG.39344,MSTRG.39345,MSTRG.18456,MSTRG.17187,MSTRG.17186,MSTRG.698,MSTRG.699,MSTRG.10575,MSTRG.13606,MSTRG.43489,MSTRG.11439,MSTRG.11408,MSTRG.17197,MSTRG.41299,MSTRG.10014,MSTRG.22003,MSTRG.12652,MSTRG.1299,MSTRG.10006,MSTRG.17929,MSTRG.10031,MSTRG.10033,MSTRG.11369,MSTRG.11378,MSTRG.11377,MSTRG.41601,MSTRG.39240,MSTRG.39238,MSTRG.708,MSTRG.709,MSTRG.705,MSTRG.11706,MSTRG.41584,MSTRG.9982,MST…	86
P3 vs. H3	Molecular function	GO:0003964	RNA-directed DNA polymerase activity	79/561	929/17716	8.88178e-16	3.99236e-13	MSTRG.25176,MSTRG.18407,MSTRG.9632,MSTRG.19316,MSTRG.42127,MSTRG.20331,MSTRG.20330,MSTRG.4360,MSTRG.21202,MSTRG.35846,MSTRG.243,MSTRG.41284,MSTRG.147,MSTRG.3440,MSTRG.23374,MSTRG.36689,MSTRG.26408,MSTRG.38888,MSTRG.26398,MSTRG.37045,MSTRG.27226,MSTRG.20659,MSTRG.30457,MSTRG.28127,MSTRG.5119,MSTRG.10422,MSTRG.11728,MSTRG.40277,MSTRG.8632,MSTRG.5125,MSTRG.350,MSTRG.3384,MSTRG.11773,MSTRG.36127,MSTR…	79
P3 vs. H3	Molecular function	GO:0004518	nuclease activity	107/914	929/17716	1.88738e-15	4.24188e-13	MSTRG.25176,MSTRG.18407,MSTRG.31433,MSTRG.9632,MSTRG.19316,MSTRG.31404,MSTRG.31403,MSTRG.42127,MSTRG.20331,MSTRG.20330,MSTRG.8739,MSTRG.12723,MSTRG.21648,MSTRG.4360,MSTRG.21202,MSTRG.35846,MSTRG.243,MSTRG.41284,MSTRG.147,MSTRG.3440,MSTRG.23374,MSTRG.36689,MSTRG.26408,MSTRG.38888,MSTRG.41623,MSTRG.26398,MSTRG.37045,MSTRG.27226,MSTRG.20659,MSTRG.30457,MSTRG.28127,MSTRG.20219,MSTRG.5119,MSTRG.20220,…	107
P3 vs. H3	Molecular function	GO:0034061	DNA polymerase activity	79/585	929/17716	7.32747e-15	1.31748e-12	MSTRG.25176,MSTRG.18407,MSTRG.9632,MSTRG.19316,MSTRG.42127,MSTRG.20331,MSTRG.20330,MSTRG.4360,MSTRG.21202,MSTRG.35846,MSTRG.243,MSTRG.41284,MSTRG.147,MSTRG.3440,MSTRG.23374,MSTRG.36689,MSTRG.26408,MSTRG.38888,MSTRG.26398,MSTRG.37045,MSTRG.27226,MSTRG.20659,MSTRG.30457,MSTRG.28127,MSTRG.5119,MSTRG.10422,MSTRG.11728,MSTRG.40277,MSTRG.8632,MSTRG.5125,MSTRG.350,MSTRG.3384,MSTRG.11773,MSTRG.36127,MSTR…	79
P3 vs. H3	Molecular function	GO:0004190	aspartic-type endopeptidase activity	81/642	929/17716	1.4222e-13	2.13092e-11	MSTRG.25176,MSTRG.18407,MSTRG.9632,MSTRG.31438,MSTRG.19316,MSTRG.42127,MSTRG.20331,MSTRG.20330,MSTRG.4360,MSTRG.21202,MSTRG.35846,MSTRG.243,MSTRG.41284,MSTRG.147,MSTRG.3440,MSTRG.23374,MSTRG.36689,MSTRG.26408,MSTRG.3892,MSTRG.3893,MSTRG.10071,MSTRG.38888,MSTRG.26398,MSTRG.37045,MSTRG.27226,MSTRG.20659,MSTRG.30457,MSTRG.28127,MSTRG.5119,MSTRG.10422,MSTRG.11728,MSTRG.40277,MSTRG.8632,MSTRG.5125,MST…	81
P3 vs. H3	Molecular function	GO:0070001	aspartic-type peptidase activity	81/642	929/17716	1.4222e-13	2.13092e-11	MSTRG.25176,MSTRG.18407,MSTRG.9632,MSTRG.31438,MSTRG.19316,MSTRG.42127,MSTRG.20331,MSTRG.20330,MSTRG.4360,MSTRG.21202,MSTRG.35846,MSTRG.243,MSTRG.41284,MSTRG.147,MSTRG.3440,MSTRG.23374,MSTRG.36689,MSTRG.26408,MSTRG.3892,MSTRG.3893,MSTRG.10071,MSTRG.38888,MSTRG.26398,MSTRG.37045,MSTRG.27226,MSTRG.20659,MSTRG.30457,MSTRG.28127,MSTRG.5119,MSTRG.10422,MSTRG.11728,MSTRG.40277,MSTRG.8632,MSTRG.5125,MST…	81
P3 vs. H3	Molecular function	GO:0016788	hydrolase activity, acting on ester bonds	159/1720	929/17716	4.1489e-13	4.66233e-11	MSTRG.25176,MSTRG.18407,MSTRG.31433,MSTRG.9632,MSTRG.19316,MSTRG.39382,MSTRG.31404,MSTRG.31403,MSTRG.42127,MSTRG.20331,MSTRG.20330,MSTRG.8739,MSTRG.12723,MSTRG.21648,MSTRG.10573,MSTRG.4360,MSTRG.21202,MSTRG.35846,MSTRG.14927,MSTRG.243,MSTRG.41284,MSTRG.147,MSTRG.146,MSTRG.3440,MSTRG.154,MSTRG.23374,MSTRG.36689,MSTRG.26408,MSTRG.37987,MSTRG.9148,MSTRG.10073,MSTRG.38888,MSTRG.9119,MSTRG.41623,MSTRG…	159
P3 vs. H3	Molecular function	GO:0061809	NAD+ nucleotidase, cyclic ADP-ribose generating	48/297	929/17716	2.82929e-12	2.82615e-10	MSTRG.39344,MSTRG.39345,MSTRG.43489,MSTRG.11439,MSTRG.11408,MSTRG.41299,MSTRG.10014,MSTRG.1299,MSTRG.10006,MSTRG.17929,MSTRG.10031,MSTRG.10033,MSTRG.11369,MSTRG.11378,MSTRG.11377,MSTRG.41601,MSTRG.39240,MSTRG.39238,MSTRG.41584,MSTRG.9982,MSTRG.39243,MSTRG.39244,MSTRG.39248,MSTRG.11738,MSTRG.11737,MSTRG.11739,MSTRG.350,MSTRG.277,MSTRG.35232,MSTRG.41419,MSTRG.1906,MSTRG.42305,MSTRG.435,MSTRG.39916,…	48
P3 vs. H3	Molecular function	GO:0050135	NAD(P)+ nucleosidase activity	48/297	929/17716	2.82929e-12	2.82615e-10	MSTRG.39344,MSTRG.39345,MSTRG.43489,MSTRG.11439,MSTRG.11408,MSTRG.41299,MSTRG.10014,MSTRG.1299,MSTRG.10006,MSTRG.17929,MSTRG.10031,MSTRG.10033,MSTRG.11369,MSTRG.11378,MSTRG.11377,MSTRG.41601,MSTRG.39240,MSTRG.39238,MSTRG.41584,MSTRG.9982,MSTRG.39243,MSTRG.39244,MSTRG.39248,MSTRG.11738,MSTRG.11737,MSTRG.11739,MSTRG.350,MSTRG.277,MSTRG.35232,MSTRG.41419,MSTRG.1906,MSTRG.42305,MSTRG.435,MSTRG.39916,…	48
P3 vs. H3	Molecular function	GO:0003953	NAD+ nucleosidase activity	48/300	929/17716	4.11127e-12	3.36003e-10	MSTRG.39344,MSTRG.39345,MSTRG.43489,MSTRG.11439,MSTRG.11408,MSTRG.41299,MSTRG.10014,MSTRG.1299,MSTRG.10006,MSTRG.17929,MSTRG.10031,MSTRG.10033,MSTRG.11369,MSTRG.11378,MSTRG.11377,MSTRG.41601,MSTRG.39240,MSTRG.39238,MSTRG.41584,MSTRG.9982,MSTRG.39243,MSTRG.39244,MSTRG.39248,MSTRG.11738,MSTRG.11737,MSTRG.11739,MSTRG.350,MSTRG.277,MSTRG.35232,MSTRG.41419,MSTRG.1906,MSTRG.42305,MSTRG.435,MSTRG.39916,…	48
P3 vs. H3	Molecular function	GO:0016799	hydrolase activity, hydrolyzing N-glycosyl compounds	50/341	929/17716	3.91716e-11	2.9346e-09	MSTRG.39344,MSTRG.39345,MSTRG.43489,MSTRG.11439,MSTRG.11408,MSTRG.41299,MSTRG.10014,MSTRG.1299,MSTRG.10006,MSTRG.17929,MSTRG.10031,MSTRG.10033,MSTRG.11369,MSTRG.11378,MSTRG.11377,MSTRG.41601,MSTRG.39240,MSTRG.39238,MSTRG.41584,MSTRG.9982,MSTRG.39243,MSTRG.39244,MSTRG.39248,MSTRG.11738,MSTRG.11737,MSTRG.11739,MSTRG.350,MSTRG.277,MSTRG.35232,MSTRG.41419,MSTRG.1906,MSTRG.42305,MSTRG.435,MSTRG.12500,…	50
P3 vs. H3	Molecular function	GO:0016779	nucleotidyltransferase activity	82/738	929/17716	7.90542e-11	5.4669e-09	MSTRG.25176,MSTRG.18407,MSTRG.9632,MSTRG.19316,MSTRG.42127,MSTRG.20331,MSTRG.20330,MSTRG.4360,MSTRG.21202,MSTRG.35846,MSTRG.243,MSTRG.41284,MSTRG.147,MSTRG.3440,MSTRG.23374,MSTRG.36689,MSTRG.26408,MSTRG.38888,MSTRG.26398,MSTRG.37045,MSTRG.27226,MSTRG.20659,MSTRG.30457,MSTRG.28127,MSTRG.5119,MSTRG.10422,MSTRG.11728,MSTRG.40277,MSTRG.8632,MSTRG.5125,MSTRG.350,MSTRG.3384,MSTRG.11773,MSTRG.277,MSTRG.…	82
P3 vs. H3	Molecular function	GO:0016798	hydrolase activity, acting on glycosyl bonds	88/827	929/17716	1.4823e-10	9.51848e-09	MSTRG.39344,MSTRG.39345,MSTRG.6132,MSTRG.43489,MSTRG.11439,MSTRG.11408,MSTRG.41299,MSTRG.25510,MSTRG.10014,MSTRG.147,MSTRG.154,MSTRG.14837,MSTRG.1299,MSTRG.10006,MSTRG.17929,MSTRG.10031,MSTRG.10033,MSTRG.11369,MSTRG.11378,MSTRG.11377,MSTRG.39740,MSTRG.9148,MSTRG.9119,MSTRG.41601,MSTRG.39240,MSTRG.39238,MSTRG.37040,MSTRG.37039,MSTRG.41584,MSTRG.9982,MSTRG.39243,MSTRG.39244,MSTRG.39248,MSTRG.6014,M…	88
P3 vs. H3	Molecular function	GO:0140097	catalytic activity, acting on DNA	87/826	929/17716	3.19358e-10	1.91402e-08	MSTRG.25176,MSTRG.18407,MSTRG.9632,MSTRG.19316,MSTRG.42127,MSTRG.20331,MSTRG.20330,MSTRG.4360,MSTRG.21202,MSTRG.35846,MSTRG.243,MSTRG.41284,MSTRG.147,MSTRG.3440,MSTRG.23374,MSTRG.36689,MSTRG.26408,MSTRG.38888,MSTRG.26398,MSTRG.37045,MSTRG.27226,MSTRG.20659,MSTRG.30457,MSTRG.28127,MSTRG.5119,MSTRG.8625,MSTRG.10422,MSTRG.11728,MSTRG.40277,MSTRG.8632,MSTRG.5125,MSTRG.350,MSTRG.3384,MSTRG.11773,MSTRG…	87
P3 vs. H3	Molecular function	GO:0004175	endopeptidase activity	91/994	929/17716	1.20697e-07	6.78165e-06	MSTRG.19752,MSTRG.25176,MSTRG.18407,MSTRG.9632,MSTRG.31438,MSTRG.19316,MSTRG.42127,MSTRG.20331,MSTRG.20330,MSTRG.4360,MSTRG.21202,MSTRG.35846,MSTRG.243,MSTRG.41284,MSTRG.147,MSTRG.3440,MSTRG.154,MSTRG.23374,MSTRG.36689,MSTRG.26408,MSTRG.3892,MSTRG.3893,MSTRG.10071,MSTRG.38888,MSTRG.26398,MSTRG.37045,MSTRG.27226,MSTRG.20659,MSTRG.30457,MSTRG.28127,MSTRG.5119,MSTRG.10422,MSTRG.11728,MSTRG.40277,MST…	91
P3 vs. H3	Molecular function	GO:0140640	catalytic activity, acting on a nucleic acid	122/1476	929/17716	2.36694e-07	1.25169e-05	MSTRG.25176,MSTRG.18407,MSTRG.31433,MSTRG.9632,MSTRG.19316,MSTRG.31404,MSTRG.31403,MSTRG.42127,MSTRG.20331,MSTRG.20330,MSTRG.8739,MSTRG.12723,MSTRG.21648,MSTRG.9605,MSTRG.4360,MSTRG.21202,MSTRG.35846,MSTRG.243,MSTRG.41284,MSTRG.147,MSTRG.3440,MSTRG.23374,MSTRG.36689,MSTRG.26408,MSTRG.38888,MSTRG.41623,MSTRG.26398,MSTRG.37045,MSTRG.27226,MSTRG.20659,MSTRG.30457,MSTRG.28127,MSTRG.37082,MSTRG.20219,…	122
P3 vs. H3	Molecular function	GO:0016787	hydrolase activity	286/4287	929/17716	1.57312e-06	7.85689e-05	MSTRG.39344,MSTRG.39345,MSTRG.19752,MSTRG.25176,MSTRG.18407,MSTRG.31433,MSTRG.9632,MSTRG.6127,MSTRG.31438,MSTRG.6128,MSTRG.19316,MSTRG.39382,MSTRG.31404,MSTRG.31403,MSTRG.6132,MSTRG.42127,MSTRG.20331,MSTRG.20330,MSTRG.8739,MSTRG.12723,MSTRG.21648,MSTRG.10573,MSTRG.43489,MSTRG.11439,MSTRG.11408,MSTRG.41299,MSTRG.6540,MSTRG.4360,MSTRG.21202,MSTRG.35846,MSTRG.14927,MSTRG.243,MSTRG.29173,MSTRG.41284,…	286
P3 vs. H3	Molecular function	GO:0004523	RNA-DNA hybrid ribonuclease activity	26/176	929/17716	1.67503e-06	7.92552e-05	MSTRG.8739,MSTRG.12723,MSTRG.21648,MSTRG.35846,MSTRG.41623,MSTRG.20219,MSTRG.20220,MSTRG.10422,MSTRG.317,MSTRG.5125,MSTRG.4227,MSTRG.5502,MSTRG.5083,MSTRG.1903,MSTRG.4172,MSTRG.893,MSTRG.24938,MSTRG.1056,MSTRG.10287,MSTRG.14206,MSTRG.15029,MSTRG.22600,MSTRG.39046,MSTRG.5797,MSTRG.23997,MSTRG.18508,	26
P3 vs. H3	Molecular function	GO:0043167	ion binding	522/8782	929/17716	1.93563e-05	0.000870066	MSTRG.40346,MSTRG.40347,MSTRG.39344,MSTRG.39345,MSTRG.32718,MSTRG.1733,MSTRG.25176,MSTRG.40322,MSTRG.32705,MSTRG.41644,MSTRG.18407,MSTRG.9632,MSTRG.18456,MSTRG.31438,MSTRG.6128,MSTRG.19316,MSTRG.6590,MSTRG.28264,MSTRG.31415,MSTRG.6132,MSTRG.8797,MSTRG.42127,MSTRG.20331,MSTRG.20330,MSTRG.8739,MSTRG.28299,MSTRG.17187,MSTRG.17186,MSTRG.2190,MSTRG.12723,MSTRG.10517,MSTRG.21648,MSTRG.698,MSTRG.699,MST…	522
P3 vs. H3	Molecular function	GO:0016891	endoribonuclease activity, producing 5'-phosphomonoesters	27/213	929/17716	1.96819e-05	0.000842573	MSTRG.8739,MSTRG.12723,MSTRG.21648,MSTRG.35846,MSTRG.41623,MSTRG.20219,MSTRG.20220,MSTRG.10422,MSTRG.317,MSTRG.5125,MSTRG.4227,MSTRG.5502,MSTRG.5083,MSTRG.1903,MSTRG.4172,MSTRG.17344,MSTRG.893,MSTRG.24938,MSTRG.1056,MSTRG.10287,MSTRG.14206,MSTRG.15029,MSTRG.22600,MSTRG.39046,MSTRG.5797,MSTRG.23997,MSTRG.18508,	27
P3 vs. H3	Molecular function	GO:0004521	endoribonuclease activity	29/246	929/17716	3.89128e-05	0.00159012	MSTRG.8739,MSTRG.12723,MSTRG.21648,MSTRG.35846,MSTRG.41623,MSTRG.20219,MSTRG.20220,MSTRG.10422,MSTRG.317,MSTRG.5125,MSTRG.4227,MSTRG.350,MSTRG.5502,MSTRG.5083,MSTRG.1903,MSTRG.4172,MSTRG.17344,MSTRG.893,MSTRG.24938,MSTRG.6305,MSTRG.1056,MSTRG.10287,MSTRG.14206,MSTRG.15029,MSTRG.22600,MSTRG.39046,MSTRG.5797,MSTRG.23997,MSTRG.18508,	29
P3 vs. H3	Molecular function	GO:0008233	peptidase activity	96/1225	929/17716	4.3659e-05	0.0017065	MSTRG.19752,MSTRG.25176,MSTRG.18407,MSTRG.9632,MSTRG.31438,MSTRG.19316,MSTRG.42127,MSTRG.20331,MSTRG.20330,MSTRG.4360,MSTRG.21202,MSTRG.35846,MSTRG.243,MSTRG.41284,MSTRG.147,MSTRG.146,MSTRG.3440,MSTRG.154,MSTRG.23374,MSTRG.36689,MSTRG.26408,MSTRG.3892,MSTRG.3893,MSTRG.10071,MSTRG.38888,MSTRG.26398,MSTRG.37045,MSTRG.27226,MSTRG.20659,MSTRG.30457,MSTRG.28127,MSTRG.5119,MSTRG.10422,MSTRG.11728,MSTRG…	96
P3 vs. H3	Molecular function	GO:0004568	chitinase activity	10/43	929/17716	5.90127e-05	0.00221052	MSTRG.39740,MSTRG.5102,MSTRG.5095,MSTRG.30374,MSTRG.11662,MSTRG.37640,MSTRG.11488,MSTRG.37638,MSTRG.37639,MSTRG.2625,	10
P3 vs. H3	Molecular function	GO:0004540	ribonuclease activity	33/308	929/17716	8.05178e-05	0.00289542	MSTRG.31433,MSTRG.31404,MSTRG.31403,MSTRG.8739,MSTRG.12723,MSTRG.21648,MSTRG.35846,MSTRG.41623,MSTRG.20219,MSTRG.20220,MSTRG.10422,MSTRG.317,MSTRG.5125,MSTRG.4227,MSTRG.350,MSTRG.5502,MSTRG.5083,MSTRG.1903,MSTRG.4172,MSTRG.17344,MSTRG.893,MSTRG.24938,MSTRG.31272,MSTRG.6305,MSTRG.1056,MSTRG.10287,MSTRG.14206,MSTRG.15029,MSTRG.22600,MSTRG.39046,MSTRG.5797,MSTRG.23997,MSTRG.18508,	33
P3 vs. H3	Molecular function	GO:0016893	endonuclease activity, active with either ribo- or deoxyribonucleic acids and producing 5'-phosphomonoesters	27/234	929/17716	0.0001025	0.00354413	MSTRG.8739,MSTRG.12723,MSTRG.21648,MSTRG.35846,MSTRG.41623,MSTRG.20219,MSTRG.20220,MSTRG.10422,MSTRG.317,MSTRG.5125,MSTRG.4227,MSTRG.5502,MSTRG.5083,MSTRG.1903,MSTRG.4172,MSTRG.17344,MSTRG.893,MSTRG.24938,MSTRG.1056,MSTRG.10287,MSTRG.14206,MSTRG.15029,MSTRG.22600,MSTRG.39046,MSTRG.5797,MSTRG.23997,MSTRG.18508,	27
P3 vs. H3	Molecular function	GO:0008061	chitin binding	8/32	929/17716	0.000189138	0.00607269	MSTRG.39740,MSTRG.5102,MSTRG.5095,MSTRG.30374,MSTRG.37640,MSTRG.37638,MSTRG.37639,MSTRG.2625,	8
P3 vs. H3	Molecular function	GO:0004473	malate dehydrogenase (decarboxylating) (NADP+) activity	6/19	929/17716	0.000307767	0.00954077	MSTRG.26832,MSTRG.8258,MSTRG.26545,MSTRG.26544,MSTRG.14596,MSTRG.14597,	6
P3 vs. H3	Molecular function	GO:1901363	heterocyclic compound binding	530/9159	929/17716	0.000441028	0.0132162	MSTRG.37178,MSTRG.40346,MSTRG.40347,MSTRG.15395,MSTRG.39344,MSTRG.39345,MSTRG.32718,MSTRG.1733,MSTRG.25176,MSTRG.40322,MSTRG.32705,MSTRG.26010,MSTRG.7020,MSTRG.41644,MSTRG.18407,MSTRG.31435,MSTRG.21625,MSTRG.9632,MSTRG.18456,MSTRG.31438,MSTRG.19316,MSTRG.31415,MSTRG.5298,MSTRG.18446,MSTRG.6132,MSTRG.8797,MSTRG.27390,MSTRG.42127,MSTRG.20331,MSTRG.20330,MSTRG.8739,MSTRG.28299,MSTRG.17187,MSTRG.1718…	530
P3 vs. H3	Molecular function	GO:0003824	catalytic activity	614/10798	929/17716	0.000499799	0.0144942	MSTRG.40346,MSTRG.40347,MSTRG.39344,MSTRG.39345,MSTRG.19752,MSTRG.32718,MSTRG.1733,MSTRG.25176,MSTRG.40322,MSTRG.32705,MSTRG.41644,MSTRG.18407,MSTRG.31433,MSTRG.9632,MSTRG.7451,MSTRG.6127,MSTRG.31438,MSTRG.6128,MSTRG.19316,MSTRG.6590,MSTRG.28264,MSTRG.39382,MSTRG.20753,MSTRG.31404,MSTRG.31403,MSTRG.14093,MSTRG.18443,MSTRG.18444,MSTRG.6132,MSTRG.8797,MSTRG.42127,MSTRG.20331,MSTRG.20330,MSTRG.8739,…	614
P3 vs. H3	Molecular function	GO:0016772	transferase activity, transferring phosphorus-containing groups	162/2422	929/17716	0.000509303	0.0143082	MSTRG.25176,MSTRG.32705,MSTRG.18407,MSTRG.9632,MSTRG.19316,MSTRG.6590,MSTRG.8797,MSTRG.42127,MSTRG.20331,MSTRG.20330,MSTRG.31026,MSTRG.17194,MSTRG.4360,MSTRG.21202,MSTRG.35846,MSTRG.243,MSTRG.2178,MSTRG.41284,MSTRG.35796,MSTRG.147,MSTRG.146,MSTRG.3440,MSTRG.154,MSTRG.12653,MSTRG.4317,MSTRG.37946,MSTRG.23374,MSTRG.36689,MSTRG.26408,MSTRG.23349,MSTRG.38888,MSTRG.46,MSTRG.18806,MSTRG.9110,MSTRG.2639…	162
P3 vs. H3	Molecular function	GO:0008948	oxaloacetate decarboxylase activity	6/21	929/17716	0.000562464	0.0153229	MSTRG.26832,MSTRG.8258,MSTRG.26545,MSTRG.26544,MSTRG.14596,MSTRG.14597,	6
P3 vs. H3	Molecular function	GO:0097159	organic cyclic compound binding	531/9199	929/17716	0.000572452	0.0151363	MSTRG.37178,MSTRG.40346,MSTRG.40347,MSTRG.15395,MSTRG.39344,MSTRG.39345,MSTRG.32718,MSTRG.1733,MSTRG.25176,MSTRG.40322,MSTRG.32705,MSTRG.26010,MSTRG.7020,MSTRG.41644,MSTRG.18407,MSTRG.31435,MSTRG.21625,MSTRG.9632,MSTRG.18456,MSTRG.31438,MSTRG.19316,MSTRG.31415,MSTRG.5298,MSTRG.18446,MSTRG.6132,MSTRG.8797,MSTRG.27390,MSTRG.42127,MSTRG.20331,MSTRG.20330,MSTRG.8739,MSTRG.28299,MSTRG.17187,MSTRG.1718…	531
P3 vs. H3	Molecular function	GO:0004470	malic enzyme activity	6/22	929/17716	0.00073935	0.0189907	MSTRG.26832,MSTRG.8258,MSTRG.26545,MSTRG.26544,MSTRG.14596,MSTRG.14597,	6
P3 vs. H3	Molecular function	GO:0004471	malate dehydrogenase (decarboxylating) (NAD+) activity	6/22	929/17716	0.00073935	0.0189907	MSTRG.26832,MSTRG.8258,MSTRG.26545,MSTRG.26544,MSTRG.14596,MSTRG.14597,	6
P3 vs. H3	Molecular function	GO:0016491	oxidoreductase activity	132/1952	929/17716	0.001188	0.0288653	MSTRG.32718,MSTRG.40322,MSTRG.41644,MSTRG.20753,MSTRG.6132,MSTRG.28299,MSTRG.2189,MSTRG.243,MSTRG.5203,MSTRG.5202,MSTRG.147,MSTRG.25982,MSTRG.33123,MSTRG.26832,MSTRG.4776,MSTRG.4775,MSTRG.4777,MSTRG.154,MSTRG.24206,MSTRG.40747,MSTRG.35383,MSTRG.23385,MSTRG.2963,MSTRG.29504,MSTRG.2959,MSTRG.8258,MSTRG.2947,MSTRG.2948,MSTRG.722,MSTRG.734,MSTRG.33974,MSTRG.29466,MSTRG.28133,MSTRG.30023,MSTRG.10416,M…	132
P3 vs. H3	Cellular component	GO:0012511	monolayer-surrounded lipid storage body	6/13	822/17939	1.18232e-05	0.00494209	MSTRG.8342,MSTRG.15389,MSTRG.28439,MSTRG.2309,MSTRG.20439,MSTRG.20440,	6
P3 vs. H3	Cellular component	GO:0016021	integral component of membrane	294/5225	822/17939	1.4844e-05	0.00310239	MSTRG.8342,MSTRG.15389,MSTRG.19752,MSTRG.40322,MSTRG.32705,MSTRG.29521,MSTRG.7451,MSTRG.8789,MSTRG.6590,MSTRG.7446,MSTRG.31415,MSTRG.30568,MSTRG.14093,MSTRG.8790,MSTRG.8797,MSTRG.28299,MSTRG.18028,MSTRG.2190,MSTRG.18025,MSTRG.20343,MSTRG.19328,MSTRG.38905,MSTRG.31026,MSTRG.43486,MSTRG.5210,MSTRG.2189,MSTRG.31481,MSTRG.243,MSTRG.15709,MSTRG.35796,MSTRG.25516,MSTRG.147,MSTRG.25982,MSTRG.146,MSTRG.2…	294
P3 vs. H3	Cellular component	GO:0005811	lipid droplet	13/70	822/17939	1.50317e-05	0.00209442	MSTRG.8342,MSTRG.15389,MSTRG.243,MSTRG.41615,MSTRG.28133,MSTRG.37403,MSTRG.37404,MSTRG.37408,MSTRG.28439,MSTRG.2309,MSTRG.9744,MSTRG.20439,MSTRG.20440,	13
P3 vs. H3	Cellular component	GO:0031224	intrinsic component of membrane	304/5451	822/17939	2.02399e-05	0.00211507	MSTRG.8342,MSTRG.15389,MSTRG.19752,MSTRG.40322,MSTRG.32705,MSTRG.29521,MSTRG.17123,MSTRG.7451,MSTRG.8789,MSTRG.6590,MSTRG.7446,MSTRG.31415,MSTRG.30568,MSTRG.14093,MSTRG.8790,MSTRG.8797,MSTRG.28299,MSTRG.18028,MSTRG.2190,MSTRG.18025,MSTRG.20343,MSTRG.19328,MSTRG.38905,MSTRG.31026,MSTRG.43486,MSTRG.5210,MSTRG.2189,MSTRG.31481,MSTRG.243,MSTRG.15709,MSTRG.35796,MSTRG.25516,MSTRG.147,MSTRG.25982,MSTRG…	304
P3 vs. H3	Biological process	GO:0015074	DNA integration	78/550	838/17000	0	0	MSTRG.25176,MSTRG.18407,MSTRG.9632,MSTRG.31438,MSTRG.19316,MSTRG.42127,MSTRG.20331,MSTRG.20330,MSTRG.4360,MSTRG.21202,MSTRG.35846,MSTRG.243,MSTRG.41284,MSTRG.147,MSTRG.3440,MSTRG.23374,MSTRG.36689,MSTRG.26408,MSTRG.38888,MSTRG.26398,MSTRG.37045,MSTRG.27226,MSTRG.20659,MSTRG.30457,MSTRG.28127,MSTRG.5119,MSTRG.11728,MSTRG.40277,MSTRG.8632,MSTRG.5125,MSTRG.350,MSTRG.3384,MSTRG.11773,MSTRG.36127,MSTR…	78
P3 vs. H3	Biological process	GO:0006952	defense response	226/2524	838/17000	0	0	MSTRG.39344,MSTRG.39345,MSTRG.1733,MSTRG.32705,MSTRG.31433,MSTRG.18456,MSTRG.6128,MSTRG.6590,MSTRG.31404,MSTRG.31403,MSTRG.18443,MSTRG.18444,MSTRG.18497,MSTRG.17187,MSTRG.17186,MSTRG.6578,MSTRG.698,MSTRG.699,MSTRG.10575,MSTRG.13606,MSTRG.43489,MSTRG.11439,MSTRG.11408,MSTRG.17194,MSTRG.17197,MSTRG.41299,MSTRG.3032,MSTRG.243,MSTRG.42135,MSTRG.35796,MSTRG.10014,MSTRG.147,MSTRG.146,MSTRG.33123,MSTRG.…	226
P3 vs. H3	Biological process	GO:0006950	response to stress	327/4559	838/17000	1.77636e-15	1.44892e-12	MSTRG.39344,MSTRG.39345,MSTRG.1733,MSTRG.32705,MSTRG.29521,MSTRG.30103,MSTRG.31433,MSTRG.18456,MSTRG.6128,MSTRG.6590,MSTRG.5298,MSTRG.31404,MSTRG.31403,MSTRG.18443,MSTRG.18444,MSTRG.6132,MSTRG.31405,MSTRG.18497,MSTRG.17187,MSTRG.17186,MSTRG.2190,MSTRG.32779,MSTRG.6578,MSTRG.698,MSTRG.699,MSTRG.10575,MSTRG.13606,MSTRG.43489,MSTRG.11439,MSTRG.11408,MSTRG.17194,MSTRG.17197,MSTRG.41299,MSTRG.5210,MST…	327
P3 vs. H3	Biological process	GO:0098542	defense response to other organism	144/1659	838/17000	5.90972e-12	3.61527e-09	MSTRG.39345,MSTRG.1733,MSTRG.32705,MSTRG.31433,MSTRG.6128,MSTRG.31404,MSTRG.31403,MSTRG.18443,MSTRG.18444,MSTRG.6578,MSTRG.698,MSTRG.699,MSTRG.11439,MSTRG.11408,MSTRG.41299,MSTRG.3032,MSTRG.243,MSTRG.10014,MSTRG.147,MSTRG.146,MSTRG.33123,MSTRG.1299,MSTRG.42056,MSTRG.37946,MSTRG.10006,MSTRG.17929,MSTRG.12240,MSTRG.10031,MSTRG.11369,MSTRG.11378,MSTRG.22092,MSTRG.15313,MSTRG.27750,MSTRG.10071,MSTRG.…	144
P3 vs. H3	Biological process	GO:0043207	response to external biotic stimulus	164/1997	838/17000	1.348e-11	6.59711e-09	MSTRG.39345,MSTRG.1733,MSTRG.32705,MSTRG.31433,MSTRG.6128,MSTRG.6590,MSTRG.28264,MSTRG.31404,MSTRG.31403,MSTRG.22946,MSTRG.18443,MSTRG.18444,MSTRG.6578,MSTRG.698,MSTRG.699,MSTRG.11439,MSTRG.11408,MSTRG.41299,MSTRG.3032,MSTRG.243,MSTRG.42135,MSTRG.10014,MSTRG.147,MSTRG.146,MSTRG.33123,MSTRG.1299,MSTRG.42056,MSTRG.37946,MSTRG.10006,MSTRG.17929,MSTRG.12240,MSTRG.10031,MSTRG.11369,MSTRG.11378,MSTRG.2…	164
P3 vs. H3	Biological process	GO:0051707	response to other organism	164/1997	838/17000	1.348e-11	6.59711e-09	MSTRG.39345,MSTRG.1733,MSTRG.32705,MSTRG.31433,MSTRG.6128,MSTRG.6590,MSTRG.28264,MSTRG.31404,MSTRG.31403,MSTRG.22946,MSTRG.18443,MSTRG.18444,MSTRG.6578,MSTRG.698,MSTRG.699,MSTRG.11439,MSTRG.11408,MSTRG.41299,MSTRG.3032,MSTRG.243,MSTRG.42135,MSTRG.10014,MSTRG.147,MSTRG.146,MSTRG.33123,MSTRG.1299,MSTRG.42056,MSTRG.37946,MSTRG.10006,MSTRG.17929,MSTRG.12240,MSTRG.10031,MSTRG.11369,MSTRG.11378,MSTRG.2…	164
P3 vs. H3	Biological process	GO:0044419	biological process involved in interspecies interaction between organisms	165/2043	838/17000	4.37329e-11	1.52878e-08	MSTRG.39345,MSTRG.1733,MSTRG.32705,MSTRG.31433,MSTRG.6128,MSTRG.6590,MSTRG.28264,MSTRG.31404,MSTRG.31403,MSTRG.22946,MSTRG.18443,MSTRG.18444,MSTRG.6578,MSTRG.698,MSTRG.699,MSTRG.11439,MSTRG.11408,MSTRG.41299,MSTRG.3032,MSTRG.243,MSTRG.42135,MSTRG.10014,MSTRG.147,MSTRG.146,MSTRG.33123,MSTRG.1299,MSTRG.42056,MSTRG.37946,MSTRG.10006,MSTRG.17929,MSTRG.12240,MSTRG.10031,MSTRG.11369,MSTRG.11378,MSTRG.2…	165
P3 vs. H3	Biological process	GO:0009607	response to biotic stimulus	166/2064	838/17000	5.23301e-11	1.60065e-08	MSTRG.39345,MSTRG.1733,MSTRG.32705,MSTRG.31433,MSTRG.6128,MSTRG.6590,MSTRG.28264,MSTRG.31404,MSTRG.31403,MSTRG.22946,MSTRG.18443,MSTRG.18444,MSTRG.6578,MSTRG.698,MSTRG.699,MSTRG.11439,MSTRG.11408,MSTRG.41299,MSTRG.3032,MSTRG.243,MSTRG.42135,MSTRG.10014,MSTRG.147,MSTRG.146,MSTRG.33123,MSTRG.1299,MSTRG.42056,MSTRG.37946,MSTRG.10006,MSTRG.17929,MSTRG.12240,MSTRG.10031,MSTRG.11369,MSTRG.11378,MSTRG.2…	166
P3 vs. H3	Biological process	GO:0009605	response to external stimulus	189/2507	838/17000	4.28882e-10	1.16608e-07	MSTRG.39345,MSTRG.1733,MSTRG.32705,MSTRG.31433,MSTRG.6128,MSTRG.6590,MSTRG.28264,MSTRG.31404,MSTRG.31403,MSTRG.22946,MSTRG.18443,MSTRG.18444,MSTRG.2190,MSTRG.6578,MSTRG.698,MSTRG.699,MSTRG.11439,MSTRG.11408,MSTRG.41299,MSTRG.5210,MSTRG.3032,MSTRG.243,MSTRG.42135,MSTRG.10014,MSTRG.147,MSTRG.146,MSTRG.33123,MSTRG.1299,MSTRG.42056,MSTRG.37946,MSTRG.10006,MSTRG.17929,MSTRG.12240,MSTRG.23359,MSTRG.100…	189
P3 vs. H3	Biological process	GO:0050896	response to stimulus	421/6850	838/17000	1.51566e-09	3.70883e-07	MSTRG.20739,MSTRG.15395,MSTRG.39344,MSTRG.39345,MSTRG.1733,MSTRG.32705,MSTRG.29521,MSTRG.30103,MSTRG.31433,MSTRG.21625,MSTRG.18456,MSTRG.6128,MSTRG.6590,MSTRG.28264,MSTRG.5298,MSTRG.31404,MSTRG.31403,MSTRG.22946,MSTRG.18443,MSTRG.18444,MSTRG.6132,MSTRG.27390,MSTRG.31405,MSTRG.18497,MSTRG.17187,MSTRG.17186,MSTRG.2190,MSTRG.32779,MSTRG.6578,MSTRG.698,MSTRG.699,MSTRG.10575,MSTRG.13606,MSTRG.43489,MS…	421
P3 vs. H3	Biological process	GO:0006310	DNA recombination	69/654	838/17000	1.75025e-09	3.89352e-07	MSTRG.25176,MSTRG.18407,MSTRG.9632,MSTRG.19316,MSTRG.42127,MSTRG.20331,MSTRG.20330,MSTRG.5666,MSTRG.4360,MSTRG.21202,MSTRG.35846,MSTRG.243,MSTRG.41284,MSTRG.147,MSTRG.3440,MSTRG.154,MSTRG.23374,MSTRG.36689,MSTRG.38888,MSTRG.37045,MSTRG.20659,MSTRG.30457,MSTRG.28127,MSTRG.11728,MSTRG.8632,MSTRG.5125,MSTRG.36600,MSTRG.350,MSTRG.4233,MSTRG.11225,MSTRG.277,MSTRG.36127,MSTRG.23276,MSTRG.27637,MSTRG.23…	69
P3 vs. H3	Biological process	GO:0050832	defense response to fungus	63/637	838/17000	1.02943e-07	2.09918e-05	MSTRG.39345,MSTRG.31433,MSTRG.31404,MSTRG.31403,MSTRG.698,MSTRG.699,MSTRG.243,MSTRG.10014,MSTRG.33123,MSTRG.12240,MSTRG.11369,MSTRG.22092,MSTRG.15313,MSTRG.41635,MSTRG.14024,MSTRG.41601,MSTRG.708,MSTRG.709,MSTRG.705,MSTRG.32635,MSTRG.10839,MSTRG.30494,MSTRG.5585,MSTRG.42460,MSTRG.42459,MSTRG.18367,MSTRG.21587,MSTRG.350,MSTRG.32212,MSTRG.277,MSTRG.35232,MSTRG.37890,MSTRG.17409,MSTRG.37473,MSTRG.41…	63
P3 vs. H3	Biological process	GO:0012501	programmed cell death	57/556	838/17000	1.28438e-07	2.41759e-05	MSTRG.39345,MSTRG.11439,MSTRG.11408,MSTRG.41299,MSTRG.10014,MSTRG.1299,MSTRG.10006,MSTRG.17929,MSTRG.11369,MSTRG.11378,MSTRG.10071,MSTRG.8287,MSTRG.41601,MSTRG.39238,MSTRG.30407,MSTRG.21509,MSTRG.41584,MSTRG.9982,MSTRG.39243,MSTRG.39244,MSTRG.4256,MSTRG.11738,MSTRG.11737,MSTRG.11739,MSTRG.21587,MSTRG.277,MSTRG.35232,MSTRG.28979,MSTRG.16503,MSTRG.37469,MSTRG.7257,MSTRG.41419,MSTRG.39574,MSTRG.4230…	57
P3 vs. H3	Biological process	GO:2000022	regulation of jasmonic acid mediated signaling pathway	11/33	838/17000	2.78927e-07	4.87524e-05	MSTRG.27750,MSTRG.15295,MSTRG.362,MSTRG.380,MSTRG.5417,MSTRG.2715,MSTRG.15026,MSTRG.21711,MSTRG.25286,MSTRG.8856,MSTRG.14133,	11
P3 vs. H3	Biological process	GO:0009620	response to fungus	70/766	838/17000	4.19209e-07	6.8387e-05	MSTRG.39345,MSTRG.31433,MSTRG.31404,MSTRG.31403,MSTRG.22946,MSTRG.698,MSTRG.699,MSTRG.243,MSTRG.10014,MSTRG.33123,MSTRG.12240,MSTRG.11369,MSTRG.22092,MSTRG.15313,MSTRG.41635,MSTRG.14024,MSTRG.41601,MSTRG.708,MSTRG.709,MSTRG.705,MSTRG.32635,MSTRG.10839,MSTRG.30494,MSTRG.5585,MSTRG.42460,MSTRG.42459,MSTRG.18367,MSTRG.21587,MSTRG.350,MSTRG.32212,MSTRG.6847,MSTRG.277,MSTRG.21491,MSTRG.35232,MSTRG.378…	70
P3 vs. H3	Biological process	GO:0008219	cell death	60/649	838/17000	1.99241e-06	0.000304714	MSTRG.39345,MSTRG.11439,MSTRG.11408,MSTRG.41299,MSTRG.10014,MSTRG.1299,MSTRG.10006,MSTRG.17929,MSTRG.11369,MSTRG.11378,MSTRG.10071,MSTRG.8287,MSTRG.41601,MSTRG.39238,MSTRG.30407,MSTRG.21509,MSTRG.41584,MSTRG.9982,MSTRG.39243,MSTRG.39244,MSTRG.4256,MSTRG.11738,MSTRG.11737,MSTRG.11739,MSTRG.18367,MSTRG.21587,MSTRG.277,MSTRG.35232,MSTRG.37890,MSTRG.28979,MSTRG.16503,MSTRG.37469,MSTRG.7257,MSTRG.4141…	60
P3 vs. H3	Biological process	GO:0006022	aminoglycan metabolic process	14/68	838/17000	4.60709e-06	0.000663149	MSTRG.147,MSTRG.39740,MSTRG.5102,MSTRG.5095,MSTRG.30374,MSTRG.11662,MSTRG.380,MSTRG.3572,MSTRG.37640,MSTRG.11488,MSTRG.37638,MSTRG.37639,MSTRG.2625,MSTRG.28750,	14
P3 vs. H3	Biological process	GO:0006259	DNA metabolic process	102/1333	838/17000	4.74419e-06	0.000644946	MSTRG.25176,MSTRG.18407,MSTRG.30103,MSTRG.9632,MSTRG.31438,MSTRG.19316,MSTRG.42127,MSTRG.20331,MSTRG.20330,MSTRG.5666,MSTRG.4360,MSTRG.21202,MSTRG.35846,MSTRG.243,MSTRG.41284,MSTRG.147,MSTRG.146,MSTRG.3440,MSTRG.154,MSTRG.23374,MSTRG.36689,MSTRG.26408,MSTRG.17967,MSTRG.38888,MSTRG.26398,MSTRG.37045,MSTRG.27226,MSTRG.20659,MSTRG.30457,MSTRG.28127,MSTRG.5119,MSTRG.11728,MSTRG.40277,MSTRG.8632,MSTRG…	102
P3 vs. H3	Biological process	GO:1901072	glucosamine-containing compound catabolic process	11/46	838/17000	1.06763e-05	0.001375	MSTRG.39740,MSTRG.5102,MSTRG.5095,MSTRG.30374,MSTRG.11662,MSTRG.3572,MSTRG.37640,MSTRG.11488,MSTRG.37638,MSTRG.37639,MSTRG.2625,	11
P3 vs. H3	Biological process	GO:0046348	amino sugar catabolic process	11/46	838/17000	1.06763e-05	0.001375	MSTRG.39740,MSTRG.5102,MSTRG.5095,MSTRG.30374,MSTRG.11662,MSTRG.3572,MSTRG.37640,MSTRG.11488,MSTRG.37638,MSTRG.37639,MSTRG.2625,	11
P3 vs. H3	Biological process	GO:0006026	aminoglycan catabolic process	11/46	838/17000	1.06763e-05	0.001375	MSTRG.39740,MSTRG.5102,MSTRG.5095,MSTRG.30374,MSTRG.11662,MSTRG.3572,MSTRG.37640,MSTRG.11488,MSTRG.37638,MSTRG.37639,MSTRG.2625,	11
P3 vs. H3	Biological process	GO:0006030	chitin metabolic process	11/46	838/17000	1.06763e-05	0.001375	MSTRG.39740,MSTRG.5102,MSTRG.5095,MSTRG.30374,MSTRG.11662,MSTRG.3572,MSTRG.37640,MSTRG.11488,MSTRG.37638,MSTRG.37639,MSTRG.2625,	11
P3 vs. H3	Biological process	GO:0006032	chitin catabolic process	11/46	838/17000	1.06763e-05	0.001375	MSTRG.39740,MSTRG.5102,MSTRG.5095,MSTRG.30374,MSTRG.11662,MSTRG.3572,MSTRG.37640,MSTRG.11488,MSTRG.37638,MSTRG.37639,MSTRG.2625,	11
P3 vs. H3	Biological process	GO:0034050	programmed cell death induced by symbiont	33/300	838/17000	1.3918e-05	0.00141906	MSTRG.11439,MSTRG.11408,MSTRG.41299,MSTRG.1299,MSTRG.10006,MSTRG.17929,MSTRG.11378,MSTRG.8287,MSTRG.39238,MSTRG.30407,MSTRG.21509,MSTRG.41584,MSTRG.9982,MSTRG.39243,MSTRG.39244,MSTRG.4256,MSTRG.11738,MSTRG.11737,MSTRG.11739,MSTRG.21587,MSTRG.28979,MSTRG.16503,MSTRG.37469,MSTRG.39574,MSTRG.42305,MSTRG.380,MSTRG.16418,MSTRG.40466,MSTRG.25286,MSTRG.42170,MSTRG.38916,MSTRG.4857,MSTRG.33285,	33
P3 vs. H3	Biological process	GO:0009626	plant-type hypersensitive response	33/300	838/17000	1.3918e-05	0.00141906	MSTRG.11439,MSTRG.11408,MSTRG.41299,MSTRG.1299,MSTRG.10006,MSTRG.17929,MSTRG.11378,MSTRG.8287,MSTRG.39238,MSTRG.30407,MSTRG.21509,MSTRG.41584,MSTRG.9982,MSTRG.39243,MSTRG.39244,MSTRG.4256,MSTRG.11738,MSTRG.11737,MSTRG.11739,MSTRG.21587,MSTRG.28979,MSTRG.16503,MSTRG.37469,MSTRG.39574,MSTRG.42305,MSTRG.380,MSTRG.16418,MSTRG.40466,MSTRG.25286,MSTRG.42170,MSTRG.38916,MSTRG.4857,MSTRG.33285,	33
P3 vs. H3	Biological process	GO:0051702	biological process involved in interaction with symbiont	33/308	838/17000	2.39188e-05	0.00225113	MSTRG.11439,MSTRG.11408,MSTRG.41299,MSTRG.1299,MSTRG.10006,MSTRG.17929,MSTRG.11378,MSTRG.8287,MSTRG.39238,MSTRG.30407,MSTRG.21509,MSTRG.41584,MSTRG.9982,MSTRG.39243,MSTRG.39244,MSTRG.4256,MSTRG.11738,MSTRG.11737,MSTRG.11739,MSTRG.21587,MSTRG.28979,MSTRG.16503,MSTRG.37469,MSTRG.39574,MSTRG.42305,MSTRG.380,MSTRG.16418,MSTRG.40466,MSTRG.25286,MSTRG.42170,MSTRG.38916,MSTRG.4857,MSTRG.33285,	33
P3 vs. H3	Biological process	GO:1901071	glucosamine-containing compound metabolic process	11/50	838/17000	2.49575e-05	0.00226189	MSTRG.39740,MSTRG.5102,MSTRG.5095,MSTRG.30374,MSTRG.11662,MSTRG.3572,MSTRG.37640,MSTRG.11488,MSTRG.37638,MSTRG.37639,MSTRG.2625,	11
P3 vs. H3	Biological process	GO:0009611	response to wounding	28/244	838/17000	2.86004e-05	0.00249947	MSTRG.31405,MSTRG.25058,MSTRG.30407,MSTRG.734,MSTRG.2070,MSTRG.5102,MSTRG.2064,MSTRG.2069,MSTRG.362,MSTRG.21491,MSTRG.17409,MSTRG.5095,MSTRG.24989,MSTRG.7629,MSTRG.380,MSTRG.5417,MSTRG.20932,MSTRG.21711,MSTRG.15050,MSTRG.38199,MSTRG.13650,MSTRG.25614,MSTRG.37645,MSTRG.26988,MSTRG.31089,MSTRG.31090,MSTRG.23060,MSTRG.2625,	28
P3 vs. H3	Biological process	GO:0007154	cell communication	166/2514	838/17000	3.15722e-05	0.00266404	MSTRG.15395,MSTRG.39344,MSTRG.39345,MSTRG.1733,MSTRG.21625,MSTRG.6590,MSTRG.27390,MSTRG.31405,MSTRG.2190,MSTRG.43489,MSTRG.11439,MSTRG.11408,MSTRG.17194,MSTRG.41299,MSTRG.5210,MSTRG.14927,MSTRG.247,MSTRG.243,MSTRG.22548,MSTRG.2178,MSTRG.6537,MSTRG.10014,MSTRG.147,MSTRG.25982,MSTRG.146,MSTRG.1299,MSTRG.4317,MSTRG.10006,MSTRG.17929,MSTRG.23359,MSTRG.10031,MSTRG.10033,MSTRG.11369,MSTRG.11378,MSTRG.1…	166
P3 vs. H3	Biological process	GO:0006040	amino sugar metabolic process	12/62	838/17000	4.21268e-05	0.00343614	MSTRG.39740,MSTRG.5102,MSTRG.1533,MSTRG.5095,MSTRG.30374,MSTRG.11662,MSTRG.3572,MSTRG.37640,MSTRG.11488,MSTRG.37638,MSTRG.37639,MSTRG.2625,	12
P3 vs. H3	Biological process	GO:0007165	signal transduction	153/2296	838/17000	4.38378e-05	0.00346035	MSTRG.15395,MSTRG.39344,MSTRG.39345,MSTRG.1733,MSTRG.21625,MSTRG.6590,MSTRG.27390,MSTRG.31405,MSTRG.2190,MSTRG.43489,MSTRG.11439,MSTRG.11408,MSTRG.17194,MSTRG.41299,MSTRG.14927,MSTRG.247,MSTRG.243,MSTRG.22548,MSTRG.2178,MSTRG.6537,MSTRG.10014,MSTRG.147,MSTRG.25982,MSTRG.146,MSTRG.1299,MSTRG.4317,MSTRG.10006,MSTRG.17929,MSTRG.10031,MSTRG.10033,MSTRG.11369,MSTRG.11378,MSTRG.11377,MSTRG.24268,MSTRG.…	153
P3 vs. H3	Biological process	GO:0023052	signaling	154/2334	838/17000	6.81019e-05	0.00520766	MSTRG.15395,MSTRG.39344,MSTRG.39345,MSTRG.1733,MSTRG.21625,MSTRG.6590,MSTRG.27390,MSTRG.31405,MSTRG.2190,MSTRG.43489,MSTRG.11439,MSTRG.11408,MSTRG.17194,MSTRG.41299,MSTRG.14927,MSTRG.247,MSTRG.243,MSTRG.22548,MSTRG.2178,MSTRG.6537,MSTRG.10014,MSTRG.147,MSTRG.25982,MSTRG.146,MSTRG.1299,MSTRG.4317,MSTRG.10006,MSTRG.17929,MSTRG.10031,MSTRG.10033,MSTRG.11369,MSTRG.11378,MSTRG.11377,MSTRG.24268,MSTRG.…	154
P3 vs. H3	Biological process	GO:0043067	regulation of programmed cell death	24/209	838/17000	0.000103125	0.0076469	MSTRG.39345,MSTRG.10014,MSTRG.11369,MSTRG.10071,MSTRG.41601,MSTRG.277,MSTRG.35232,MSTRG.37469,MSTRG.41419,MSTRG.435,MSTRG.1476,MSTRG.13329,MSTRG.11134,MSTRG.1436,MSTRG.39514,MSTRG.12023,MSTRG.8001,MSTRG.10621,MSTRG.10603,MSTRG.26960,MSTRG.26959,MSTRG.36734,MSTRG.25269,MSTRG.19830,	24
P3 vs. H3	Biological process	GO:0051716	cellular response to stimulus	216/3546	838/17000	0.00026026	0.018731	MSTRG.15395,MSTRG.39344,MSTRG.39345,MSTRG.1733,MSTRG.30103,MSTRG.21625,MSTRG.6590,MSTRG.18443,MSTRG.18444,MSTRG.27390,MSTRG.31405,MSTRG.2190,MSTRG.32779,MSTRG.43489,MSTRG.11439,MSTRG.11408,MSTRG.17194,MSTRG.41299,MSTRG.5210,MSTRG.14927,MSTRG.247,MSTRG.243,MSTRG.22548,MSTRG.2178,MSTRG.6537,MSTRG.10014,MSTRG.147,MSTRG.25982,MSTRG.146,MSTRG.154,MSTRG.1299,MSTRG.4317,MSTRG.42056,MSTRG.10006,MSTRG.179…	216
P3 vs. H3	Biological process	GO:0070542	response to fatty acid	26/251	838/17000	0.00029046	0.0203073	MSTRG.6128,MSTRG.39740,MSTRG.27750,MSTRG.15295,MSTRG.21528,MSTRG.37930,MSTRG.362,MSTRG.38237,MSTRG.15180,MSTRG.33887,MSTRG.24989,MSTRG.380,MSTRG.5417,MSTRG.20932,MSTRG.2715,MSTRG.15026,MSTRG.21711,MSTRG.25286,MSTRG.8894,MSTRG.3165,MSTRG.8856,MSTRG.38199,MSTRG.8879,MSTRG.37644,MSTRG.37645,MSTRG.14133,	26
P3 vs. H3	Biological process	GO:0009873	ethylene-activated signaling pathway	24/228	838/17000	0.000386919	0.0249156	MSTRG.15395,MSTRG.6590,MSTRG.27390,MSTRG.22548,MSTRG.41635,MSTRG.13157,MSTRG.10839,MSTRG.8684,MSTRG.21547,MSTRG.277,MSTRG.43272,MSTRG.37473,MSTRG.15206,MSTRG.19967,MSTRG.19973,MSTRG.19974,MSTRG.380,MSTRG.15545,MSTRG.25286,MSTRG.9748,MSTRG.8879,MSTRG.26982,MSTRG.13227,MSTRG.13226,	24
P3 vs. H3	Biological process	GO:1901136	carbohydrate derivative catabolic process	13/89	838/17000	0.000403475	0.0253155	MSTRG.39740,MSTRG.5102,MSTRG.350,MSTRG.5095,MSTRG.30374,MSTRG.11662,MSTRG.19145,MSTRG.3572,MSTRG.37640,MSTRG.11488,MSTRG.37638,MSTRG.37639,MSTRG.2625,	13
P3 vs. H3	Biological process	GO:0016998	cell wall macromolecule catabolic process	10/57	838/17000	0.000420907	0.025749	MSTRG.5102,MSTRG.350,MSTRG.5095,MSTRG.30793,MSTRG.30794,MSTRG.3572,MSTRG.37640,MSTRG.37638,MSTRG.37639,MSTRG.2625,	10
P3 vs. H3	Biological process	GO:0044403	biological process involved in symbiotic interaction	35/388	838/17000	0.000429171	0.0256142	MSTRG.22946,MSTRG.11439,MSTRG.11408,MSTRG.41299,MSTRG.1299,MSTRG.10006,MSTRG.17929,MSTRG.11378,MSTRG.8287,MSTRG.39238,MSTRG.30407,MSTRG.21509,MSTRG.41584,MSTRG.9982,MSTRG.39243,MSTRG.39244,MSTRG.10422,MSTRG.4256,MSTRG.11738,MSTRG.11737,MSTRG.11739,MSTRG.21587,MSTRG.28979,MSTRG.16503,MSTRG.37469,MSTRG.39574,MSTRG.42305,MSTRG.380,MSTRG.16418,MSTRG.40466,MSTRG.25286,MSTRG.42170,MSTRG.38916,MSTRG.485…	35
P3 vs. H3	Biological process	GO:0071369	cellular response to ethylene stimulus	24/232	838/17000	0.000498724	0.0290566	MSTRG.15395,MSTRG.6590,MSTRG.27390,MSTRG.22548,MSTRG.41635,MSTRG.13157,MSTRG.10839,MSTRG.8684,MSTRG.21547,MSTRG.277,MSTRG.43272,MSTRG.37473,MSTRG.15206,MSTRG.19967,MSTRG.19973,MSTRG.19974,MSTRG.380,MSTRG.15545,MSTRG.25286,MSTRG.9748,MSTRG.8879,MSTRG.26982,MSTRG.13227,MSTRG.13226,	24
P3 vs. H3	Biological process	GO:0045087	innate immune response	47/578	838/17000	0.000529824	0.0301507	MSTRG.11439,MSTRG.11408,MSTRG.41299,MSTRG.147,MSTRG.1299,MSTRG.42056,MSTRG.10006,MSTRG.17929,MSTRG.11378,MSTRG.8287,MSTRG.39238,MSTRG.30885,MSTRG.30407,MSTRG.21509,MSTRG.41584,MSTRG.9982,MSTRG.39243,MSTRG.39244,MSTRG.17474,MSTRG.17479,MSTRG.4256,MSTRG.11738,MSTRG.11737,MSTRG.11739,MSTRG.21587,MSTRG.28979,MSTRG.16503,MSTRG.37469,MSTRG.39574,MSTRG.42305,MSTRG.8562,MSTRG.380,MSTRG.23595,MSTRG.18613,…	47
P3 vs. H3	Biological process	GO:0009751	response to salicylic acid	25/249	838/17000	0.000600172	0.0333777	MSTRG.146,MSTRG.15313,MSTRG.27750,MSTRG.21509,MSTRG.15295,MSTRG.21528,MSTRG.18367,MSTRG.11203,MSTRG.37890,MSTRG.17409,MSTRG.15180,MSTRG.24989,MSTRG.7629,MSTRG.18290,MSTRG.34754,MSTRG.7627,MSTRG.20932,MSTRG.29743,MSTRG.25286,MSTRG.7562,MSTRG.22637,MSTRG.8879,MSTRG.37644,MSTRG.11070,MSTRG.14133,	25
P3 vs. H3	Biological process	GO:0009753	response to jasmonic acid	25/250	838/17000	0.000636546	0.0346139	MSTRG.6128,MSTRG.39740,MSTRG.27750,MSTRG.15295,MSTRG.21528,MSTRG.37930,MSTRG.362,MSTRG.15180,MSTRG.33887,MSTRG.24989,MSTRG.380,MSTRG.5417,MSTRG.20932,MSTRG.2715,MSTRG.15026,MSTRG.21711,MSTRG.25286,MSTRG.8894,MSTRG.3165,MSTRG.8856,MSTRG.38199,MSTRG.8879,MSTRG.37644,MSTRG.37645,MSTRG.14133,	25
P3 vs. H3	Biological process	GO:0043068	positive regulation of programmed cell death	17/143	838/17000	0.000681649	0.0362608	MSTRG.39345,MSTRG.10014,MSTRG.11369,MSTRG.41601,MSTRG.35232,MSTRG.41419,MSTRG.435,MSTRG.1476,MSTRG.13329,MSTRG.11134,MSTRG.1436,MSTRG.39514,MSTRG.12023,MSTRG.26960,MSTRG.26959,MSTRG.36734,MSTRG.25269,	17
P3 vs. H3	Biological process	GO:0006835	dicarboxylic acid transport	7/32	838/17000	0.00078625	0.0409352	MSTRG.31481,MSTRG.147,MSTRG.277,MSTRG.21090,MSTRG.40636,MSTRG.40635,MSTRG.32427,	7
P3 vs. H3	Biological process	GO:0010112	regulation of systemic acquired resistance	5/16	838/17000	0.000796739	0.0406171	MSTRG.6128,MSTRG.6578,MSTRG.28979,MSTRG.5417,MSTRG.8894,	5
P3 vs. H3	Biological process	GO:0070417	cellular response to cold	7/33	838/17000	0.00095601	0.0477419	MSTRG.6016,MSTRG.13940,MSTRG.22347,MSTRG.22346,MSTRG.22342,MSTRG.14306,MSTRG.8879,	7
P3 vs. H3	Biological process	GO:0010941	regulation of cell death	25/258	838/17000	0.00100362	0.0491172	MSTRG.39345,MSTRG.10014,MSTRG.11369,MSTRG.10071,MSTRG.41601,MSTRG.277,MSTRG.35232,MSTRG.37469,MSTRG.41419,MSTRG.435,MSTRG.1476,MSTRG.13329,MSTRG.11134,MSTRG.1436,MSTRG.39514,MSTRG.12023,MSTRG.8001,MSTRG.25286,MSTRG.10621,MSTRG.10603,MSTRG.26960,MSTRG.26959,MSTRG.36734,MSTRG.25269,MSTRG.19830,	25
P5 vs. H5	Molecular function	GO:0004190	aspartic-type endopeptidase activity	82/642	773/17716	0	0	MSTRG.25176,MSTRG.18407,MSTRG.5,MSTRG.9632,MSTRG.31438,MSTRG.19316,MSTRG.7440,MSTRG.20331,MSTRG.20330,MSTRG.4360,MSTRG.41284,MSTRG.34467,MSTRG.3440,MSTRG.26408,MSTRG.38888,MSTRG.26398,MSTRG.37045,MSTRG.27226,MSTRG.29409,MSTRG.20659,MSTRG.30457,MSTRG.28127,MSTRG.10422,MSTRG.11728,MSTRG.31334,MSTRG.40277,MSTRG.8632,MSTRG.3384,MSTRG.11773,MSTRG.39629,MSTRG.23276,MSTRG.27637,MSTRG.24127,MSTRG.30786,M…	82
P5 vs. H5	Molecular function	GO:0070001	aspartic-type peptidase activity	82/642	773/17716	0	0	MSTRG.25176,MSTRG.18407,MSTRG.5,MSTRG.9632,MSTRG.31438,MSTRG.19316,MSTRG.7440,MSTRG.20331,MSTRG.20330,MSTRG.4360,MSTRG.41284,MSTRG.34467,MSTRG.3440,MSTRG.26408,MSTRG.38888,MSTRG.26398,MSTRG.37045,MSTRG.27226,MSTRG.29409,MSTRG.20659,MSTRG.30457,MSTRG.28127,MSTRG.10422,MSTRG.11728,MSTRG.31334,MSTRG.40277,MSTRG.8632,MSTRG.3384,MSTRG.11773,MSTRG.39629,MSTRG.23276,MSTRG.27637,MSTRG.24127,MSTRG.30786,M…	82
P5 vs. H5	Molecular function	GO:0004518	nuclease activity	101/914	773/17716	0	0	MSTRG.25176,MSTRG.18407,MSTRG.5,MSTRG.9632,MSTRG.19316,MSTRG.7440,MSTRG.20331,MSTRG.20330,MSTRG.8739,MSTRG.12723,MSTRG.21648,MSTRG.4360,MSTRG.41284,MSTRG.3440,MSTRG.26408,MSTRG.38888,MSTRG.26398,MSTRG.37045,MSTRG.27226,MSTRG.29409,MSTRG.20659,MSTRG.30457,MSTRG.28127,MSTRG.20219,MSTRG.20220,MSTRG.10422,MSTRG.317,MSTRG.11728,MSTRG.40277,MSTRG.8632,MSTRG.12644,MSTRG.3384,MSTRG.11773,MSTRG.5502,MSTRG…	101
P5 vs. H5	Molecular function	GO:0004519	endonuclease activity	96/777	773/17716	0	0	MSTRG.25176,MSTRG.18407,MSTRG.5,MSTRG.9632,MSTRG.19316,MSTRG.7440,MSTRG.20331,MSTRG.20330,MSTRG.8739,MSTRG.12723,MSTRG.21648,MSTRG.4360,MSTRG.41284,MSTRG.3440,MSTRG.26408,MSTRG.38888,MSTRG.26398,MSTRG.37045,MSTRG.27226,MSTRG.29409,MSTRG.20659,MSTRG.30457,MSTRG.28127,MSTRG.20219,MSTRG.20220,MSTRG.10422,MSTRG.317,MSTRG.11728,MSTRG.40277,MSTRG.8632,MSTRG.12644,MSTRG.3384,MSTRG.11773,MSTRG.5502,MSTRG…	96
P5 vs. H5	Molecular function	GO:0003964	RNA-directed DNA polymerase activity	77/561	773/17716	0	0	MSTRG.25176,MSTRG.18407,MSTRG.5,MSTRG.9632,MSTRG.19316,MSTRG.7440,MSTRG.20331,MSTRG.20330,MSTRG.4360,MSTRG.41284,MSTRG.3440,MSTRG.26408,MSTRG.38888,MSTRG.26398,MSTRG.37045,MSTRG.27226,MSTRG.29409,MSTRG.20659,MSTRG.30457,MSTRG.28127,MSTRG.10422,MSTRG.11728,MSTRG.40277,MSTRG.8632,MSTRG.12644,MSTRG.3384,MSTRG.11773,MSTRG.36127,MSTRG.39629,MSTRG.23276,MSTRG.27637,MSTRG.24127,MSTRG.30786,MSTRG.17323,M…	77
P5 vs. H5	Molecular function	GO:0034061	DNA polymerase activity	77/585	773/17716	1.11022e-16	1.4951e-14	MSTRG.25176,MSTRG.18407,MSTRG.5,MSTRG.9632,MSTRG.19316,MSTRG.7440,MSTRG.20331,MSTRG.20330,MSTRG.4360,MSTRG.41284,MSTRG.3440,MSTRG.26408,MSTRG.38888,MSTRG.26398,MSTRG.37045,MSTRG.27226,MSTRG.29409,MSTRG.20659,MSTRG.30457,MSTRG.28127,MSTRG.10422,MSTRG.11728,MSTRG.40277,MSTRG.8632,MSTRG.12644,MSTRG.3384,MSTRG.11773,MSTRG.36127,MSTRG.39629,MSTRG.23276,MSTRG.27637,MSTRG.24127,MSTRG.30786,MSTRG.17323,M…	77
P5 vs. H5	Molecular function	GO:0016788	hydrolase activity, acting on ester bonds	143/1720	773/17716	1.38778e-14	1.60189e-12	MSTRG.41674,MSTRG.25176,MSTRG.18879,MSTRG.18407,MSTRG.5,MSTRG.9632,MSTRG.19316,MSTRG.7440,MSTRG.20331,MSTRG.20330,MSTRG.8739,MSTRG.12723,MSTRG.21648,MSTRG.4360,MSTRG.14927,MSTRG.41284,MSTRG.3440,MSTRG.154,MSTRG.2137,MSTRG.6929,MSTRG.26408,MSTRG.37987,MSTRG.38888,MSTRG.13589,MSTRG.37137,MSTRG.41607,MSTRG.26398,MSTRG.37045,MSTRG.27225,MSTRG.27226,MSTRG.29409,MSTRG.41520,MSTRG.20659,MSTRG.30457,MSTR…	143
P5 vs. H5	Molecular function	GO:0004175	endopeptidase activity	95/994	773/17716	3.02869e-13	3.05898e-11	MSTRG.25176,MSTRG.18407,MSTRG.5,MSTRG.9632,MSTRG.31438,MSTRG.19316,MSTRG.7440,MSTRG.20331,MSTRG.20330,MSTRG.4360,MSTRG.41284,MSTRG.34467,MSTRG.3440,MSTRG.154,MSTRG.26408,MSTRG.38888,MSTRG.14499,MSTRG.26398,MSTRG.37045,MSTRG.27226,MSTRG.29409,MSTRG.20659,MSTRG.30457,MSTRG.28127,MSTRG.10422,MSTRG.11728,MSTRG.31334,MSTRG.40277,MSTRG.8632,MSTRG.3384,MSTRG.11773,MSTRG.39629,MSTRG.26300,MSTRG.23276,MST…	95
P5 vs. H5	Molecular function	GO:0016779	nucleotidyltransferase activity	77/738	773/17716	8.71858e-13	7.82735e-11	MSTRG.25176,MSTRG.18407,MSTRG.5,MSTRG.9632,MSTRG.19316,MSTRG.7440,MSTRG.20331,MSTRG.20330,MSTRG.4360,MSTRG.41284,MSTRG.3440,MSTRG.26408,MSTRG.38888,MSTRG.26398,MSTRG.37045,MSTRG.27226,MSTRG.29409,MSTRG.20659,MSTRG.30457,MSTRG.28127,MSTRG.10422,MSTRG.11728,MSTRG.40277,MSTRG.8632,MSTRG.12644,MSTRG.3384,MSTRG.11773,MSTRG.36127,MSTRG.39629,MSTRG.23276,MSTRG.27637,MSTRG.24127,MSTRG.30786,MSTRG.17323,M…	77
P5 vs. H5	Molecular function	GO:0043531	ADP binding	68/645	773/17716	1.29258e-11	1.0444e-09	MSTRG.39345,MSTRG.5,MSTRG.18456,MSTRG.26076,MSTRG.26086,MSTRG.17187,MSTRG.17186,MSTRG.10575,MSTRG.13606,MSTRG.11439,MSTRG.11408,MSTRG.17197,MSTRG.41299,MSTRG.10014,MSTRG.1292,MSTRG.12652,MSTRG.1299,MSTRG.10006,MSTRG.11380,MSTRG.10033,MSTRG.11369,MSTRG.11377,MSTRG.41601,MSTRG.39240,MSTRG.39238,MSTRG.700,MSTRG.708,MSTRG.705,MSTRG.11706,MSTRG.41584,MSTRG.39243,MSTRG.39244,MSTRG.39248,MSTRG.11738,MST…	68
P5 vs. H5	Molecular function	GO:0008233	peptidase activity	105/1225	773/17716	1.35864e-11	9.97979e-10	MSTRG.25176,MSTRG.18407,MSTRG.5,MSTRG.9632,MSTRG.31438,MSTRG.19316,MSTRG.7440,MSTRG.20331,MSTRG.20330,MSTRG.42109,MSTRG.4360,MSTRG.41284,MSTRG.34467,MSTRG.3440,MSTRG.154,MSTRG.26408,MSTRG.38888,MSTRG.14499,MSTRG.26398,MSTRG.37045,MSTRG.27226,MSTRG.29409,MSTRG.30877,MSTRG.20659,MSTRG.30457,MSTRG.28127,MSTRG.10422,MSTRG.11728,MSTRG.31334,MSTRG.40277,MSTRG.8632,MSTRG.12644,MSTRG.3384,MSTRG.11773,MST…	105
P5 vs. H5	Molecular function	GO:0140097	catalytic activity, acting on DNA	80/826	773/17716	1.40702e-11	9.47393e-10	MSTRG.25176,MSTRG.18407,MSTRG.5,MSTRG.9632,MSTRG.19316,MSTRG.7440,MSTRG.20331,MSTRG.20330,MSTRG.4360,MSTRG.41284,MSTRG.3440,MSTRG.26408,MSTRG.38888,MSTRG.26398,MSTRG.37045,MSTRG.27226,MSTRG.29409,MSTRG.20659,MSTRG.30457,MSTRG.28127,MSTRG.8625,MSTRG.10422,MSTRG.11728,MSTRG.40277,MSTRG.8632,MSTRG.12644,MSTRG.3384,MSTRG.11773,MSTRG.36127,MSTRG.39629,MSTRG.26782,MSTRG.23276,MSTRG.27637,MSTRG.24127,MS…	80
P5 vs. H5	Molecular function	GO:0016787	hydrolase activity	254/4287	773/17716	1.62865e-08	1.01227e-06	MSTRG.41674,MSTRG.39345,MSTRG.25176,MSTRG.18879,MSTRG.18407,MSTRG.5,MSTRG.9632,MSTRG.31438,MSTRG.19316,MSTRG.7440,MSTRG.20331,MSTRG.20330,MSTRG.8739,MSTRG.12723,MSTRG.31453,MSTRG.42109,MSTRG.21648,MSTRG.30598,MSTRG.11439,MSTRG.11408,MSTRG.41299,MSTRG.6540,MSTRG.4360,MSTRG.14927,MSTRG.42136,MSTRG.41284,MSTRG.138,MSTRG.34467,MSTRG.10014,MSTRG.3440,MSTRG.154,MSTRG.1292,MSTRG.1299,MSTRG.10006,MSTRG.2…	254
P5 vs. H5	Molecular function	GO:0140640	catalytic activity, acting on a nucleic acid	109/1476	773/17716	2.83323e-08	1.63518e-06	MSTRG.25176,MSTRG.18407,MSTRG.5,MSTRG.9632,MSTRG.19316,MSTRG.7440,MSTRG.31880,MSTRG.20331,MSTRG.20330,MSTRG.8739,MSTRG.12723,MSTRG.21648,MSTRG.9605,MSTRG.4360,MSTRG.41284,MSTRG.3440,MSTRG.26408,MSTRG.38888,MSTRG.26398,MSTRG.37045,MSTRG.27226,MSTRG.29409,MSTRG.20659,MSTRG.30457,MSTRG.28127,MSTRG.37082,MSTRG.20219,MSTRG.8625,MSTRG.20220,MSTRG.10422,MSTRG.317,MSTRG.11728,MSTRG.329,MSTRG.40277,MSTRG.…	109
P5 vs. H5	Molecular function	GO:0061809	NAD+ nucleotidase, cyclic ADP-ribose generating	32/297	773/17716	2.412e-06	0.000129926	MSTRG.39345,MSTRG.5,MSTRG.11439,MSTRG.11408,MSTRG.41299,MSTRG.10014,MSTRG.1292,MSTRG.1299,MSTRG.10006,MSTRG.11380,MSTRG.10033,MSTRG.11369,MSTRG.11377,MSTRG.41601,MSTRG.39240,MSTRG.39238,MSTRG.41584,MSTRG.39243,MSTRG.39244,MSTRG.39248,MSTRG.11738,MSTRG.11739,MSTRG.42783,MSTRG.13329,MSTRG.11134,MSTRG.1439,MSTRG.40465,MSTRG.43557,MSTRG.26959,MSTRG.36734,MSTRG.38916,MSTRG.1300,	32
P5 vs. H5	Molecular function	GO:0050135	NAD(P)+ nucleosidase activity	32/297	773/17716	2.412e-06	0.000129926	MSTRG.39345,MSTRG.5,MSTRG.11439,MSTRG.11408,MSTRG.41299,MSTRG.10014,MSTRG.1292,MSTRG.1299,MSTRG.10006,MSTRG.11380,MSTRG.10033,MSTRG.11369,MSTRG.11377,MSTRG.41601,MSTRG.39240,MSTRG.39238,MSTRG.41584,MSTRG.39243,MSTRG.39244,MSTRG.39248,MSTRG.11738,MSTRG.11739,MSTRG.42783,MSTRG.13329,MSTRG.11134,MSTRG.1439,MSTRG.40465,MSTRG.43557,MSTRG.26959,MSTRG.36734,MSTRG.38916,MSTRG.1300,	32
P5 vs. H5	Molecular function	GO:0003953	NAD+ nucleosidase activity	32/300	773/17716	2.99127e-06	0.000142173	MSTRG.39345,MSTRG.5,MSTRG.11439,MSTRG.11408,MSTRG.41299,MSTRG.10014,MSTRG.1292,MSTRG.1299,MSTRG.10006,MSTRG.11380,MSTRG.10033,MSTRG.11369,MSTRG.11377,MSTRG.41601,MSTRG.39240,MSTRG.39238,MSTRG.41584,MSTRG.39243,MSTRG.39244,MSTRG.39248,MSTRG.11738,MSTRG.11739,MSTRG.42783,MSTRG.13329,MSTRG.11134,MSTRG.1439,MSTRG.40465,MSTRG.43557,MSTRG.26959,MSTRG.36734,MSTRG.38916,MSTRG.1300,	32
P5 vs. H5	Molecular function	GO:0016799	hydrolase activity, hydrolyzing N-glycosyl compounds	33/341	773/17716	1.66639e-05	0.000748024	MSTRG.39345,MSTRG.5,MSTRG.30598,MSTRG.11439,MSTRG.11408,MSTRG.41299,MSTRG.10014,MSTRG.1292,MSTRG.1299,MSTRG.10006,MSTRG.11380,MSTRG.10033,MSTRG.11369,MSTRG.11377,MSTRG.41601,MSTRG.39240,MSTRG.39238,MSTRG.41584,MSTRG.39243,MSTRG.39244,MSTRG.39248,MSTRG.11738,MSTRG.11739,MSTRG.42783,MSTRG.13329,MSTRG.11134,MSTRG.1439,MSTRG.40465,MSTRG.43557,MSTRG.26959,MSTRG.36734,MSTRG.38916,MSTRG.1300,	33
P5 vs. H5	Molecular function	GO:0016798	hydrolase activity, acting on glycosyl bonds	62/827	773/17716	2.2163e-05	0.000942512	MSTRG.39345,MSTRG.5,MSTRG.31453,MSTRG.30598,MSTRG.11439,MSTRG.11408,MSTRG.41299,MSTRG.42136,MSTRG.10014,MSTRG.154,MSTRG.1292,MSTRG.1299,MSTRG.10006,MSTRG.11380,MSTRG.10033,MSTRG.11369,MSTRG.11377,MSTRG.39739,MSTRG.18867,MSTRG.41601,MSTRG.39240,MSTRG.39238,MSTRG.41584,MSTRG.39243,MSTRG.39244,MSTRG.39248,MSTRG.5102,MSTRG.13902,MSTRG.11738,MSTRG.11739,MSTRG.43375,MSTRG.29831,MSTRG.29836,MSTRG.14330,…	62
P5 vs. H5	Molecular function	GO:0102483	scopolin beta-glucosidase activity	11/60	773/17716	4.92164e-05	0.00198834	MSTRG.31453,MSTRG.43375,MSTRG.29831,MSTRG.29836,MSTRG.14330,MSTRG.38781,MSTRG.31277,MSTRG.31276,MSTRG.1853,MSTRG.989,MSTRG.6200,	11
P5 vs. H5	Molecular function	GO:0004523	RNA-DNA hybrid ribonuclease activity	20/176	773/17716	8.74576e-05	0.00336504	MSTRG.8739,MSTRG.12723,MSTRG.21648,MSTRG.20219,MSTRG.20220,MSTRG.10422,MSTRG.317,MSTRG.5502,MSTRG.10709,MSTRG.30340,MSTRG.1903,MSTRG.1056,MSTRG.10282,MSTRG.10287,MSTRG.14206,MSTRG.15029,MSTRG.7575,MSTRG.39046,MSTRG.5797,MSTRG.23997,	20
P5 vs. H5	Molecular function	GO:0003824	catalytic activity	518/10798	773/17716	0.000209836	0.00770672	MSTRG.41674,MSTRG.40346,MSTRG.40347,MSTRG.39345,MSTRG.25176,MSTRG.28204,MSTRG.40322,MSTRG.18879,MSTRG.26030,MSTRG.18407,MSTRG.5,MSTRG.9632,MSTRG.31438,MSTRG.19316,MSTRG.6590,MSTRG.7440,MSTRG.32758,MSTRG.28248,MSTRG.20753,MSTRG.31418,MSTRG.31880,MSTRG.14093,MSTRG.31474,MSTRG.22518,MSTRG.20331,MSTRG.20330,MSTRG.14907,MSTRG.28299,MSTRG.8739,MSTRG.31462,MSTRG.43445,MSTRG.12723,MSTRG.31453,MSTRG.42109…	518
P5 vs. H5	Molecular function	GO:0043167	ion binding	431/8782	773/17716	0.00024759	0.00869794	MSTRG.15385,MSTRG.40346,MSTRG.40347,MSTRG.15388,MSTRG.39345,MSTRG.6157,MSTRG.25176,MSTRG.42988,MSTRG.40322,MSTRG.28675,MSTRG.18407,MSTRG.5,MSTRG.9632,MSTRG.18456,MSTRG.28274,MSTRG.31438,MSTRG.26076,MSTRG.19316,MSTRG.6590,MSTRG.7440,MSTRG.32758,MSTRG.26086,MSTRG.28248,MSTRG.31418,MSTRG.31880,MSTRG.31474,MSTRG.20331,MSTRG.20330,MSTRG.14907,MSTRG.28299,MSTRG.8739,MSTRG.17187,MSTRG.17186,MSTRG.2190,M…	431
P5 vs. H5	Molecular function	GO:0016772	transferase activity, transferring phosphorus-containing groups	139/2422	773/17716	0.000341725	0.0106198	MSTRG.25176,MSTRG.18407,MSTRG.5,MSTRG.9632,MSTRG.19316,MSTRG.6590,MSTRG.7440,MSTRG.28248,MSTRG.31418,MSTRG.31474,MSTRG.20331,MSTRG.20330,MSTRG.8757,MSTRG.31026,MSTRG.30170,MSTRG.31019,MSTRG.4360,MSTRG.41284,MSTRG.35796,MSTRG.3440,MSTRG.154,MSTRG.12653,MSTRG.4317,MSTRG.6929,MSTRG.26408,MSTRG.23349,MSTRG.40729,MSTRG.38888,MSTRG.26419,MSTRG.46,MSTRG.18806,MSTRG.26398,MSTRG.37045,MSTRG.8212,MSTRG.317…	139
P5 vs. H5	Molecular function	GO:0080030	methyl indole-3-acetate esterase activity	10/69	773/17716	0.000778727	0.0233041	MSTRG.41607,MSTRG.41520,MSTRG.11260,MSTRG.11283,MSTRG.11288,MSTRG.37493,MSTRG.464,MSTRG.1438,MSTRG.1434,MSTRG.41303,	10
P5 vs. H5	Molecular function	GO:0016682	oxidoreductase activity, acting on diphenols and related substances as donors, oxygen as acceptor	11/83	773/17716	0.000933747	0.0269453	MSTRG.14907,MSTRG.41143,MSTRG.33558,MSTRG.32146,MSTRG.32147,MSTRG.38787,MSTRG.26283,MSTRG.20995,MSTRG.33400,MSTRG.21411,MSTRG.15907,	11
P5 vs. H5	Molecular function	GO:0016891	endoribonuclease activity, producing 5'-phosphomonoesters	20/213	773/17716	0.00107598	0.0299789	MSTRG.8739,MSTRG.12723,MSTRG.21648,MSTRG.20219,MSTRG.20220,MSTRG.10422,MSTRG.317,MSTRG.5502,MSTRG.10709,MSTRG.30340,MSTRG.1903,MSTRG.1056,MSTRG.10282,MSTRG.10287,MSTRG.14206,MSTRG.15029,MSTRG.7575,MSTRG.39046,MSTRG.5797,MSTRG.23997,	20
P5 vs. H5	Molecular function	GO:0004521	endoribonuclease activity	22/246	773/17716	0.00118262	0.0318518	MSTRG.8739,MSTRG.12723,MSTRG.21648,MSTRG.20219,MSTRG.20220,MSTRG.10422,MSTRG.317,MSTRG.5502,MSTRG.10709,MSTRG.30340,MSTRG.1903,MSTRG.6305,MSTRG.1056,MSTRG.10282,MSTRG.10287,MSTRG.14206,MSTRG.6284,MSTRG.15029,MSTRG.7575,MSTRG.39046,MSTRG.5797,MSTRG.23997,	22
P5 vs. H5	Molecular function	GO:0016679	oxidoreductase activity, acting on diphenols and related substances as donors	11/88	773/17716	0.00152094	0.0384037	MSTRG.14907,MSTRG.41143,MSTRG.33558,MSTRG.32146,MSTRG.32147,MSTRG.38787,MSTRG.26283,MSTRG.20995,MSTRG.33400,MSTRG.21411,MSTRG.15907,	11
P5 vs. H5	Molecular function	GO:0004497	monooxygenase activity	33/445	773/17716	0.00217178	0.047427	MSTRG.40322,MSTRG.32758,MSTRG.28299,MSTRG.29504,MSTRG.16682,MSTRG.2502,MSTRG.33974,MSTRG.41143,MSTRG.42460,MSTRG.329,MSTRG.42459,MSTRG.26806,MSTRG.6889,MSTRG.11768,MSTRG.11238,MSTRG.28924,MSTRG.28923,MSTRG.21824,MSTRG.20995,MSTRG.26296,MSTRG.21411,MSTRG.9819,MSTRG.387,MSTRG.27960,MSTRG.2739,MSTRG.12805,MSTRG.7587,MSTRG.42187,MSTRG.10120,MSTRG.31089,MSTRG.29635,MSTRG.28756,MSTRG.28757,	33
P5 vs. H5	Molecular function	GO:0043169	cation binding	254/5001	773/17716	0.00220195	0.0468203	MSTRG.15385,MSTRG.40346,MSTRG.40347,MSTRG.6157,MSTRG.25176,MSTRG.42988,MSTRG.40322,MSTRG.28675,MSTRG.18407,MSTRG.5,MSTRG.9632,MSTRG.31438,MSTRG.19316,MSTRG.6590,MSTRG.7440,MSTRG.31880,MSTRG.20331,MSTRG.20330,MSTRG.14907,MSTRG.28299,MSTRG.8739,MSTRG.12723,MSTRG.10517,MSTRG.21648,MSTRG.8763,MSTRG.29126,MSTRG.43424,MSTRG.23410,MSTRG.23886,MSTRG.7847,MSTRG.12767,MSTRG.6540,MSTRG.4360,MSTRG.14927,MSTR…	254
P5 vs. H5	Molecular function	GO:0045735	nutrient reservoir activity	5/22	773/17716	0.00221223	0.0458328	MSTRG.14419,MSTRG.42789,MSTRG.42788,MSTRG.1877,MSTRG.1890,	5
P5 vs. H5	Molecular function	GO:0046872	metal ion binding	252/4966	773/17716	0.00243417	0.0491703	MSTRG.15385,MSTRG.40346,MSTRG.40347,MSTRG.6157,MSTRG.25176,MSTRG.42988,MSTRG.40322,MSTRG.28675,MSTRG.18407,MSTRG.5,MSTRG.9632,MSTRG.31438,MSTRG.19316,MSTRG.6590,MSTRG.7440,MSTRG.31880,MSTRG.20331,MSTRG.20330,MSTRG.14907,MSTRG.28299,MSTRG.8739,MSTRG.12723,MSTRG.10517,MSTRG.21648,MSTRG.8763,MSTRG.29126,MSTRG.43424,MSTRG.23410,MSTRG.23886,MSTRG.7847,MSTRG.12767,MSTRG.6540,MSTRG.4360,MSTRG.14927,MSTR…	252
P5 vs. H5	Cellular component	GO:0012511	monolayer-surrounded lipid storage body	6/13	657/17939	3.24808e-06	0.00120829	MSTRG.15389,MSTRG.28439,MSTRG.2309,MSTRG.29657,MSTRG.20439,MSTRG.20440,	6
P5 vs. H5	Cellular component	GO:0005576	extracellular region	92/1628	657/17939	1.67928e-05	0.00312346	MSTRG.6157,MSTRG.20717,MSTRG.28680,MSTRG.10979,MSTRG.17123,MSTRG.29576,MSTRG.10950,MSTRG.22946,MSTRG.14907,MSTRG.31453,MSTRG.42109,MSTRG.138,MSTRG.34467,MSTRG.42077,MSTRG.42076,MSTRG.42056,MSTRG.37987,MSTRG.16616,MSTRG.13589,MSTRG.39739,MSTRG.13111,MSTRG.46,MSTRG.14499,MSTRG.37137,MSTRG.18867,MSTRG.722,MSTRG.32635,MSTRG.18317,MSTRG.17479,MSTRG.18377,MSTRG.310,MSTRG.43375,MSTRG.33558,MSTRG.9927,MS…	92
P5 vs. H5	Cellular component	GO:0005811	lipid droplet	11/70	657/17939	4.42741e-05	0.00548998	MSTRG.15389,MSTRG.41615,MSTRG.28136,MSTRG.28133,MSTRG.6889,MSTRG.28439,MSTRG.2309,MSTRG.29657,MSTRG.9744,MSTRG.20439,MSTRG.20440,	11
P5 vs. H5	Biological process	GO:0015074	DNA integration	75/550	703/17000	0	0	MSTRG.25176,MSTRG.18407,MSTRG.5,MSTRG.9632,MSTRG.31438,MSTRG.19316,MSTRG.7440,MSTRG.20331,MSTRG.20330,MSTRG.4360,MSTRG.41284,MSTRG.3440,MSTRG.26408,MSTRG.38888,MSTRG.26398,MSTRG.37045,MSTRG.27226,MSTRG.29409,MSTRG.20659,MSTRG.30457,MSTRG.28127,MSTRG.11728,MSTRG.40277,MSTRG.8632,MSTRG.12644,MSTRG.3384,MSTRG.11773,MSTRG.36127,MSTRG.39629,MSTRG.23276,MSTRG.27637,MSTRG.24127,MSTRG.30786,MSTRG.17323,M…	75
P5 vs. H5	Biological process	GO:0006952	defense response	155/2524	703/17000	1.25466e-07	0.000132994	MSTRG.15388,MSTRG.28218,MSTRG.39345,MSTRG.20717,MSTRG.28675,MSTRG.10979,MSTRG.5,MSTRG.18456,MSTRG.26076,MSTRG.6590,MSTRG.26086,MSTRG.8314,MSTRG.17187,MSTRG.17186,MSTRG.21670,MSTRG.10575,MSTRG.13606,MSTRG.23886,MSTRG.30170,MSTRG.11439,MSTRG.11408,MSTRG.17197,MSTRG.41299,MSTRG.138,MSTRG.34467,MSTRG.35796,MSTRG.10014,MSTRG.33123,MSTRG.32267,MSTRG.1292,MSTRG.12652,MSTRG.12653,MSTRG.1299,MSTRG.42056,M…	155
P5 vs. H5	Biological process	GO:0006310	DNA recombination	56/654	703/17000	1.98515e-07	0.000140284	MSTRG.25176,MSTRG.18407,MSTRG.9632,MSTRG.19316,MSTRG.7440,MSTRG.20331,MSTRG.20330,MSTRG.4360,MSTRG.41284,MSTRG.3440,MSTRG.154,MSTRG.38888,MSTRG.37045,MSTRG.29409,MSTRG.20659,MSTRG.30457,MSTRG.28127,MSTRG.11728,MSTRG.8632,MSTRG.12644,MSTRG.4233,MSTRG.11225,MSTRG.36127,MSTRG.23276,MSTRG.27637,MSTRG.24127,MSTRG.17323,MSTRG.19987,MSTRG.27140,MSTRG.10709,MSTRG.43604,MSTRG.19510,MSTRG.4185,MSTRG.42307,…	56
P5 vs. H5	Biological process	GO:0006259	DNA metabolic process	89/1333	703/17000	4.09212e-06	0.00216882	MSTRG.25176,MSTRG.18407,MSTRG.5,MSTRG.9632,MSTRG.31438,MSTRG.19316,MSTRG.7440,MSTRG.20331,MSTRG.20330,MSTRG.23886,MSTRG.4360,MSTRG.41284,MSTRG.3440,MSTRG.154,MSTRG.26408,MSTRG.17967,MSTRG.38888,MSTRG.17984,MSTRG.26398,MSTRG.37045,MSTRG.27226,MSTRG.29409,MSTRG.20659,MSTRG.30457,MSTRG.28127,MSTRG.11728,MSTRG.40277,MSTRG.8632,MSTRG.5129,MSTRG.12644,MSTRG.5548,MSTRG.3384,MSTRG.4233,MSTRG.11773,MSTRG.…	89
P7 vs. H7	Molecular function	GO:0004190	aspartic-type endopeptidase activity	107/642	1212/17716	0	0	MSTRG.25175,MSTRG.25176,MSTRG.18407,MSTRG.9632,MSTRG.31438,MSTRG.19316,MSTRG.7440,MSTRG.20331,MSTRG.20330,MSTRG.226,MSTRG.4360,MSTRG.21202,MSTRG.243,MSTRG.41284,MSTRG.34467,MSTRG.130,MSTRG.13520,MSTRG.147,MSTRG.14861,MSTRG.3440,MSTRG.34445,MSTRG.26408,MSTRG.3439,MSTRG.38888,MSTRG.3807,MSTRG.17985,MSTRG.26398,MSTRG.16131,MSTRG.37045,MSTRG.18753,MSTRG.20659,MSTRG.16171,MSTRG.28126,MSTRG.28127,MSTRG…	107
P7 vs. H7	Molecular function	GO:0070001	aspartic-type peptidase activity	107/642	1212/17716	0	0	MSTRG.25175,MSTRG.25176,MSTRG.18407,MSTRG.9632,MSTRG.31438,MSTRG.19316,MSTRG.7440,MSTRG.20331,MSTRG.20330,MSTRG.226,MSTRG.4360,MSTRG.21202,MSTRG.243,MSTRG.41284,MSTRG.34467,MSTRG.130,MSTRG.13520,MSTRG.147,MSTRG.14861,MSTRG.3440,MSTRG.34445,MSTRG.26408,MSTRG.3439,MSTRG.38888,MSTRG.3807,MSTRG.17985,MSTRG.26398,MSTRG.16131,MSTRG.37045,MSTRG.18753,MSTRG.20659,MSTRG.16171,MSTRG.28126,MSTRG.28127,MSTRG…	107
P7 vs. H7	Molecular function	GO:0004519	endonuclease activity	126/777	1212/17716	0	0	MSTRG.25175,MSTRG.25176,MSTRG.18407,MSTRG.9632,MSTRG.19316,MSTRG.7440,MSTRG.20331,MSTRG.20330,MSTRG.12723,MSTRG.21648,MSTRG.226,MSTRG.4360,MSTRG.21202,MSTRG.243,MSTRG.41284,MSTRG.130,MSTRG.13520,MSTRG.147,MSTRG.3440,MSTRG.26408,MSTRG.3439,MSTRG.38888,MSTRG.3807,MSTRG.17985,MSTRG.26398,MSTRG.16131,MSTRG.37045,MSTRG.20659,MSTRG.16171,MSTRG.28126,MSTRG.28127,MSTRG.18325,MSTRG.29036,MSTRG.20219,MSTRG…	126
P7 vs. H7	Molecular function	GO:0003964	RNA-directed DNA polymerase activity	100/561	1212/17716	0	0	MSTRG.25175,MSTRG.25176,MSTRG.18407,MSTRG.9632,MSTRG.19316,MSTRG.7440,MSTRG.20331,MSTRG.20330,MSTRG.226,MSTRG.4360,MSTRG.21202,MSTRG.243,MSTRG.41284,MSTRG.130,MSTRG.13520,MSTRG.147,MSTRG.3440,MSTRG.26408,MSTRG.3439,MSTRG.38888,MSTRG.3807,MSTRG.17985,MSTRG.26398,MSTRG.16131,MSTRG.37045,MSTRG.20659,MSTRG.16171,MSTRG.28126,MSTRG.28127,MSTRG.18325,MSTRG.29036,MSTRG.10422,MSTRG.11728,MSTRG.40277,MSTRG…	100
P7 vs. H7	Molecular function	GO:0004518	nuclease activity	137/914	1212/17716	4.44089e-16	9.89431e-14	MSTRG.25175,MSTRG.25176,MSTRG.18407,MSTRG.9632,MSTRG.19316,MSTRG.7440,MSTRG.31401,MSTRG.31404,MSTRG.31403,MSTRG.20331,MSTRG.20330,MSTRG.12723,MSTRG.21648,MSTRG.226,MSTRG.4360,MSTRG.21202,MSTRG.243,MSTRG.41284,MSTRG.130,MSTRG.13520,MSTRG.147,MSTRG.3440,MSTRG.26408,MSTRG.3439,MSTRG.38888,MSTRG.3807,MSTRG.17985,MSTRG.26398,MSTRG.16131,MSTRG.37045,MSTRG.31313,MSTRG.20659,MSTRG.16171,MSTRG.28126,MSTRG…	137
P7 vs. H7	Molecular function	GO:0034061	DNA polymerase activity	100/585	1212/17716	4.44089e-16	9.89431e-14	MSTRG.25175,MSTRG.25176,MSTRG.18407,MSTRG.9632,MSTRG.19316,MSTRG.7440,MSTRG.20331,MSTRG.20330,MSTRG.226,MSTRG.4360,MSTRG.21202,MSTRG.243,MSTRG.41284,MSTRG.130,MSTRG.13520,MSTRG.147,MSTRG.3440,MSTRG.26408,MSTRG.3439,MSTRG.38888,MSTRG.3807,MSTRG.17985,MSTRG.26398,MSTRG.16131,MSTRG.37045,MSTRG.20659,MSTRG.16171,MSTRG.28126,MSTRG.28127,MSTRG.18325,MSTRG.29036,MSTRG.10422,MSTRG.11728,MSTRG.40277,MSTRG…	100
P7 vs. H7	Molecular function	GO:0140097	catalytic activity, acting on DNA	113/826	1212/17716	6.60361e-13	1.05092e-10	MSTRG.25175,MSTRG.25176,MSTRG.18407,MSTRG.9632,MSTRG.19316,MSTRG.7440,MSTRG.32735,MSTRG.20331,MSTRG.20330,MSTRG.226,MSTRG.4360,MSTRG.21202,MSTRG.243,MSTRG.41284,MSTRG.130,MSTRG.13520,MSTRG.147,MSTRG.3440,MSTRG.26408,MSTRG.3439,MSTRG.3425,MSTRG.38888,MSTRG.29926,MSTRG.3807,MSTRG.17985,MSTRG.26398,MSTRG.16131,MSTRG.37045,MSTRG.20659,MSTRG.16171,MSTRG.28126,MSTRG.28127,MSTRG.18325,MSTRG.29036,MSTRG.…	113
P7 vs. H7	Molecular function	GO:0004175	endopeptidase activity	128/994	1212/17716	1.43652e-12	2.00035e-10	MSTRG.19752,MSTRG.25175,MSTRG.25176,MSTRG.40312,MSTRG.18407,MSTRG.9632,MSTRG.31438,MSTRG.19316,MSTRG.7440,MSTRG.20331,MSTRG.20330,MSTRG.226,MSTRG.4360,MSTRG.21202,MSTRG.243,MSTRG.41284,MSTRG.34467,MSTRG.130,MSTRG.13520,MSTRG.147,MSTRG.14861,MSTRG.3440,MSTRG.34445,MSTRG.154,MSTRG.26408,MSTRG.3439,MSTRG.38888,MSTRG.14499,MSTRG.3807,MSTRG.17985,MSTRG.26398,MSTRG.16131,MSTRG.37045,MSTRG.41539,MSTRG.1…	128
P7 vs. H7	Molecular function	GO:0016779	nucleotidyltransferase activity	103/738	1212/17716	2.19291e-12	2.71434e-10	MSTRG.25175,MSTRG.25176,MSTRG.18407,MSTRG.9632,MSTRG.19316,MSTRG.7440,MSTRG.20331,MSTRG.20330,MSTRG.226,MSTRG.4360,MSTRG.21202,MSTRG.243,MSTRG.41284,MSTRG.130,MSTRG.13520,MSTRG.147,MSTRG.3440,MSTRG.26408,MSTRG.3439,MSTRG.38888,MSTRG.3807,MSTRG.17985,MSTRG.26398,MSTRG.16131,MSTRG.37045,MSTRG.20659,MSTRG.16171,MSTRG.28126,MSTRG.28127,MSTRG.18325,MSTRG.29036,MSTRG.10422,MSTRG.11728,MSTRG.40277,MSTRG…	103
P7 vs. H7	Molecular function	GO:0016788	hydrolase activity, acting on ester bonds	192/1720	1212/17716	2.21678e-12	2.4695e-10	MSTRG.25175,MSTRG.25176,MSTRG.18407,MSTRG.9632,MSTRG.19316,MSTRG.7440,MSTRG.31401,MSTRG.31404,MSTRG.31403,MSTRG.20331,MSTRG.20330,MSTRG.14906,MSTRG.7884,MSTRG.12723,MSTRG.21648,MSTRG.226,MSTRG.4360,MSTRG.21202,MSTRG.14927,MSTRG.243,MSTRG.41284,MSTRG.130,MSTRG.13520,MSTRG.12672,MSTRG.147,MSTRG.146,MSTRG.3440,MSTRG.22484,MSTRG.154,MSTRG.20282,MSTRG.26408,MSTRG.3439,MSTRG.34479,MSTRG.16634,MSTRG.914…	192
P7 vs. H7	Molecular function	GO:0008233	peptidase activity	145/1225	1212/17716	2.63906e-11	2.67264e-09	MSTRG.19752,MSTRG.25175,MSTRG.25176,MSTRG.40312,MSTRG.18407,MSTRG.9632,MSTRG.8304,MSTRG.31438,MSTRG.19316,MSTRG.7440,MSTRG.20331,MSTRG.20330,MSTRG.42109,MSTRG.33214,MSTRG.226,MSTRG.4360,MSTRG.21202,MSTRG.243,MSTRG.41284,MSTRG.34467,MSTRG.130,MSTRG.13520,MSTRG.147,MSTRG.146,MSTRG.14861,MSTRG.3440,MSTRG.34445,MSTRG.154,MSTRG.26408,MSTRG.3439,MSTRG.38888,MSTRG.14499,MSTRG.3807,MSTRG.17985,MSTRG.2639…	145
P7 vs. H7	Molecular function	GO:0004523	RNA-DNA hybrid ribonuclease activity	35/176	1212/17716	8.68474e-09	8.06234e-07	MSTRG.12723,MSTRG.21648,MSTRG.17985,MSTRG.18325,MSTRG.20219,MSTRG.20220,MSTRG.10422,MSTRG.317,MSTRG.5125,MSTRG.4227,MSTRG.5502,MSTRG.11210,MSTRG.12113,MSTRG.12114,MSTRG.23226,MSTRG.23227,MSTRG.17850,MSTRG.1544,MSTRG.5083,MSTRG.18695,MSTRG.1903,MSTRG.24938,MSTRG.24939,MSTRG.1056,MSTRG.35569,MSTRG.10287,MSTRG.14206,MSTRG.30730,MSTRG.15029,MSTRG.7575,MSTRG.22600,MSTRG.39046,MSTRG.5797,MSTRG.23997,MS…	35
P7 vs. H7	Molecular function	GO:0140640	catalytic activity, acting on a nucleic acid	154/1476	1212/17716	4.96052e-08	4.25078e-06	MSTRG.25175,MSTRG.25176,MSTRG.18407,MSTRG.9632,MSTRG.19316,MSTRG.7440,MSTRG.31401,MSTRG.32735,MSTRG.31404,MSTRG.31403,MSTRG.20331,MSTRG.20330,MSTRG.12723,MSTRG.21648,MSTRG.9605,MSTRG.226,MSTRG.4360,MSTRG.21202,MSTRG.243,MSTRG.41284,MSTRG.130,MSTRG.13520,MSTRG.147,MSTRG.3440,MSTRG.26408,MSTRG.3439,MSTRG.3425,MSTRG.38888,MSTRG.29926,MSTRG.3807,MSTRG.17985,MSTRG.26398,MSTRG.16131,MSTRG.37045,MSTRG.3…	154
P7 vs. H7	Molecular function	GO:0016891	endoribonuclease activity, producing 5'-phosphomonoesters	36/213	1212/17716	4.00236e-07	3.18474e-05	MSTRG.12723,MSTRG.21648,MSTRG.17985,MSTRG.18325,MSTRG.20219,MSTRG.20220,MSTRG.10422,MSTRG.317,MSTRG.5125,MSTRG.4227,MSTRG.5502,MSTRG.11210,MSTRG.12113,MSTRG.12114,MSTRG.23226,MSTRG.23227,MSTRG.17850,MSTRG.1544,MSTRG.5083,MSTRG.18695,MSTRG.1903,MSTRG.17344,MSTRG.24938,MSTRG.24939,MSTRG.1056,MSTRG.35569,MSTRG.10287,MSTRG.14206,MSTRG.30730,MSTRG.15029,MSTRG.7575,MSTRG.22600,MSTRG.39046,MSTRG.5797,MS…	36
P7 vs. H7	Molecular function	GO:0016893	endonuclease activity, active with either ribo- or deoxyribonucleic acids and producing 5'-phosphomonoesters	38/234	1212/17716	5.45691e-07	4.05266e-05	MSTRG.12723,MSTRG.21648,MSTRG.17985,MSTRG.18325,MSTRG.20219,MSTRG.20220,MSTRG.10422,MSTRG.317,MSTRG.5125,MSTRG.4227,MSTRG.5502,MSTRG.11210,MSTRG.12113,MSTRG.12114,MSTRG.23226,MSTRG.23227,MSTRG.17850,MSTRG.1544,MSTRG.5083,MSTRG.18695,MSTRG.1903,MSTRG.17344,MSTRG.24938,MSTRG.24939,MSTRG.1056,MSTRG.35569,MSTRG.10287,MSTRG.14206,MSTRG.30730,MSTRG.15029,MSTRG.7575,MSTRG.22600,MSTRG.39046,MSTRG.5797,MS…	38
P7 vs. H7	Molecular function	GO:0004521	endoribonuclease activity	38/246	1212/17716	1.9312e-06	0.00013446	MSTRG.12723,MSTRG.21648,MSTRG.17985,MSTRG.18325,MSTRG.20219,MSTRG.20220,MSTRG.10422,MSTRG.317,MSTRG.5125,MSTRG.4227,MSTRG.5502,MSTRG.11210,MSTRG.12113,MSTRG.12114,MSTRG.23226,MSTRG.23227,MSTRG.17850,MSTRG.1544,MSTRG.5083,MSTRG.18695,MSTRG.1903,MSTRG.17344,MSTRG.24938,MSTRG.24939,MSTRG.6305,MSTRG.1056,MSTRG.35569,MSTRG.10287,MSTRG.14206,MSTRG.30730,MSTRG.6284,MSTRG.15029,MSTRG.7575,MSTRG.22600,MST…	38
P7 vs. H7	Molecular function	GO:0004540	ribonuclease activity	44/308	1212/17716	2.6778e-06	0.000175474	MSTRG.31401,MSTRG.31404,MSTRG.31403,MSTRG.12723,MSTRG.21648,MSTRG.17985,MSTRG.31313,MSTRG.18325,MSTRG.20219,MSTRG.20220,MSTRG.10422,MSTRG.317,MSTRG.5125,MSTRG.4227,MSTRG.5502,MSTRG.11210,MSTRG.12113,MSTRG.12114,MSTRG.23226,MSTRG.23227,MSTRG.17850,MSTRG.1544,MSTRG.5083,MSTRG.8593,MSTRG.18695,MSTRG.1903,MSTRG.17344,MSTRG.24938,MSTRG.24939,MSTRG.31272,MSTRG.6305,MSTRG.1056,MSTRG.35569,MSTRG.10287,MS…	44
P7 vs. H7	Molecular function	GO:0004364	glutathione transferase activity	15/69	1212/17716	5.24657e-05	0.00292234	MSTRG.29119,MSTRG.42567,MSTRG.29120,MSTRG.226,MSTRG.146,MSTRG.2116,MSTRG.6095,MSTRG.16122,MSTRG.33492,MSTRG.18749,MSTRG.426,MSTRG.43181,MSTRG.42614,MSTRG.22609,MSTRG.29602,	15
P7 vs. H7	Molecular function	GO:0016787	hydrolase activity	349/4287	1212/17716	8.08291e-05	0.00428779	MSTRG.39346,MSTRG.19752,MSTRG.25175,MSTRG.25176,MSTRG.40312,MSTRG.18407,MSTRG.28269,MSTRG.9632,MSTRG.8304,MSTRG.31438,MSTRG.23800,MSTRG.19316,MSTRG.7440,MSTRG.9626,MSTRG.31401,MSTRG.32735,MSTRG.31404,MSTRG.31403,MSTRG.20331,MSTRG.20330,MSTRG.14906,MSTRG.7884,MSTRG.12723,MSTRG.31453,MSTRG.42109,MSTRG.21648,MSTRG.33214,MSTRG.33689,MSTRG.226,MSTRG.43487,MSTRG.2152,MSTRG.4360,MSTRG.21202,MSTRG.14927,…	349
P7 vs. H7	Molecular function	GO:0003700	DNA-binding transcription factor activity	125/1329	1212/17716	0.000139322	0.00705474	MSTRG.15385,MSTRG.7018,MSTRG.20747,MSTRG.27357,MSTRG.28672,MSTRG.6599,MSTRG.19764,MSTRG.7478,MSTRG.37187,MSTRG.27390,MSTRG.42575,MSTRG.19334,MSTRG.226,MSTRG.23886,MSTRG.23889,MSTRG.13610,MSTRG.7847,MSTRG.41294,MSTRG.243,MSTRG.130,MSTRG.147,MSTRG.6507,MSTRG.7824,MSTRG.11338,MSTRG.14870,MSTRG.10039,MSTRG.10040,MSTRG.10043,MSTRG.21174,MSTRG.24268,MSTRG.27750,MSTRG.46,MSTRG.41635,MSTRG.37117,MSTRG.38…	125
P7 vs. H7	Molecular function	GO:0015103	inorganic anion transmembrane transporter activity	18/115	1212/17716	0.000795712	0.0340932	MSTRG.38421,MSTRG.13580,MSTRG.17002,MSTRG.32155,MSTRG.277,MSTRG.9051,MSTRG.40636,MSTRG.40635,MSTRG.15135,MSTRG.17367,MSTRG.28499,MSTRG.8504,MSTRG.14626,MSTRG.42295,MSTRG.30666,MSTRG.30668,MSTRG.6254,MSTRG.6253,	18
P7 vs. H7	Cellular component	GO:0012511	monolayer-surrounded lipid storage body	8/13	1114/17939	2.09768e-07	9.85909e-05	MSTRG.15390,MSTRG.15389,MSTRG.8342,MSTRG.28439,MSTRG.2309,MSTRG.29657,MSTRG.20439,MSTRG.20440,	8
P7 vs. H7	Cellular component	GO:0005576	extracellular region	148/1628	1114/17939	1.07044e-06	0.000251553	MSTRG.40342,MSTRG.6157,MSTRG.10979,MSTRG.17123,MSTRG.6123,MSTRG.8304,MSTRG.32756,MSTRG.23800,MSTRG.10950,MSTRG.31404,MSTRG.31403,MSTRG.14906,MSTRG.31453,MSTRG.42109,MSTRG.6510,MSTRG.247,MSTRG.19386,MSTRG.243,MSTRG.138,MSTRG.34467,MSTRG.12672,MSTRG.13525,MSTRG.22484,MSTRG.42077,MSTRG.42076,MSTRG.34445,MSTRG.13518,MSTRG.199,MSTRG.21175,MSTRG.12229,MSTRG.14457,MSTRG.22090,MSTRG.16616,MSTRG.39738,MST…	148
P7 vs. H7	Cellular component	GO:0005811	lipid droplet	16/70	1114/17939	4.50898e-06	0.000706407	MSTRG.15390,MSTRG.15389,MSTRG.8342,MSTRG.243,MSTRG.41615,MSTRG.28135,MSTRG.28136,MSTRG.28133,MSTRG.28439,MSTRG.2309,MSTRG.29657,MSTRG.39455,MSTRG.9744,MSTRG.20439,MSTRG.20440,MSTRG.16320,	16
P7 vs. H7	Cellular component	GO:0000943	retrotransposon nucleocapsid	13/59	1114/17939	5.29099e-05	0.00621691	MSTRG.17985,MSTRG.18325,MSTRG.5125,MSTRG.12113,MSTRG.12114,MSTRG.23226,MSTRG.23227,MSTRG.1544,MSTRG.5083,MSTRG.24938,MSTRG.24939,MSTRG.35569,MSTRG.35450,	13
P7 vs. H7	Cellular component	GO:0005618	cell wall	41/363	1114/17939	0.000154115	0.0144868	MSTRG.40342,MSTRG.138,MSTRG.33123,MSTRG.199,MSTRG.34047,MSTRG.46,MSTRG.9107,MSTRG.9542,MSTRG.37087,MSTRG.31334,MSTRG.20684,MSTRG.9927,MSTRG.11268,MSTRG.3315,MSTRG.19967,MSTRG.21870,MSTRG.21882,MSTRG.31270,MSTRG.37723,MSTRG.3686,MSTRG.19058,MSTRG.33384,MSTRG.30703,MSTRG.16439,MSTRG.35164,MSTRG.18536,MSTRG.39442,MSTRG.31558,MSTRG.996,MSTRG.10663,MSTRG.6636,MSTRG.40074,MSTRG.40075,MSTRG.38947,MSTRG.…	41
P7 vs. H7	Cellular component	GO:0030312	external encapsulating structure	44/411	1114/17939	0.000299559	0.0234654	MSTRG.40342,MSTRG.6510,MSTRG.138,MSTRG.33123,MSTRG.199,MSTRG.34047,MSTRG.46,MSTRG.9107,MSTRG.9552,MSTRG.9542,MSTRG.37087,MSTRG.31334,MSTRG.20684,MSTRG.9927,MSTRG.11268,MSTRG.3315,MSTRG.19967,MSTRG.21870,MSTRG.21882,MSTRG.31270,MSTRG.37723,MSTRG.3686,MSTRG.19058,MSTRG.33384,MSTRG.30703,MSTRG.16439,MSTRG.35164,MSTRG.18536,MSTRG.39442,MSTRG.31558,MSTRG.996,MSTRG.10663,MSTRG.6636,MSTRG.40074,MSTRG.40…	44
P7 vs. H7	Cellular component	GO:0009505	plant-type cell wall	38/346	1114/17939	0.000460004	0.030886	MSTRG.40342,MSTRG.138,MSTRG.33123,MSTRG.46,MSTRG.9107,MSTRG.9542,MSTRG.37087,MSTRG.31334,MSTRG.20684,MSTRG.9927,MSTRG.11268,MSTRG.3315,MSTRG.21870,MSTRG.21882,MSTRG.31270,MSTRG.37723,MSTRG.3686,MSTRG.19058,MSTRG.33384,MSTRG.30703,MSTRG.16439,MSTRG.35164,MSTRG.18536,MSTRG.39442,MSTRG.31558,MSTRG.996,MSTRG.10663,MSTRG.6636,MSTRG.40074,MSTRG.40075,MSTRG.38947,MSTRG.22146,MSTRG.9266,MSTRG.15464,MSTRG…	38
P7 vs. H7	Cellular component	GO:0048046	apoplast	46/452	1114/17939	0.000672495	0.0395091	MSTRG.40342,MSTRG.6157,MSTRG.8304,MSTRG.14906,MSTRG.247,MSTRG.243,MSTRG.34467,MSTRG.22484,MSTRG.34445,MSTRG.12229,MSTRG.14457,MSTRG.18867,MSTRG.9107,MSTRG.18868,MSTRG.9552,MSTRG.41539,MSTRG.335,MSTRG.43365,MSTRG.6878,MSTRG.277,MSTRG.2879,MSTRG.5923,MSTRG.41972,MSTRG.7280,MSTRG.37399,MSTRG.6380,MSTRG.41033,MSTRG.32549,MSTRG.37723,MSTRG.16804,MSTRG.4567,MSTRG.15508,MSTRG.33384,MSTRG.32890,MSTRG.159…	46
P7 vs. H7	Biological process	GO:0015074	DNA integration	100/550	1105/17000	0	0	MSTRG.25175,MSTRG.25176,MSTRG.18407,MSTRG.9632,MSTRG.31438,MSTRG.19316,MSTRG.7440,MSTRG.20331,MSTRG.20330,MSTRG.226,MSTRG.4360,MSTRG.21202,MSTRG.243,MSTRG.41284,MSTRG.130,MSTRG.13520,MSTRG.147,MSTRG.3440,MSTRG.26408,MSTRG.3439,MSTRG.38888,MSTRG.3807,MSTRG.17985,MSTRG.26398,MSTRG.16131,MSTRG.37045,MSTRG.20659,MSTRG.16171,MSTRG.28126,MSTRG.28127,MSTRG.18325,MSTRG.29036,MSTRG.11728,MSTRG.40277,MSTRG…	100
P7 vs. H7	Biological process	GO:0006310	DNA recombination	87/654	1105/17000	1.0508e-10	1.49371e-07	MSTRG.25176,MSTRG.18407,MSTRG.9632,MSTRG.19316,MSTRG.7440,MSTRG.20331,MSTRG.20330,MSTRG.4360,MSTRG.21202,MSTRG.243,MSTRG.41284,MSTRG.130,MSTRG.13520,MSTRG.147,MSTRG.3440,MSTRG.154,MSTRG.3439,MSTRG.38888,MSTRG.17985,MSTRG.37045,MSTRG.20659,MSTRG.28126,MSTRG.28127,MSTRG.18325,MSTRG.11728,MSTRG.8632,MSTRG.5125,MSTRG.12644,MSTRG.4233,MSTRG.11225,MSTRG.277,MSTRG.6862,MSTRG.12113,MSTRG.12114,MSTRG.2442…	87
P7 vs. H7	Biological process	GO:0006259	DNA metabolic process	137/1333	1105/17000	3.29925e-08	3.12659e-05	MSTRG.25175,MSTRG.25176,MSTRG.18407,MSTRG.30103,MSTRG.9632,MSTRG.31438,MSTRG.19316,MSTRG.7440,MSTRG.32735,MSTRG.20331,MSTRG.20330,MSTRG.226,MSTRG.23886,MSTRG.23889,MSTRG.6996,MSTRG.4360,MSTRG.21202,MSTRG.243,MSTRG.41284,MSTRG.130,MSTRG.13520,MSTRG.147,MSTRG.146,MSTRG.3440,MSTRG.154,MSTRG.26408,MSTRG.3439,MSTRG.3425,MSTRG.28628,MSTRG.38888,MSTRG.29926,MSTRG.3807,MSTRG.17985,MSTRG.26398,MSTRG.16131…	137
P7 vs. H7	Biological process	GO:0032196	transposition	22/118	1105/17000	6.44255e-06	0.00457905	MSTRG.17985,MSTRG.18325,MSTRG.5125,MSTRG.12644,MSTRG.4233,MSTRG.12113,MSTRG.12114,MSTRG.23226,MSTRG.23227,MSTRG.36127,MSTRG.1544,MSTRG.36076,MSTRG.5083,MSTRG.24938,MSTRG.24939,MSTRG.35569,MSTRG.32054,MSTRG.35156,MSTRG.40065,MSTRG.11545,MSTRG.35450,MSTRG.12385,	22
P7 vs. H7	Biological process	GO:0009725	response to hormone	164/1845	1105/17000	1.44353e-05	0.00820789	MSTRG.20747,MSTRG.29119,MSTRG.21625,MSTRG.42567,MSTRG.29120,MSTRG.6590,MSTRG.9650,MSTRG.19764,MSTRG.37187,MSTRG.27390,MSTRG.7885,MSTRG.29152,MSTRG.32773,MSTRG.42575,MSTRG.19334,MSTRG.33689,MSTRG.226,MSTRG.14912,MSTRG.14927,MSTRG.243,MSTRG.2176,MSTRG.42132,MSTRG.147,MSTRG.146,MSTRG.2116,MSTRG.7838,MSTRG.11338,MSTRG.199,MSTRG.10039,MSTRG.10043,MSTRG.24268,MSTRG.61,MSTRG.27750,MSTRG.40725,MSTRG.3404…	164
P7 vs. H7	Biological process	GO:0009719	response to endogenous stimulus	164/1914	1105/17000	0.000102175	0.0484139	MSTRG.20747,MSTRG.29119,MSTRG.21625,MSTRG.42567,MSTRG.29120,MSTRG.6590,MSTRG.9650,MSTRG.19764,MSTRG.37187,MSTRG.27390,MSTRG.7885,MSTRG.29152,MSTRG.32773,MSTRG.42575,MSTRG.19334,MSTRG.33689,MSTRG.226,MSTRG.14912,MSTRG.14927,MSTRG.243,MSTRG.2176,MSTRG.42132,MSTRG.147,MSTRG.146,MSTRG.2116,MSTRG.7838,MSTRG.11338,MSTRG.199,MSTRG.10039,MSTRG.10043,MSTRG.24268,MSTRG.61,MSTRG.27750,MSTRG.40725,MSTRG.3404…	164
Note: red fonts indicate the GO terms related to the metabolic process of cell wall components and plant hormones during fruit development.

## Sheet: Supplementary Table 3
Supplementary Table 3 Differential expression of structural genes related to cell wall in the comparison of different developmental stages in 'Hongfei'
Gene id	Abbreviation	Gene description	log2fold change			FPKM value
			H3 vs. H5	H5 vs. H7	H3 vs. H7	H3-1	H3-2	H3-3	H5-1	H5-2	H5-3	H7-1	H7-2	H7-3
Cellulose
MSTRG.39170	CesA2	Cellulose synthase A catalytic subunit 2	-	-	-2.44693	138.174	115.604	93.5021	52.5938	52.8615	55.215	9.80267	11.0575	13.1087
MSTRG.21270	CesA8	Cellulose synthase A catalytic subunit 8	-4.9765	-	-4.72258	161.658	123.763	85.0279	2.51427	2.62853	2.48306	2.37297	2.11104	1.84076
MSTRG.38982	CesA9	Cellulose synthase A catalytic subunit 9	-9.25192	-3.88392	-13.1358	341.82	321.708	256.378	0.277433	0.571106	0.382177	0.018539	0.036724	0
MSTRG.15921	CSLD3	Cellulose synthase-like protein D3	-	-	2.90848	52.3865	46.4442	43.8219	103.022	100.917	112.511	183.645	205.73	212.961
MSTRG.25516	CSLD3	Cellulose synthase-like protein D3	2.11916	-	3.46971	4.18152	3.26722	3.80694	13.6864	11.5419	14.6487	18.8693	24.137	27.0026
MSTRG.29776	CSLE1	Cellulose synthase-like protein E1	-	-	2.91085	8.34935	8.31158	14.2347	17.1976	18.0101	19.7619	36.963	41.3404	37.9756
MSTRG.29777	CSLE6	Cellulose synthase-like protein E6	-	-	2.95008	1.90453	1.77386	3.7353	3.78491	5.37139	4.25996	12.145	10.2877	10.0427
MSTRG.23303	CSLG2	Cellulose synthase-like protein G2	-	3.41709	3.91918	18.9694	16.285	37.6817	31.9917	28.6687	25.98	270.325	257.931	155.321
MSTRG.4292	CSLG2	Cellulose synthase-like protein G2	-	2.89559	2.29853	10.9734	9.56613	19.2254	8.27919	10.0167	7.95996	33.9165	53.3334	38.9283
MSTRG.4351	CSLG2	Cellulose synthase-like protein G2	-	3.11798	3.16295	7.52617	5.25594	9.43792	6.9702	5.60346	5.89742	39.9314	78.4205	55.1593
MSTRG.19331	CSLH1	Cellulose synthase-like protein H1	-4.70436	-	-3.53764	0.58823	0.680891	1.78633	0	0.08668	0	0.019465	0.094916	0.019191
MSTRG.27989	EGase1	Endoglucanase 1	4.80971	10.6406	15.4503	0	0	0.06654	0.453348	0.71676	0.495534	473.183	832.444	535.046
MSTRG.27766	EGase6	Endoglucanase 6	3.60824	-	5.34182	27.0427	28.3136	20.2789	261.739	232.638	259.29	437.374	629.626	658.86
MSTRG.6879	EGase8	Endoglucanase 8	2.68278	-3.99777	-	1.16448	1.42571	1.64496	8.07696	7.2639	6.92491	0.191301	0.539427	0.220472
MSTRG.39351	EGase9	Endoglucanase 9	-3.01981	2.56291	-	1.12348	0.9107	0.903473	0.107032	0.181819	0	0.331451	0.720544	0.15829
MSTRG.43313	EGase9	Endoglucanase 9	-	-	-2.69761	3.29884	3.40914	2.90311	1.22012	1.3238	1.35822	0.334741	0.221675	0.274953
MSTRG.1034	EGase10	Endoglucanase 10	-	-	-3.33019	109.231	109.063	76.8411	27.3025	28.2115	28.9315	5.31196	5.84043	5.46378
MSTRG.7341	EGase10	Endoglucanase 10	-	-	-2.84717	63.2266	65.5932	68.5288	25.066	18.6782	25.7219	4.96046	4.38897	6.03117
MSTRG.43265	EGase17	Endoglucanase 17	2.16585	4.27937	6.44521	0.275189	0.342774	0.422329	1.15315	1.71134	1.14292	11.3528	19.8184	21.2341
MSTRG.41037	EGase24	Endoglucanase 24	-3.50977	-	-3.74431	2.67077	2.60157	2.02145	0.111987	0.234574	0.169726	0.087166	0.113547	0.104099
MSTRG.29831	BGLU12	β-glucosidase 12	-2.60026	-	-	1.36627	1.00732	0.969325	0.075114	0.266038	0.08566	0.18542	0.095573	0.1908
MSTRG.29836	BGLU12	β-glucosidase 12	-3.05145	-3.95901	-7.01046	0.881138	0.952816	2.64114	0.122226	0.143938	0.165454	0	0.017971	0
MSTRG.31276	BGLU12	β-glucosidase 12	10.3673	4.48765	14.855	0.285347	0.543291	0.584458	775.086	738.358	803.972	11074.8	12823.1	12479
MSTRG.31453	BGLU12	β-glucosidase 12	-4.37392	-3.43628	-7.81021	1.80609	1.89159	6.90293	0.263151	0.066462	0.036451	0.02283	0	0
MSTRG.22930	BGLU18	β-glucosidase 18	-	-	-2.47502	3.77661	3.87723	2.78619	1.27241	1.95918	1.11619	0.181785	0.318284	0.322274
MSTRG.6200	BGLU40	β-glucosidase 40	-3.5618	8.33343	4.77163	2.06565	2.22538	2.55719	0.253438	0.068313	0.109602	51.5256	34.9833	21.2071
MSTRG.23362	BGLU41	Putative β-glucosidase 41	-2.55216	2.81033	-	8.83623	8.25001	13.2011	1.19054	1.38417	1.14785	8.01335	6.2012	4.77165
MSTRG.37995	SUS	Sucrose synthase	-	2.75761	-	605.011	558.608	504.309	183.667	163.622	194.078	1031.52	874.092	651.949
MSTRG.3686	SUS2	Sucrose synthase 2	-	-4.04931	-5.26346	0.80535	0.518493	2.12984	0.379658	0.361855	0.433004	0	0.026371	0.013093
MSTRG.29277	SUS6	Sucrose synthase 6	-2.19747	2.56281	-	3.98533	3.91827	2.69089	0.648447	0.658962	0.575827	3.12042	2.50713	2.16476
Hemicellulose
MSTRG.20208	EXPA1	Expansin-A1	-	-3.27037	-4.64345	2.2906	2.95993	1.02076	1.05995	0.393777	0.568516	0.03631	0.038868	0.044504
MSTRG.28680	EXPA1	Expansin-A1	-3.91637	4.7732	-	2.66499	3.33894	9.02065	0.172653	0.394212	0.236279	4.89199	5.5946	4.79952
MSTRG.29585	EXPA2	Expansin-A2	-	9.79798	10.8201	0	0.253322	0.100078	0.2465	0.179801	0.174627	216.699	67.6229	35.9583
MSTRG.10663	EXPA6	Expansin-A6	-2.48122	-	-	1.28127	1.03417	0.995944	0.179742	0.13074	0.168258	0.248486	0.198742	0.266012
MSTRG.23725	EXPA6	Expansin-A6	-3.06701	-	-4.72078	3.38441	2.90593	1.94664	0.307152	0.27159	0.214596	0.043185	0.08872	0.039285
MSTRG.23726	EXPA6	Expansin-A6	-3.06515	-	-4.71892	3.38441	2.89558	1.94664	0.307152	0.27159	0.214596	0.043185	0.08872	0.039285
MSTRG.26257	EXPA6	Expansin-A6	-2.13968	-	-2.45591	6.16773	5.43049	4.27607	1.06507	1.12829	0.691088	0.788298	0.561601	0.286555
MSTRG.30153	EXPA6	Expansin-A6	2.85823	3.36969	6.22791	7.05865	7.40823	6.01688	42.0131	37.3092	42.1804	230.66	281.954	351.11
MSTRG.33611	EXPA6	Expansin-A6	2.27937	-	2.48024	0.619236	1.15555	0.54496	3.83035	2.5412	3.056	1.50483	2.54763	3.41448
MSTRG.15183	EXPA8	Expansin-A8	3.78677	2.37629	6.16306	69.4892	65.4351	63.2268	767.076	829.117	790.88	2657.73	3134.42	2821.28
MSTRG.15190	EXP10	Expansin-A10	5.01319	-	6.90534	3.04666	5.53609	4.15422	195.184	74.594	141.215	501.348	613.221	231.496
MSTRG.7273	EXP11	Expansin-A11	4.05925	10.9645	15.0237	0	0	0	0	0	0.070686	42.5076	42.2656	52.1546
MSTRG.16147	EXP13	Expansin-A13	-	-2.63023	-	15.2768	15.7923	11.9583	22.3993	21.6474	21.4187	2.193	2.90812	2.19328
MSTRG.20207	EXP15	Expansin-A15	-	-3.3878	-4.33887	24.0667	23.8801	22.6076	8.68605	11.3682	9.76519	0.348738	0.747836	0.844024
MSTRG.13111	EXP23	Expansin-A23	-9.89476	-	-9.89476	2.21982	1.76507	2.97086	0	0	0	0	0	0
MSTRG.18317	EXPB3	Expansin-B3	-2.0178	-	-2.19984	2.4385	2.64395	2.59615	0.546363	0.324038	0.66529	0.178309	0.512901	0.24682
MSTRG.15410	EXB15	Expansin-B15	-	-	-2.28151	7.48501	6.80743	5.02058	3.46421	3.43107	3.01925	0.920486	0.619577	0.669237
MSTRG.26812	EXLB1	Expansin-like B1	-3.81097	2.10619	-	4.93119	3.91548	5.65722	0.344342	0.191623	0.256509	0.88044	0.957583	0.637564
MSTRG.13492	EXPB2	Putative expansin-B2	-	7.82338	6.91731	0.057996	0	0.50342	0.156048	0.08495	0	4.4187	12.2499	21.4664
MSTRG.359	MUR4	UDP-arabinose 4-epimerase 1	-2.27	-	-2.28557	82.5746	81.8144	62.4075	13.4213	12.0172	14.1485	10.0393	8.58288	8.30215
MSTRG.18867	XTH2	Xyloglucan endotransglucosylase/hydrolase 2	2.34578	-3.89446	-	3.31425	3.10412	4.19814	15.1199	13.5906	14.2592	0.774835	0.725173	0.433121
MSTRG.18868	XTH2	Xyloglucan endotransglucosylase/hydrolase 2	2.28109	-4.13803	-	9.02723	7.61688	10.3007	34.2302	33.5314	33.865	2.32089	1.51158	0.467039
MSTRG.18871	XTH2	Xyloglucan endotransglucosylase/hydrolase 2	2.79453	-4.09057	-	0.9776	2.16771	1.18329	11.1648	8.56112	8.60752	0.8357	0.249437	0
MSTRG.21343	XTH2	Xyloglucan endotransglucosylase/hydrolase 2	-4.0469	-	-4.18458	2.97912	3.30585	9.24592	0.36656	0.257913	0.058959	0.148576	0.10825	0.161697
MSTRG.19576	XTH9	Xyloglucan endotransglucosylase/hydrolase protein 9	-3.92509	-2.21834	-6.14343	6.47196	8.5608	5.5435	0.274534	0.347267	0.511051	0.128281	0.021498	0
MSTRG.2691	XTH22	Xyloglucan endotransglucosylase/hydrolase protein 22	-4.4662	-2.40388	-6.87007	2.46007	2.50943	17.0746	0.50266	0.142371	0.133656	0	0.097201	0
MSTRG.30793	XTH31	Xyloglucan endotransglucosylase/hydrolase protein 31	3.82266	6.11308	9.93575	4.13798	5.65578	4.69231	59.9761	46.738	61.0196	4512.08	3815.41	3904.57
MSTRG.30794	XTH31	Xyloglucan endotransglucosylase/hydrolase protein 31	2.10852	8.35121	10.4597	0.648704	0.522561	0.935253	2.97322	1.30886	2.64436	918.993	820.129	263.664
MSTRG.5282	XTHA	Xyloglucan endotransglucosylase/hydrolase protein A	-	3.8181	-	10.5689	10.2276	8.0129	1.66529	1.44561	1.853	15.3205	24.8276	17.2095
MSTRG.2878	XTH23	Probable xyloglucan endotransglucosylase/hydrolase protein 23	-2.19603	-	-	2.25599	1.72606	3.62302	0.424334	0.468919	0.577474	0.682698	0.553935	0.305356
MSTRG.2692	XTH23	Probable xyloglucan endotransglucosylase/hydrolase protein 23	-4.10569	-2.3567	-6.46238	447.401	514.794	1226.73	29.3899	42.2775	31.5604	7.03381	4.80219	2.36887
MSTRG.6963	XTH28	Probable xyloglucan endotransglucosylase/hydrolase protein 28	-	-	2.41243	165.643	132.013	235.859	488.858	495.665	535.398	589.443	501.234	514.879
MSTRG.37343	XTH32	Probable xyloglucan endotransglucosylase/hydrolase protein 32	-10.9503	-	-10.9503	2.55594	3.30748	2.5834	0	0	0	0	0	0
MSTRG.32690	XTH7	Probable xyloglucan endotransglucosylase/hydrolase protein 7	-3.46873	-3.03846	-6.50719	1672.63	1613.94	1317.03	112.903	123.223	103.864	14.4383	10.5049	4.28886
MSTRG.21245	XTH8	Probable xyloglucan endotransglucosylase/hydrolase protein 8	-	-4.962	-4.20741	35.5729	29.9975	26.4849	35.1823	43.0545	42.7379	0.667312	1.05042	1.02935
MSTRG.38179	BGAL	β-galactosidase	-2.78597	3.02918	-	235.35	225.031	610.063	41.7625	40.6603	43.6153	249.609	238.745	224.75
MSTRG.7397	BGAL3	β-galactosidase 3	-	-2.06165	-	22.6285	22.5602	20.363	31.9318	38.5683	36.9526	6.58591	6.8281	7.30317
MSTRG.37723	BGAL3	β-galactosidase 3	-	-	2.06208	6.82309	5.91055	5.70057	16.363	11.48	11.9242	12.883	14.3498	18.3158
MSTRG.24988	BGAL6	β-galactosidase 6	-4.51558	-	-4.78044	3.20913	4.02522	2.88814	1.01391	0.383851	0.444153	0.066346	0.059126	0.035003
MSTRG.8829	BGAL16	β-galactosidase 16	3.27057	-	-	0.923849	0.813783	1.29683	5.59013	6.84881	6.68513	1.64373	2.08226	1.68225
MSTRG.43346	β-D-xyl2	Probable β-D-xylosidase 2	-6.13584	4.48834	-	5.95434	5.2223	9.30374	0.071645	0.093219	0.042247	1.17784	1.39574	0.944952
MSTRG.9107	β-D-xyl7	Probable β-D-xylosidase 7	-	2.5765	-	14.1812	14.1184	11.1105	4.84025	5.56926	5.23504	16.2354	24.0483	24.4723
MSTRG.9944	α-Af2	β-xylosidase/alpha-L-arabinofuranosidase 2	-5.67222	-2.18928	-7.8615	35.2725	31.7465	26.3735	0.362922	0.800245	0.325073	0.086855	0.080244	0.053197
Pectin
MSTRG.3076	GAE1	UDP-glucuronate 4-epimerase 1	-	-3.78183	-2.45205	85.3361	92.0121	71.5821	281.684	220.314	9.03266	10.4423	0.85464	14.393
MSTRG.13604	GAE3	UDP-glucuronate 4-epimerase 3	-2.0469	-	-	19.4752	17.1622	37.794	3.36695	6.70436	2.62161	4.19161	5.5885	4.80255
MSTRG.23427	GAUT12	Probable galacturonosyltransferase 12	-7.56065	-3.55748	-11.1181	199.497	200.035	154.736	0.559355	0.586604	0.746422	0.074481	0	0.031351
MSTRG.7457	GATL1	Probable galacturonosyltransferase-like 1	-2.7404	-4.87586	-7.61626	303.718	351.042	268.814	35.3945	43.5528	34.5724	1.12151	0.965792	0.579168
MSTRG.37455	GATL1	Probable galacturonosyltransferase-like 1	-7.18141	-3.26855	-10.45	200.628	227.939	145.839	1.26675	1.04101	0.907752	0.088434	0.085169	0.043667
MSTRG.37457	GATL1	Probable galacturonosyltransferase-like 1	-5.37511	-4.07793	-9.45304	4.09207	0.058211	3.19623	0	0.059489	0.026513	0	0	0
MSTRG.7456	GATL2	Probable galacturonosyltransferase-like 2	-3.30812	-4.6509	-7.95902	16.4524	33.1834	21.8229	1.94633	2.31746	1.13881	0.013728	0.022874	0.05905
MSTRG.6646	GATL3	Probable galacturonosyltransferase-like 3	-	-2.84673	-2.23965	54.3742	62.7424	40.7745	71.0768	65.7233	60.1706	6.65774	6.38188	5.96246
MSTRG.3990	GATL9	Probable galacturonosyltransferase-like 9	-	-5.13947	-6.25534	0.925246	1.46891	2.66121	0.603824	0.689389	0.600584	0.014325	0.003556	0.009416
MSTRG.16364	PME1	Pectinesterase 1	-	-	2.84747	114.699	118.473	39.5633	151.486	142.623	158.546	225.36	289.818	351.524
MSTRG.16367	PME3	Pectinesterase 3	-	2.60554	4.59739	0.309148	0.242056	0.662739	0.697153	3.19833	0.503287	1.33854	13.163	4.94063
MSTRG.16368	PME3	Pectinesterase 3	2.19687	2.46292	4.65979	113.6	120.237	93.4891	421.142	387.368	419.024	1476.65	1628.56	1578.69
MSTRG.32755	PME29	Probable pectinesterase 29	-10.8266	-	-10.8266	1.3633	1.32918	4.03452	0	0	0	0	0	0
MSTRG.38316	PME53	Probable pectinesterase 53	-7.0098	9.88543	2.87563	5.04226	5.73789	3.77466	0	0.082062	0	18.2337	19.1781	20.1151
MSTRG.21240	PME1	Pectinesterase/pectinesterase inhibitor	-	-3.70209	-5.48703	32.6185	34.9839	25.0133	7.08944	7.72968	7.17062	0.905213	0.211464	0.090558
MSTRG.43260	PME7	Probable pectinesterase/pectinesterase inhibitor 7	5.48107	-	6.74308	0	0.197227	0	3.10156	2.69209	2.52438	5.17096	4.33124	4.52653
MSTRG.43259	PME7	Probable pectinesterase/pectinesterase inhibitor 7	3.42392	-	5.13385	6.98113	7.1429	11.6425	78.658	73.7535	72.6318	186.76	176.154	147.595
MSTRG.10073	PME20	Probable pectinesterase/pectinesterase inhibitor 20	3.21279	-	4.1713	37.0706	38.0473	28.3266	254.786	273.484	256.584	282.741	355.838	410.767
MSTRG.34379	PME22	Putative pectinesterase/pectinesterase inhibitor 22	-2.51836	3.09008	-	7.23578	9.00867	5.15951	1.01464	0.913999	1.12281	5.40175	6.74166	5.89067
MSTRG.15568	PME34	Probable pectinesterase/pectinesterase inhibitor 34	-	-	-3.11161	160.147	146.859	93.3224	29.5467	29.1522	51.2402	9.13847	9.2237	8.00015
MSTRG.1221	PME35	Probable pectinesterase/pectinesterase inhibitor 35	-2.49161	-	-2.65939	5.34028	6.1365	3.86657	1.0649	0.722599	0.671296	0.427855	0.454199	0.793374
MSTRG.4533	PME35	Probable pectinesterase/pectinesterase inhibitor 35	-3.19072	-	-4.09002	3.99314	3.57322	1.85595	0.331241	0.196425	0.272933	0.096637	0.061948	0.141022
MSTRG.12672	PME51	Probable pectinesterase/pectinesterase inhibitor 51	-2.07231	6.12149	4.04918	0.506692	0.648814	0.989115	0.218727	0.092593	0.07888	7.32075	6.57934	6.50508
MSTRG.40260	PME51	Probable pectinesterase/pectinesterase inhibitor 51	-	6.66224	5.74587	0.249029	0.236314	0.478657	0.183962	0.148866	0.073681	9.43263	11.1037	9.12963
MSTRG.38016	PMEI3	Pectinesterase inhibitor 3	-2.28068	-	-2.45136	25.5212	23.3124	20.1675	5.01101	2.8602	3.87431	2.64741	3.06459	1.57475
MSTRG.38017	PMEI4	Pectinesterase inhibitor 3	-	-	-2.09143	269.06	359.859	234.89	119.294	89.2372	88.6758	26.8197	43.7799	43.4466
MSTRG.15464	PMEI4	Pectinesterase inhibitor 4	-	9.70634	9.63849	0.548196	0.19866	1.87517	1.06307	0.445169	0.49818	389.606	469.904	343.307
MSTRG.27690	PG	Probable polygalacturonase	-2.23624	4.9282	2.69195	27.1001	17.8922	17.6789	3.72526	3.59031	4.04535	55.3446	87.4655	60.1962
MSTRG.13902	PG	Probable polygalacturonase	2.34017	-	3.90776	15.3151	18.5182	16.1726	69.2617	68.9178	70.8426	83.8045	189.156	168.876
MSTRG.20392	PG	Polygalacturonase At1g48100	-2.9557	6.40017	3.44448	0.107719	0.224239	0.155477	0	0	0.050663	0.058505	2.97051	0.293511
MSTRG.6014	PG	Polygalacturonase At1g48100	-	-	-2.10665	4.08298	3.85454	2.95806	1.4961	1.77058	1.46394	0.580509	0.44004	0.409679
MSTRG.39442	PG	Polygalacturonase inhibitor 2	-	-	-2.40929	9.50457	10.1457	19.6573	4.77686	2.98729	4.17629	1.20822	1.51258	1.26128
MSTRG.36576	PGI	Polygalacturonase inhibitor	-	4.27152	3.71896	9.30729	11.3631	20.8101	14.3106	11.5063	8.10522	153.345	190.781	155.631
MSTRG.20566	PL	Pectate lyase	-	7.56196	8.99703	0.016913	0.072166	0.066374	0.107648	0.066284	0.191337	6.89862	23.0232	17.7353
MSTRG.20704	PL	Pectate lyase	-	8.15123	9.77914	0	0.034082	0.015621	0.043514	0.031304	0.060108	4.76611	13.2734	11.6815
MSTRG.2429	PL1	Probable pectate lyase 1	-	3.73177	4.10302	0.753021	0.481849	0.453429	0.771966	0.429986	0.745247	5.26216	8.71397	4.18745
MSTRG.5817	PL5	Probable pectate lyase 5	-4.40027	9.40873	5.00846	2.28854	2.32805	2.32779	0.066954	0.117045	0.069365	49.4904	37.4502	40.4707
MSTRG.2428	PL15	Probable pectate lyase 15	-	4.70455	6.68778	44.895	42.705	30.504	140.043	105.197	136.651	2195.94	2435.66	2266.37
MSTRG.28263	PL18	Probable pectate lyase 18	4.98507	3.70928	8.69435	17.074	15.8109	13.5671	407.361	386.203	408.899	3027.82	4433.39	3404.26
"-" indicates no significant difference identified in the pairwise comparison.

## Sheet: Supplementary Table 4
Supplementary Table 4 Differential expression of structural genes related to cell wall in the comparison of different developmental stages in 'Pengzhoubai'
Gene id	Abbreviation	Gene description	log2fold change			FPKM value
			P3 vs. P5	P5 vs. P7	P3 vs. P7	P3-1	P3-2	P3-3	P5-1	P5-2	P5-3	P7-1	P7-2	P7-3
Cellulose
MSTRG.39170	CesA2	Cellulose synthase A catalytic subunit 2	-	-2.46544	-3.26113	129.004	115.208	141.323	66.4132	57.8615	71.0898	9.46531	10.5623	7.44344
MSTRG.21270	CesA8	Cellulose synthase A catalytic subunit 8	-4.07692	-	-3.95062	77.195	84.1974	73.1903	3.67438	2.8677	3.59653	2.84421	3.42534	2.52366
MSTRG.38982	CesA9	Cellulose synthase A catalytic subunit 9	-6.35334	-4.3334	-10.6867	180.799	179.571	160.856	1.91885	1.88216	2.01659	0.036123	0.047151	0.142175
MSTRG.25514	CSLD2	Cellulose synthase-like protein D2	-	-3.96232	-2.9671	1.1327	1.41846	1.1793	2.22088	2.26909	2.45207	0.042338	0.188368	0.107256
MSTRG.29776	CSLE1	Cellulose synthase-like protein E1	-	-	2.58562	5.17576	5.65706	5.75479	10.4263	11.5594	11.2717	25.9571	27.6806	16.904
MSTRG.29777	CSLE6	Cellulose synthase-like protein E6	-	2.28519	3.27261	1.62831	1.06574	1.48019	2.91734	2.39018	2.24797	8.79935	7.57758	12.6931
MSTRG.23303	CSLG2	Cellulose synthase-like protein G2	-	3.40533	5.11304	4.28452	4.87815	4.35614	11.553	14.2173	16.3848	96.5128	95.3261	183.722
MSTRG.4292	CSLG2	Cellulose synthase-like protein G2	-	2.61886	3.20074	2.76394	2.4006	2.71684	3.93804	3.53135	4.46508	24.3189	28.8571	12.3283
MSTRG.4351	CSLG2	Cellulose synthase-like protein G2	-	2.78628	3.43834	1.95378	2.5432	3.92669	3.89725	4.25178	4.55462	35.1461	35.3147	13.74
MSTRG.27884	CSLG3	Cellulose synthase-like protein G3	-	-	-2.30494	2.75035	3.15133	2.56685	1.30178	1.71854	1.68687	0.439048	0.430194	0.275752
MSTRG.27989	EGase1	Endoglucanase 1	-	10.397	12.3859	0.077691	0	0.179087	0.191014	0.468504	0.315201	336.367	382.97	330.804
MSTRG.27766	EGase6	Endoglucanase 6	-	-	2.7981	59.9134	59.2181	53.6432	187.893	188.318	187.774	318.999	274.204	272.038
MSTRG.6879	EGase8	Endoglucanase 8	-	-3.56009	-2.78405	1.84577	1.46333	2.50027	2.97974	3.27132	2.87012	0.026091	0.198211	0.381411
MSTRG.1034	EGase10	Endoglucanase 10	-	-2.53697	-3.08099	73.0879	70.9139	60.197	42.3736	44.5964	40.7422	6.93055	5.70545	4.76656
MSTRG.7341	EGase10	Endoglucanase 10	-	-2.58929	-2.87572	51.0913	52.051	28.6732	32.0833	31.5456	32.3198	4.72193	4.01675	3.83258
MSTRG.43265	EGase17	Endoglucanase 17	3.41399	2.6401	6.05409	0.31553	0.434879	0.442821	3.30483	4.59872	3.51633	18.8106	22.5631	15.8639
MSTRG.41037	EGase24	Endoglucanase 24	-	-2.41333	-3.37415	2.29156	2.96448	2.79309	1.26069	1.39525	1.10494	0.052259	0.21977	0.294278
MSTRG.989	BGLU12	β-glucosidase 12	6.68261	-2.40722	4.27538	0.070551	0.13246	0.096376	10.5188	9.75953	8.56159	0.472626	0.825715	2.93758
MSTRG.1853	BGLU12	β-glucosidase 12	9.06182	-	8.04667	0.075177	0.126504	0.01928	35.2882	41.5615	33.9201	3.50304	8.64318	30.7506
MSTRG.29831	BGLU12	β-glucosidase 12	7.06988	-	6.50634	0.144505	0.062878	0.178432	17.9776	20.2965	16.5536	3.00078	9.62018	16.4847
MSTRG.31276	BGLU12	β-glucosidase 12	4.25517	7.41872	11.6739	1.83523	2.47751	2.93952	44.0717	45.7469	44.4096	7988.06	6351.94	4482.27
MSTRG.22930	BGLU18	β-glucosidase 18	-	-	-2.2169	3.21385	3.98934	3.06525	3.02467	2.23735	2.5251	0.653224	0.54293	0.323548
MSTRG.6200	BGLU40	β-glucosidase 40	-3.10611	4.3437	-	5.53205	5.85026	8.64693	0.629206	0.660629	0.80688	12.8498	14.9113	6.88897
MSTRG.23362	BGLU41	Putative β-glucosidase 41	-2.49088	3.88646	-	7.93763	6.75692	8.06733	0.833331	1.13613	1.37103	19.9305	13.519	10.9448
MSTRG.21951	α-Glu	Alpha-glucosidase	-	-	-2.22251	6.62961	5.69686	10.3349	3.87893	3.40014	4.00181	1.00487	2.15347	0.437153
Hemicellulose
MSTRG.29585	EXPA2	Expansin-A2	-	9.11893	10.0922	0	0.063013	0.091817	0.078055	0.210938	0.099692	24.3618	93.4908	51.3246
MSTRG.26257	EXPA6	Expansin-A6	-	-	-2.13652	2.81426	2.66896	2.5669	1.37461	1.46454	1.2871	0.573576	0.442743	0.298636
MSTRG.30153	EXPA6	Expansin-A6	-	4.20034	5.91616	7.48217	7.25254	7.0706	22.3443	22.8671	20.1457	346.437	227.858	367.485
MSTRG.15183	EXPA8	Expansin-A8	4.62356	2.98455	7.60811	22.8182	25.4387	21.4514	614.878	592.123	592.734	4731.83	3112.19	3405.34
MSTRG.15190	EXP10	Expansin-A10	6.0625	2.34981	8.41231	0.959546	1.35451	1.20266	36.6658	53.5426	129.909	370.829	491.973	302.006
MSTRG.16147	EXP13	Expansin-A13	-	-2.03381	-	13.0446	10.1264	16.0306	18.9034	15.7957	16.3391	3.04665	3.60974	3.21446
MSTRG.20207	EXP15	Expansin-A15	-	-	-3.05765	49.8819	49.8631	45.9899	16.5455	15.2071	15.7145	6.34215	2.50851	3.56654
MSTRG.13111	EXP23	Expansin-A23	-8.66744	-7.07662	-15.7441	133.07	139.138	107.483	0.243692	0.30166	0.276948	0	0	0
MSTRG.15410	EXB15	Expansin-B15	-3.07244	-	-2.14075	3.39728	2.92127	3.6864	0.513279	0.278665	0.262173	0.311775	1.06314	0.27579
MSTRG.26812	EXLB1	Expansin-like B1	-2.16634	2.35663	-	3.61045	3.40774	2.81268	0.641444	0.78336	0.518289	2.88957	2.73796	2.41437
MSTRG.18867	XTH2	Xyloglucan endotransglucosylase/hydrolase 2	-2.31634	2.22216	-	8.72	9.17282	9.73803	1.82542	1.63186	1.56373	3.79976	3.2358	11.1978
MSTRG.42479	XTH2	Xyloglucan endotransglucosylase/hydrolase protein 2	-	2.48792	2.67234	1.30869	0.723853	0.60866	0.857159	0.786014	1.14854	3.84057	2.29314	3.82776
MSTRG.21343	XTH2	Xyloglucan endotransglucosylase/hydrolase 2	-	4.40575	6.16688	1.21593	0.456468	1.06582	2.61057	3.39068	2.73384	6.0736	43.1643	98.1352
MSTRG.32690	XTH7	Probable xyloglucan endotransglucosylase/hydrolase protein 7	-	-3.6442	-5.4105	372.066	378.604	342.38	96.0641	102.889	94.2382	4.87905	5.75969	7.89216
MSTRG.19576	XTH9	Xyloglucan endotransglucosylase/hydrolase protein 9	-2.8436	-3.23698	-6.08057	25.9844	29.7018	20.6617	3.04678	4.98266	3.98183	0.382114	0.264754	0.140336
MSTRG.2879	XTH22	Xyloglucan endotransglucosylase/hydrolase protein 22	5.86025	2.37583	8.23608	0.355823	0.587988	0.356241	24.2263	21.5997	25.2892	6.31214	53.15	228.18
[truncated: 54 more rows]

## Sheet: Supplementary Table 5
Supplementary Table 5 Differential expression of structural genes related to cell wall in the comparison between 'Hongfei' and 'Pengzhoubai' at three developmental stages
[truncated: 74 more rows]

[truncated: 8 more sheets: Supplementary Table 6, Supplementary Table 7, Supplementary Table 8, Supplementary Table 9, Supplementary Table 10, Supplementary Table 11, Supplementary Table 12, Supplementary Table 13]
